# Supplementary material for: Identification of key genes and its chromosome regions linked to drought responses in leaves across different crops through meta-analysis of RNA-Seq data
Source: BMC Plant Biol. 2019 May 10;19:194. doi: 10.1186/s12870-019-1794-y (PMC6511156; doi:10.1186/s12870-019-1794-y)
Supplement: Supplementary file 1 — Table S1. The table consists of gene_ID, corresponding arabidopsis orthologs and log2 fold change values for significantly regulated genes (FDR < 0.05). The analysis results of each selected study has been given in seperate sheet along with the crop names. (XLSX 4134 kb) [file 12870_2019_1794_MOESM1_ESM.xlsx]

## Sheet: Malus X domestica
Table S1 : The table consists of gene_ID , corresponding arabidopsis orthologs and log2 fold change values for significantly regulated genes (FDR < 0.05). The analysis results of each selected study has been given in separate sheet along with crop names.
Gene_ID (Malus X domestica)	Arab_Ortholog	Log2FC	Up/Down
MDP0000000999	AT1G64650	-0.0241637	Down
MDP0000003459	AT5G26751	1.2518	Up
MDP0000003514	AT5G09250	-0.492194	Down
MDP0000003570	AT4G35800	-0.192607	Down
MDP0000004558	ATCG00550	0.283687	Up
MDP0000004564	ATCG00550	0.10535	Up
MDP0000004643	AT1G58250	-1.90831	Down
MDP0000005389	AT5G42970	0.97587	Up
MDP0000005879	AT4G32880	0.325699	Up
MDP0000006123	AT2G32060	1.1991	Up
MDP0000006177	AT1G56340	0.0531595	Up
MDP0000006479	AT1G08700	0.134412	Up
MDP0000006982	AT1G61890	-0.013017	Down
MDP0000007813	AT3G46290	-0.0931914	Down
MDP0000008280	AT5G08630	-0.0307412	Down
MDP0000009497	AT1G69340	-0.0384882	Down
MDP0000010610	AT4G29950	-0.426614	Down
MDP0000010619	AT5G17060	1.03511	Up
MDP0000010661	AT1G44770	-0.0667394	Down
MDP0000010841	AT4G27100	-0.831506	Down
MDP0000010844	AT4G27100	-0.47983	Down
MDP0000012693	AT2G31510	0.3373	Up
MDP0000013380	AT3G63110	-0.382525	Down
MDP0000014145	AT5G40580	2.67644	Up
MDP0000014365	AT3G05700	0.0915791	Up
MDP0000014856	AT2G21790	-0.124493	Down
MDP0000015509	AT1G77810	1.96582	Up
MDP0000016671	AT4G19120	-0.323765	Down
MDP0000017063	AT5G13160	-0.240763	Down
MDP0000017200	AT2G24765	-0.560314	Down
MDP0000018462	AT2G45990	-0.117978	Down
MDP0000020140	AT4G02570	-0.0888763	Down
MDP0000020509	AT3G09100	-0.0878548	Down
MDP0000021204	AT5G05010	0.558625	Up
MDP0000021376	AT1G12780	-0.929429	Down
MDP0000021772	AT5G47540	0.289317	Up
MDP0000021998	AT4G35000	-0.060424	Down
MDP0000022745	AT1G15690	-0.113117	Down
MDP0000022950	AT2G39570	0.393816	Up
MDP0000023070	AT5G41685	3.4703	Up
MDP0000023883	AT4G33090	0.390072	Up
MDP0000023975	AT5G07910	-0.287037	Down
MDP0000024218	AT1G56590	-0.57163	Down
MDP0000024936	AT5G40270	-0.242114	Down
MDP0000025413	AT5G27450	-0.0196787	Down
MDP0000026449	AT3G24350	-0.458809	Down
MDP0000026514	AT1G09010	-0.19418	Down
MDP0000026551	AT3G05090	0.127767	Up
MDP0000026750	AT1G68370	-0.00552495	Down
MDP0000027925	AT1G23820	-0.126889	Down
MDP0000028677	AT5G55970	-3.07854	Down
MDP0000029168	AT1G32640	-0.043853	Down
MDP0000029382	AT4G30950	0.0225766	Up
MDP0000029783	AT4G34350	-0.0871143	Down
MDP0000030063	AT2G35635	0.522034	Up
MDP0000031416	AT5G16000	-0.458932	Down
MDP0000031895	AT1G22040	0.0469129	Up
MDP0000032171	AT1G09310	-0.81549	Down
MDP0000033325	AT5G46750	0.147373	Up
MDP0000034109	AT1G72175	-0.165453	Down
MDP0000034112	AT1G72175	-0.205277	Down
MDP0000034168	AT3G50845	-0.0950242	Down
MDP0000034413	AT5G18070	-0.110353	Down
MDP0000034798	AT5G64813	0.284033	Up
MDP0000035633	AT1G05170	0.239867	Up
MDP0000036030	AT3G20050	0.185747	Up
MDP0000036086	AT1G76140	0.599393	Up
MDP0000037080	AT5G17770	0.114175	Up
MDP0000037251	AT4G39330	-0.0976637	Down
MDP0000037573	AT3G02540	0.0682558	Up
MDP0000037814	AT3G19270	0.0372235	Up
MDP0000037858	AT3G02320	0.534885	Up
MDP0000039464	AT3G56740	0.0369869	Up
MDP0000039909	AT2G33150	-0.907769	Down
MDP0000041327	AT3G05030	-0.24393	Down
MDP0000043189	AT3G27870	-0.957156	Down
MDP0000043338	AT1G43190	-1.32369	Down
MDP0000044099	AT3G54190	-0.247493	Down
MDP0000044157	AT3G15460	1.28404	Up
MDP0000044356	AT3G60190	0.161657	Up
MDP0000044499	AT4G30160	0.246675	Up
MDP0000045232	AT4G24550	-0.216066	Down
MDP0000045577	AT1G77120	-0.3117	Down
MDP0000045645	AT2G39750	-0.0364981	Down
MDP0000046192	AT1G60730	3.89874	Up
MDP0000046497	AT1G17720	-0.313962	Down
MDP0000046978	AT3G50530	-0.475075	Down
MDP0000047001	AT2G26890	-0.206888	Down
MDP0000047589	AT5G44640	-0.0993607	Down
MDP0000047696	AT3G51370	0.0913482	Up
MDP0000049035	AT5G04140	-0.0938032	Down
MDP0000049282	AT3G60800	0.0914215	Up
MDP0000050048	AT3G56110	0.713105	Up
MDP0000050893	AT3G16270	-0.409648	Down
MDP0000051653	AT3G58640	-0.162521	Down
MDP0000051968	AT1G63770	0.0859556	Up
MDP0000052269	AT2G01970	-0.110127	Down
MDP0000052687	AT4G09580	0.354495	Up
MDP0000054634	AT5G26770	2.76947	Up
MDP0000054636	AT5G62530	0.274503	Up
MDP0000055078	AT3G10740	-0.179668	Down
MDP0000055203	AT4G32520	-0.168947	Down
MDP0000055639	AT1G06620	0.104788	Up
MDP0000055896	AT3G53850	-0.10074	Down
MDP0000056491	AT3G60800	0.463397	Up
MDP0000057919	AT5G11500	0.0915791	Up
MDP0000058337	AT3G21790	0.0482368	Up
MDP0000060056	AT4G24400	1.67628	Up
MDP0000060059	AT4G24400	-3.23061	Down
MDP0000060858	AT1G50370	0.529546	Up
MDP0000060983	AT1G04760	-1.71581	Down
MDP0000061263	AT5G57300	0.199819	Up
MDP0000061368	AT3G21510	-0.217395	Down
MDP0000062070	AT5G04620	-0.42326	Down
MDP0000062148	AT2G35820	-0.0221091	Down
MDP0000064350	AT1G75420	-0.131078	Down
MDP0000065186	AT3G11820	-0.609019	Down
MDP0000065495	AT5G47080	0.314002	Up
MDP0000065895	AT2G30860	0.185719	Up
MDP0000065975	AT4G21660	0.148825	Up
MDP0000066888	AT2G13100	-0.131091	Down
MDP0000067245	AT4G05120	-0.493621	Down
MDP0000067701	AT3G10870	0.650913	Up
MDP0000067999	AT1G51760	0.25734	Up
MDP0000069412	AT4G39660	0.102896	Up
MDP0000069525	AT1G48410	-0.0967216	Down
MDP0000069858	AT1G09580	0.0926984	Up
MDP0000070106	AT4G04860	-0.10286	Down
MDP0000070128	AT3G11230	-0.680392	Down
MDP0000073044	AT2G13560	0.147856	Up
MDP0000073525	AT2G33520	0.0921807	Up
MDP0000073670	AT5G12370	0.347574	Up
MDP0000073810	AT1G53310	-0.016695	Down
MDP0000073873	AT5G42240	-0.54759	Down
MDP0000074103	AT3G20800	0.0616899	Up
MDP0000074417	AT5G46290	-2.23062	Down
MDP0000074681	AT5G47390	0.149518	Up
MDP0000074782	AT3G61440	0.209999	Up
MDP0000076511	AT3G22290	-0.55248	Down
MDP0000076609	AT2G17790	0.336679	Up
MDP0000076881	AT1G65430	0.176535	Up
MDP0000077392	AT1G02205	0.67623	Up
MDP0000077460	AT5G19440	0.243407	Up
MDP0000077683	AT1G55350	-0.335752	Down
MDP0000077736	AT1G12640	-0.0071784	Down
MDP0000080407	AT2G38120	-0.262331	Down
MDP0000083035	AT3G53180	-0.0948645	Down
MDP0000084203	AT4G32940	0.453872	Up
MDP0000084546	AT2G07050	0.228744	Up
MDP0000085223	AT3G51895	0.20991	Up
MDP0000086296	AT1G55850	0.22676	Up
MDP0000086327	AT1G51200	-0.171272	Down
MDP0000086480	AT5G23670	0.0368555	Up
MDP0000086690	AT4G28600	0.0439395	Up
MDP0000087056	AT5G48370	-0.535952	Down
MDP0000087507	AT2G17510	0.00583165	Up
MDP0000087841	AT4G05320	0.728968	Up
MDP0000088036	AT5G18590	0.134319	Up
MDP0000088105	AT5G17520	-0.526422	Down
MDP0000088156	AT5G26751	0.305464	Up
MDP0000088302	AT3G60600	0.198446	Up
MDP0000088428	AT1G60650	0.096541	Up
MDP0000088431	AT2G28390	-0.055572	Down
MDP0000088633	AT1G71360	-0.323763	Down
MDP0000088811	AT2G34930	-0.677901	Down
MDP0000088815	AT2G34930	-0.384517	Down
MDP0000088953	AT3G58530	-0.908624	Down
MDP0000089058	AT5G65750	-0.0750102	Down
MDP0000089079	AT1G08520	-0.103831	Down
MDP0000089136	AT4G28190	-0.406171	Down
MDP0000089368	AT1G79650	0.248904	Up
MDP0000090045	AT4G35020	-0.104416	Down
MDP0000090107	AT1G15690	-0.0410319	Down
MDP0000090281	AT2G22670	0.420035	Up
MDP0000090454	AT2G37940	-0.13098	Down
MDP0000091064	AT5G23250	-0.218072	Down
MDP0000091346	AT1G14570	-0.0330076	Down
MDP0000091544	AT5G54670	0.188539	Up
MDP0000091547	AT5G54670	0.274106	Up
MDP0000092033	AT2G29730	0.137112	Up
MDP0000092987	AT5G43750	-0.277663	Down
MDP0000093999	AT1G79360	0.153712	Up
MDP0000094058	AT3G21090	1.19079	Up
MDP0000094255	AT1G04820	0.379276	Up
MDP0000094767	AT5G60920	-0.190171	Down
MDP0000094804	AT1G78240	-0.214995	Down
MDP0000094843	AT3G17970	0.302777	Up
MDP0000094941	AT5G19930	-0.108492	Down
MDP0000095013	AT3G01100	-0.153864	Down
MDP0000095336	AT1G47710	-0.622343	Down
MDP0000095375	AT2G44680	0.445061	Up
MDP0000095481	AT1G56560	-0.158359	Down
MDP0000095486	AT1G06890	-0.826158	Down
MDP0000095488	AT1G06890	-0.692894	Down
MDP0000095562	AT4G08540	-0.181711	Down
MDP0000096099	ATCG00520	0.366226	Up
MDP0000096208	AT3G47340	0.244261	Up
MDP0000096349	AT2G47730	0.574379	Up
MDP0000096923	AT3G55700	0.0714148	Up
MDP0000097240	AT3G04480	-0.204211	Down
MDP0000097759	AT3G14180	-0.782957	Down
MDP0000101302	AT1G09970	-0.175371	Down
MDP0000101718	AT4G26310	0.655363	Up
MDP0000103621	AT1G24020	0.692054	Up
MDP0000104111	AT5G12250	-1.78265	Down
MDP0000106455	AT1G05170	-0.230463	Down
MDP0000107676	AT2G21940	0.280314	Up
MDP0000112687	AT1G63830	-0.151359	Down
MDP0000113336	AT1G17020	0.704426	Up
MDP0000116244	AT1G24020	-0.586208	Down
MDP0000116543	AT5G49230	0.254127	Up
MDP0000118766	AT5G20230	0.0916033	Up
MDP0000118774	AT5G48470	0.302828	Up
MDP0000118814	AT1G53050	0.207572	Up
MDP0000118849	AT5G47790	-0.989633	Down
MDP0000118899	AT1G07310	0.513946	Up
MDP0000118987	AT4G09020	-0.209415	Down
MDP0000119010	AT3G55270	-0.662134	Down
MDP0000119014	AT4G24740	-0.219913	Down
MDP0000119034	AT1G65020	-0.632965	Down
MDP0000119035	AT2G23910	-0.113151	Down
MDP0000119062	AT2G01480	-0.0239274	Down
MDP0000119063	AT2G01490	0.0929247	Up
MDP0000119066	AT2G26810	0.606353	Up
MDP0000119092	AT3G12560	0.284245	Up
MDP0000119093	AT2G37650	-0.0531468	Down
MDP0000119104	AT4G08310	-0.339357	Down
MDP0000119140	AT5G23080	0.386701	Up
MDP0000119148	AT5G23190	-0.731838	Down
MDP0000119184	AT5G13820	-0.230673	Down
MDP0000119199	AT3G22830	-0.0390742	Down
MDP0000119209	AT1G10522	-1.07825	Down
MDP0000119248	AT2G37150	0.141037	Up
MDP0000119262	AT3G26430	0.470128	Up
MDP0000119284	AT1G77280	-0.349312	Down
MDP0000119385	AT4G25570	-0.0304919	Down
MDP0000119402	AT4G35250	4.12109	Up
MDP0000119406	AT3G01510	0.251734	Up
MDP0000119425	AT3G48710	0.213322	Up
MDP0000119431	AT5G24460	0.0109293	Up
MDP0000119432	AT4G02600	-0.130612	Down
MDP0000119433	AT4G02600	-0.432265	Down
MDP0000119443	AT5G48580	0.351666	Up
MDP0000119480	AT3G24320	-0.121791	Down
MDP0000119499	AT3G04240	-0.0530755	Down
MDP0000119506	AT5G49960	0.413287	Up
MDP0000119523	AT2G16530	-0.492813	Down
MDP0000119546	AT5G43050	-0.0352393	Down
MDP0000119547	AT4G26570	-2.90867	Down
MDP0000119550	AT1G15215	0.544305	Up
MDP0000119551	AT2G25760	-0.225434	Down
MDP0000119584	AT4G00310	2.50646	Up
MDP0000119593	AT1G29850	0.354861	Up
MDP0000119597	AT2G17200	0.0240526	Up
MDP0000119598	AT4G38280	0.173832	Up
MDP0000119600	AT2G45760	-1.3229	Down
MDP0000119630	AT3G47340	0.303077	Up
MDP0000119634	AT4G24380	0.290861	Up
MDP0000119642	AT1G24300	-0.330764	Down
MDP0000119645	AT3G26990	-0.468787	Down
MDP0000119665	AT2G14680	-0.96738	Down
MDP0000119667	AT1G74270	0.677536	Up
MDP0000119676	AT2G33220	-0.0338782	Down
MDP0000119680	AT1G30260	1.09327	Up
MDP0000119707	AT1G08420	-0.0276651	Down
MDP0000119714	AT5G19620	-0.256665	Down
MDP0000119720	AT4G00450	-0.0973638	Down
MDP0000119748	AT4G09020	0.394175	Up
MDP0000119750	AT3G57040	-0.271005	Down
MDP0000119767	AT3G15220	-0.14322	Down
MDP0000119779	AT3G44190	-0.230388	Down
MDP0000119793	AT1G70410	-0.609055	Down
MDP0000119794	AT1G10600	-0.0784092	Down
MDP0000119809	AT1G05870	-0.249384	Down
MDP0000119811	AT1G30220	-0.0976307	Down
MDP0000119812	AT2G39130	-0.156437	Down
MDP0000119814	AT3G10360	-0.163608	Down
MDP0000119856	AT2G46735	2.89926	Up
MDP0000119858	AT2G46735	0.413833	Up
MDP0000119860	AT4G17140	-1.18886	Down
MDP0000119861	AT5G01010	0.506409	Up
MDP0000119866	AT5G11270	1.50642	Up
MDP0000119886	AT5G16150	-0.219651	Down
MDP0000119925	AT3G22290	-0.153588	Down
MDP0000119931	AT3G13050	-0.847299	Down
MDP0000119932	AT3G58610	-0.493353	Down
MDP0000119944	AT2G34770	1.09434	Up
MDP0000119952	AT5G46160	0.184729	Up
MDP0000119956	AT1G68550	0.0369564	Up
MDP0000119988	AT4G30930	0.439383	Up
MDP0000119991	AT3G21360	-0.131022	Down
MDP0000119995	AT5G46210	0.332278	Up
MDP0000120011	AT5G04460	-0.908136	Down
MDP0000120022	AT4G29260	-0.272567	Down
MDP0000120053	AT3G15060	0.165665	Up
MDP0000120058	AT4G22220	-0.815128	Down
MDP0000120095	AT5G14790	-0.230611	Down
MDP0000120097	AT2G38570	0.795887	Up
MDP0000120099	AT3G08720	-0.320909	Down
MDP0000120150	AT5G19480	0.371742	Up
MDP0000120164	AT5G53160	-0.33731	Down
MDP0000120181	AT4G17170	0.625775	Up
MDP0000120191	AT5G49890	0.423993	Up
MDP0000120214	AT5G15390	0.638896	Up
MDP0000120235	AT4G39140	-0.879131	Down
MDP0000120243	AT1G78650	1.67683	Up
MDP0000120269	AT1G33980	-0.0838476	Down
MDP0000120294	AT3G10300	0.611062	Up
MDP0000120319	AT4G27650	0.0681909	Up
MDP0000120325	AT5G04560	-0.00665206	Down
MDP0000120371	AT2G40930	0.0912215	Up
MDP0000120381	AT1G32810	0.107401	Up
MDP0000120390	AT4G37880	0.621867	Up
MDP0000120436	AT3G16310	0.243328	Up
MDP0000120460	AT3G29185	0.660704	Up
MDP0000120479	AT3G24420	0.481843	Up
MDP0000120495	AT5G43490	0.0368354	Up
MDP0000120498	AT1G80830	-0.631184	Down
MDP0000120510	AT5G32450	0.277821	Up
MDP0000120511	AT3G49010	-0.908265	Down
MDP0000120526	AT3G19450	-1.49356	Down
MDP0000120543	AT3G25140	0.274142	Up
MDP0000120560	AT1G75900	-0.043996	Down
MDP0000120572	AT5G06140	0.140232	Up
MDP0000120627	AT2G30260	-0.378196	Down
MDP0000120670	AT1G33420	-0.214705	Down
MDP0000120672	AT1G74160	-0.0787213	Down
MDP0000120758	AT4G25370	-0.0461372	Down
MDP0000120760	AT1G55310	-0.493552	Down
MDP0000120778	AT4G34100	-0.340817	Down
MDP0000120805	AT1G51700	-0.465024	Down
MDP0000120847	AT1G06330	0.325802	Up
MDP0000120877	AT5G47900	0.506368	Up
MDP0000120885	AT2G12400	-0.130417	Down
MDP0000120906	AT4G25225	1.09567	Up
MDP0000120921	AT1G48480	0.00380006	Up
MDP0000120948	AT4G01037	-0.0906972	Down
MDP0000120956	AT5G08750	-0.13097	Down
MDP0000120977	AT5G66810	-0.0662874	Down
MDP0000120995	AT1G63120	-0.208158	Down
MDP0000121016	AT4G40030	-0.055807	Down
MDP0000121094	AT1G15210	-1.49284	Down
MDP0000121104	AT1G20540	-0.715995	Down
MDP0000121129	AT3G27740	0.313725	Up
MDP0000121134	AT1G09830	0.124447	Up
MDP0000121144	AT1G67500	-0.142265	Down
MDP0000121149	AT4G05320	0.506464	Up
MDP0000121175	AT3G63410	-0.230575	Down
MDP0000121177	AT3G22960	-0.171792	Down
MDP0000121191	AT5G62180	0.261345	Up
MDP0000121198	AT5G55160	0.0929677	Up
MDP0000121203	AT1G31320	1.60056	Up
MDP0000121257	AT4G39660	1.09445	Up
MDP0000121258	AT5G10030	-0.395697	Down
MDP0000121259	AT4G35770	0.0610872	Up
MDP0000121265	AT5G61430	-0.533122	Down
MDP0000121291	AT4G20850	-0.0858599	Down
MDP0000121380	AT3G61870	0.157302	Up
MDP0000121385	AT4G15450	-0.0461522	Down
MDP0000121418	AT5G26860	0.0573062	Up
MDP0000121424	AT2G21870	1.09161	Up
MDP0000121454	AT3G50390	0.965775	Up
MDP0000121480	AT3G07160	0.313804	Up
MDP0000121493	AT2G42040	-1.00818	Down
MDP0000121496	AT1G64660	0.0933224	Up
MDP0000121518	AT4G01897	1.35449	Up
MDP0000121520	AT5G18480	-0.17385	Down
MDP0000121541	AT1G06510	0.118213	Up
MDP0000121566	AT2G14520	0.593827	Up
MDP0000121580	AT1G18070	-0.206079	Down
MDP0000121598	AT1G28380	0.94925	Up
MDP0000121614	AT2G43630	-1.39408	Down
MDP0000121628	AT4G36020	-0.287032	Down
MDP0000121633	AT3G13490	-0.138984	Down
MDP0000121656	AT3G22890	0.354821	Up
MDP0000121657	AT5G11890	0.399589	Up
MDP0000121669	AT5G26170	1.6768	Up
MDP0000121700	AT1G32400	-0.645645	Down
MDP0000121763	AT4G12590	-0.449083	Down
MDP0000121764	AT4G22360	1.5064	Up
MDP0000121803	AT5G61840	-0.907972	Down
MDP0000121804	AT1G19835	0.139049	Up
MDP0000121822	AT3G21180	0.245785	Up
MDP0000121829	AT2G15910	-0.552478	Down
MDP0000121883	AT5G57120	0.122046	Up
MDP0000121897	AT1G27450	-1.59215	Down
MDP0000121977	AT5G14780	1.09925	Up
MDP0000121987	AT5G58250	0.116824	Up
MDP0000122042	AT1G31330	0.484561	Up
MDP0000122066	AT1G66480	2.67658	Up
MDP0000122076	AT3G27250	0.316889	Up
MDP0000122079	AT5G14240	0.428487	Up
MDP0000122086	AT3G01980	0.0914115	Up
MDP0000122095	AT4G14342	-2.22991	Down
MDP0000122126	AT2G23070	1.47004	Up
MDP0000122138	AT1G09020	0.0208718	Up
MDP0000122149	AT2G34780	-0.11739	Down
MDP0000122158	AT1G25280	0.65961	Up
MDP0000122321	AT2G02080	0.00169253	Up
MDP0000122340	AT5G51570	0.559587	Up
MDP0000122345	AT2G17570	0.399426	Up
MDP0000122371	AT1G53040	0.0912573	Up
MDP0000122376	AT5G49660	-0.596835	Down
MDP0000122413	AT1G76980	-0.0238469	Down
MDP0000122421	AT2G36990	0.252937	Up
MDP0000122452	AT1G55930	-0.0251621	Down
MDP0000122464	AT5G51180	0.339589	Up
MDP0000122493	AT4G15110	0.21077	Up
MDP0000122540	AT2G42570	-0.230102	Down
MDP0000122544	AT4G09980	0.0660271	Up
MDP0000122554	AT3G12590	-0.52853	Down
MDP0000122562	AT5G53850	0.145728	Up
MDP0000122563	AT1G28280	0.00902663	Up
MDP0000122571	AT1G62710	-0.222256	Down
MDP0000122624	AT4G33210	-0.316867	Down
MDP0000122632	AT3G09320	1.09166	Up
MDP0000122676	AT4G31180	1.4698	Up
MDP0000122690	AT3G13410	-0.261274	Down
MDP0000122708	AT4G24820	-0.0241395	Down
MDP0000122724	AT5G21140	0.0368998	Up
MDP0000122725	AT2G02970	-0.16398	Down
MDP0000122733	AT1G63690	-3.71606	Down
MDP0000122753	AT5G49710	0.434938	Up
MDP0000122791	AT5G13710	-0.198212	Down
MDP0000122792	AT1G66980	-0.766675	Down
MDP0000122907	AT5G08120	0.354399	Up
MDP0000122917	AT1G09780	-0.0731315	Down
MDP0000122920	AT4G13330	0.245994	Up
MDP0000122951	AT4G20330	0.18603	Up
MDP0000122981	AT5G24300	0.0931021	Up
MDP0000122993	AT1G78380	-0.0552651	Down
MDP0000123018	AT2G21270	0.376754	Up
MDP0000123025	AT5G26860	-0.428077	Down
MDP0000123045	AT4G32770	-0.273875	Down
MDP0000123082	AT5G50350	-0.0786561	Down
MDP0000123085	AT3G55090	-0.196334	Down
MDP0000123086	AT1G28060	-0.11246	Down
MDP0000123102	AT1G53580	-0.063876	Down
MDP0000123104	AT1G30300	1.39129	Up
MDP0000123133	AT3G61220	-0.060666	Down
MDP0000123144	AT1G19910	0.0916001	Up
MDP0000123274	AT5G15550	-0.5234	Down
MDP0000123286	AT1G71310	-0.907866	Down
MDP0000123318	AT3G20650	-0.493223	Down
MDP0000123324	AT4G26870	-0.907693	Down
MDP0000123328	AT1G04390	0.184329	Up
MDP0000123354	AT3G46970	0.398661	Up
MDP0000123370	AT2G27980	-0.139824	Down
MDP0000123374	AT3G17970	0.250577	Up
MDP0000123409	AT1G47640	0.0915523	Up
MDP0000123418	AT1G14870	0.243594	Up
MDP0000123432	AT3G11410	-1.81397	Down
MDP0000123462	AT3G49601	0.506555	Up
MDP0000123466	AT5G62000	0.0517012	Up
MDP0000123485	AT4G14110	-0.493302	Down
MDP0000123549	AT5G43960	-0.0845855	Down
MDP0000123555	AT2G35900	1.09168	Up
MDP0000123562	AT4G12760	0.769637	Up
MDP0000123568	AT4G26910	0.296316	Up
MDP0000123571	AT4G19640	-0.0726524	Down
MDP0000123580	AT3G44160	-0.394034	Down
MDP0000123604	AT1G32080	-0.251828	Down
MDP0000123621	AT1G77680	-0.120836	Down
MDP0000123636	AT3G55710	-0.493453	Down
MDP0000123650	AT5G43970	1.18048	Up
MDP0000123671	AT4G03115	-0.054483	Down
MDP0000123673	AT4G03110	-0.033428	Down
MDP0000123680	AT5G41410	-0.161347	Down
MDP0000123687	AT5G15050	0.292962	Up
MDP0000123732	AT4G25320	-0.0530435	Down
MDP0000123771	AT2G36390	0.219016	Up
MDP0000123780	AT5G43850	0.520584	Up
MDP0000123874	AT1G11430	2.09252	Up
MDP0000123890	AT1G11430	0.695567	Up
MDP0000123910	AT5G51970	-0.2889	Down
MDP0000123919	AT5G51910	-0.327334	Down
MDP0000123927	AT5G67260	-0.745138	Down
MDP0000123958	AT3G28030	-0.0615825	Down
MDP0000123981	AT1G60170	-0.403461	Down
MDP0000124006	AT1G27940	-0.218394	Down
MDP0000124013	AT4G13250	0.128629	Up
MDP0000124019	AT3G07340	-0.0481172	Down
MDP0000124047	AT1G55510	0.127876	Up
MDP0000124053	AT1G69580	-0.171612	Down
MDP0000124063	AT2G27830	0.0900287	Up
MDP0000124065	AT2G27830	0.297991	Up
MDP0000124089	AT1G43710	-0.0578999	Down
MDP0000124126	AT2G45690	0.198314	Up
MDP0000124128	AT5G20570	-0.258057	Down
MDP0000124144	AT3G08640	-0.959196	Down
MDP0000124152	AT5G18810	0.899106	Up
MDP0000124158	AT3G01390	-0.560083	Down
MDP0000124203	AT5G43460	0.228893	Up
MDP0000124204	AT4G14420	-0.267633	Down
MDP0000124233	AT2G38970	-0.248062	Down
MDP0000124249	AT5G10860	-0.472288	Down
MDP0000124256	AT5G47240	-0.264782	Down
MDP0000124371	AT1G21070	0.0913366	Up
MDP0000124375	AT4G02530	-0.744966	Down
MDP0000124388	AT5G20510	0.546671	Up
MDP0000124390	AT1G04850	1.09161	Up
MDP0000124417	AT2G37250	0.801927	Up
MDP0000124428	AT3G02300	-0.114947	Down
MDP0000124492	AT5G42820	0.478537	Up
MDP0000124502	AT4G38220	-0.806206	Down
MDP0000124522	AT1G22380	0.757022	Up
MDP0000124535	AT1G65032	-0.228352	Down
MDP0000124555	AT5G14750	0.689467	Up
MDP0000124585	AT1G22380	0.248032	Up
MDP0000124606	AT1G51940	-0.215406	Down
MDP0000124610	AT2G29960	-0.493339	Down
MDP0000124614	AT4G26750	0.273514	Up
MDP0000124616	AT5G61310	-0.0494774	Down
MDP0000124626	AT4G34131	0.939302	Up
MDP0000124634	AT2G03440	0.0208824	Up
MDP0000124654	AT4G25640	-0.32856	Down
MDP0000124669	AT3G57200	-0.142221	Down
MDP0000124675	AT1G25570	0.0912913	Up
MDP0000124687	AT1G49560	0.570481	Up
MDP0000124719	AT5G47610	0.11129	Up
MDP0000124724	AT1G04730	0.428396	Up
MDP0000124752	AT4G38660	-2.81549	Down
MDP0000124806	AT5G58260	0.495935	Up
MDP0000124810	AT4G14550	0.297836	Up
MDP0000124866	AT5G13630	-0.327256	Down
MDP0000124868	AT3G57450	-1.71391	Down
MDP0000124873	AT5G42750	-0.0378837	Down
MDP0000124880	AT5G42560	0.153864	Up
MDP0000124883	AT3G52990	-0.361224	Down
MDP0000124940	AT5G58590	0.872808	Up
MDP0000124959	AT4G03415	0.234675	Up
MDP0000124963	AT4G13010	-0.0443432	Down
MDP0000124971	AT5G53970	-0.0534864	Down
MDP0000124990	AT5G42750	1.28404	Up
MDP0000124997	AT1G04590	-0.0460888	Down
MDP0000125000	AT4G32140	-0.458858	Down
MDP0000125002	AT1G26810	0.203718	Up
MDP0000125011	AT5G48960	-0.037116	Down
MDP0000125064	AT1G23750	-0.230148	Down
MDP0000125070	AT2G29570	0.506961	Up
MDP0000125095	AT5G38760	-1.2255	Down
MDP0000125100	AT1G44920	0.153596	Up
MDP0000125143	AT2G19385	0.67642	Up
MDP0000125167	AT1G05680	0.4566	Up
MDP0000125171	AT5G14590	0.676292	Up
MDP0000125173	AT5G60410	-0.317898	Down
MDP0000125183	AT5G08565	-1.28612	Down
MDP0000125194	AT3G55380	0.101077	Up
MDP0000125205	AT1G68830	-0.493248	Down
MDP0000125216	AT5G19530	-0.238112	Down
MDP0000125238	AT2G27590	-0.0691408	Down
MDP0000125254	AT2G36720	-0.287294	Down
MDP0000125256	AT1G58170	-0.323364	Down
MDP0000125269	AT4G25340	-0.143191	Down
MDP0000125288	AT5G21105	0.0293339	Up
MDP0000125333	AT5G35080	-0.0902095	Down
MDP0000125382	AT1G03330	2.09388	Up
MDP0000125401	AT3G05590	2.09169	Up
MDP0000125407	AT3G47340	-0.154431	Down
MDP0000125413	AT5G02030	-0.979076	Down
MDP0000125428	AT5G35100	-0.162324	Down
MDP0000125444	AT1G02890	0.161728	Up
MDP0000125462	AT4G13020	-0.908739	Down
MDP0000125469	AT3G08960	0.184377	Up
MDP0000125520	AT2G17020	0.269259	Up
MDP0000125575	AT1G77620	-0.137063	Down
MDP0000125576	AT2G46220	-0.0226271	Down
MDP0000125626	AT5G17620	0.6439	Up
MDP0000125630	AT3G46610	0.481269	Up
MDP0000125631	AT1G44575	-0.645509	Down
MDP0000125673	AT2G23340	-0.0783752	Down
MDP0000125687	AT3G55400	-0.0242097	Down
MDP0000125733	AT5G58230	-0.00822421	Down
MDP0000125742	AT4G35790	-0.111889	Down
MDP0000125771	AT1G64970	-0.219046	Down
MDP0000125772	AT1G13940	0.0912116	Up
MDP0000125777	AT1G69380	0.3544	Up
MDP0000125781	AT1G26640	0.00115546	Up
MDP0000125850	AT4G17870	-0.0228423	Down
MDP0000125906	AT1G66680	-0.644925	Down
MDP0000125942	AT3G22380	-0.613305	Down
MDP0000125950	AT1G52590	0.22479	Up
MDP0000125975	AT3G62980	0.0867084	Up
MDP0000126026	AT5G66900	-2.23036	Down
MDP0000126033	AT3G59660	0.371464	Up
MDP0000126058	AT4G01040	0.079682	Up
MDP0000126098	AT5G20030	0.53192	Up
MDP0000126103	AT2G46900	-0.349252	Down
MDP0000126125	AT3G19460	-0.171421	Down
MDP0000126130	AT2G15290	-0.20812	Down
MDP0000126135	AT1G20440	0.0914579	Up
MDP0000126152	AT1G09575	0.00891742	Up
MDP0000126158	AT2G21620	1.47873	Up
MDP0000126193	AT2G19880	-1.60916	Down
MDP0000126194	AT4G15450	-0.107965	Down
MDP0000126245	AT3G45970	0.0210959	Up
MDP0000126269	AT3G01160	-0.493707	Down
MDP0000126287	AT2G20180	-2.15649	Down
MDP0000126298	AT5G51180	-0.165821	Down
MDP0000126318	AT4G29390	0.236406	Up
MDP0000126328	AT4G10070	0.291759	Up
MDP0000126335	AT4G02040	0.204824	Up
MDP0000126351	AT4G19900	-1.07868	Down
MDP0000126405	AT1G71430	1.0916	Up
MDP0000126421	AT5G18580	-0.608534	Down
MDP0000126450	AT5G39210	-0.22571	Down
MDP0000126483	AT1G62990	2.67663	Up
MDP0000126493	AT3G17365	1.0919	Up
MDP0000126517	AT5G13180	0.0631496	Up
MDP0000126528	AT4G24210	-0.312553	Down
MDP0000126530	AT5G18650	-1.39409	Down
MDP0000126532	AT5G09460	-0.247393	Down
MDP0000126549	AT5G25840	1.09168	Up
MDP0000126615	AT2G02070	-0.323789	Down
MDP0000126616	AT2G02080	-0.203033	Down
MDP0000126620	AT5G02890	0.403301	Up
MDP0000126706	AT2G38640	0.644117	Up
MDP0000126718	AT4G39860	0.428359	Up
MDP0000126728	AT2G37770	-0.394051	Down
MDP0000126730	AT1G53800	0.593783	Up
MDP0000126755	AT5G60580	-0.90876	Down
MDP0000126756	AT1G50500	-0.00649974	Down
MDP0000126795	AT4G13730	0.606036	Up
MDP0000126844	AT1G78010	-0.0977958	Down
MDP0000126850	AT3G44610	-0.188505	Down
MDP0000126873	AT2G05910	-0.023854	Down
MDP0000126892	AT4G38060	-1.7153	Down
MDP0000126939	AT1G80010	0.571869	Up
MDP0000126946	AT4G02280	0.164622	Up
MDP0000126962	AT4G36660	-0.372982	Down
MDP0000126983	AT4G28080	-0.0703293	Down
MDP0000126986	AT2G46420	0.284082	Up
MDP0000126989	AT1G58350	0.453927	Up
MDP0000127005	AT5G18140	0.354387	Up
MDP0000127019	AT2G30520	0.0441171	Up
MDP0000127031	AT1G52280	-0.469261	Down
MDP0000127077	AT5G65520	-0.241164	Down
MDP0000127145	AT1G34030	1.09134	Up
MDP0000127146	AT1G05420	0.413352	Up
MDP0000127153	AT1G78720	-1.49349	Down
MDP0000127174	AT5G41110	-0.0412075	Down
MDP0000127185	AT5G14270	-0.360282	Down
MDP0000127305	AT1G35710	0.446299	Up
MDP0000127313	AT3G23700	0.0843094	Up
MDP0000127419	AT1G75270	-0.422579	Down
MDP0000127431	AT1G28310	-1.28715	Down
MDP0000127442	AT5G06120	0.492582	Up
MDP0000127460	AT1G14270	-0.131014	Down
MDP0000127499	AT4G11660	-0.171645	Down
MDP0000127501	AT1G12780	-0.16581	Down
MDP0000127531	AT1G51980	0.140991	Up
MDP0000127542	AT4G26140	0.151546	Up
MDP0000127552	AT3G50950	-0.586843	Down
MDP0000127560	AT1G36370	0.212558	Up
MDP0000127602	AT2G37560	1.09138	Up
MDP0000127630	AT5G05580	0.0672774	Up
MDP0000127643	AT1G02170	0.00727624	Up
MDP0000127659	AT4G07990	0.125729	Up
MDP0000127699	AT1G14150	0.158748	Up
MDP0000127723	AT2G03440	-1.13104	Down
MDP0000127732	AT2G30360	-0.609125	Down
MDP0000127737	AT4G00231	-0.046201	Down
MDP0000127750	AT5G06280	-0.493212	Down
MDP0000127763	AT5G61190	-0.578523	Down
MDP0000127773	AT5G05690	0.012009	Up
MDP0000127798	AT3G62900	0.0911895	Up
MDP0000127808	AT4G33090	-0.029566	Down
MDP0000127834	AT2G22500	0.198821	Up
MDP0000127846	AT1G73430	-0.109952	Down
MDP0000127858	AT1G01550	0.494766	Up
MDP0000127882	AT4G30600	-0.120238	Down
MDP0000127897	AT5G21990	0.167887	Up
MDP0000127915	AT1G69680	0.0442596	Up
MDP0000127922	AT1G63430	-0.36817	Down
MDP0000127923	AT3G48990	0.0406374	Up
MDP0000127949	AT2G31380	0.756956	Up
MDP0000127951	AT4G16144	-0.28721	Down
MDP0000127989	AT5G64610	1.41347	Up
MDP0000127993	AT1G77800	-0.0412595	Down
MDP0000128021	AT2G19940	0.506426	Up
MDP0000128045	AT5G49900	0.380829	Up
MDP0000128052	AT1G56340	0.12358	Up
MDP0000128089	AT1G09575	-0.15646	Down
MDP0000128090	AT1G63440	1.09388	Up
MDP0000128118	AT4G38200	-0.143278	Down
MDP0000128119	AT1G78420	-0.11282	Down
MDP0000128130	AT5G06720	0.00413107	Up
MDP0000128136	AT5G19960	-0.101282	Down
MDP0000128138	AT3G14080	1.8286	Up
MDP0000128139	AT1G19170	0.156374	Up
MDP0000128173	AT5G60410	1.0952	Up
MDP0000128174	AT5G60400	-1.12928	Down
MDP0000128190	AT4G01700	-1.07841	Down
MDP0000128214	AT2G35940	-0.066914	Down
MDP0000128223	AT5G22330	-0.0731461	Down
MDP0000128231	AT3G17810	-0.571644	Down
MDP0000128262	AT1G67850	-0.125889	Down
MDP0000128263	AT1G67840	-0.187257	Down
MDP0000128265	AT3G16520	-0.208253	Down
MDP0000128325	AT1G55340	-0.138666	Down
MDP0000128380	AT4G00550	0.150956	Up
MDP0000128407	AT1G21270	-0.0183885	Down
MDP0000128423	AT2G40095	0.0039893	Up
MDP0000128438	AT3G18035	0.0357077	Up
MDP0000128456	AT3G43540	0.330141	Up
MDP0000128506	AT3G14470	-1.71561	Down
MDP0000128517	AT3G12490	-1.13092	Down
MDP0000128518	AT3G29320	0.118191	Up
MDP0000128521	AT5G61240	0.339324	Up
MDP0000128531	AT4G00026	0.769478	Up
MDP0000128541	AT1G25220	-0.686162	Down
MDP0000128562	AT1G24020	-0.492635	Down
MDP0000128604	AT3G24180	0.00983651	Up
MDP0000128619	AT4G22550	-0.341526	Down
MDP0000128624	AT1G26550	-0.192713	Down
MDP0000128651	AT5G02130	1.22884	Up
MDP0000128688	AT2G25290	0.0221651	Up
MDP0000128695	AT1G06620	0.102009	Up
MDP0000128730	AT2G24020	0.235074	Up
MDP0000128767	AT3G04240	0.898738	Up
MDP0000128787	AT2G20260	-0.630872	Down
MDP0000128789	AT2G20260	-0.194898	Down
MDP0000128880	AT2G24550	0.139883	Up
MDP0000128924	AT1G25560	-0.0734969	Down
MDP0000128925	AT1G13270	1.94932	Up
MDP0000128931	AT3G13772	-0.703628	Down
MDP0000128936	AT5G63970	1.09207	Up
MDP0000128941	AT2G33540	-0.411301	Down
MDP0000128949	AT4G14965	-0.315713	Down
MDP0000128950	AT3G06240	0.216883	Up
MDP0000128968	AT3G12320	0.0330271	Up
MDP0000128979	AT3G16770	-0.0678664	Down
MDP0000129000	AT5G54840	-0.0975699	Down
MDP0000129005	AT2G19730	0.219359	Up
MDP0000129009	AT3G13460	-0.54093	Down
MDP0000129026	AT1G07980	-0.975546	Down
MDP0000129027	AT3G53390	-0.181778	Down
MDP0000129063	AT5G65470	-0.761183	Down
MDP0000129092	AT4G17570	-0.311491	Down
MDP0000129099	AT1G66670	0.238814	Up
MDP0000129112	AT5G44080	0.209947	Up
MDP0000129126	AT5G52060	-0.121987	Down
MDP0000129167	AT1G01340	0.728998	Up
MDP0000129196	AT1G79040	0.970734	Up
MDP0000129220	AT3G48660	-0.0206265	Down
MDP0000129223	AT5G43940	-4.27197	Down
MDP0000129244	AT4G15840	-0.49373	Down
MDP0000129248	AT2G35800	0.0547082	Up
MDP0000129252	AT5G45290	-2.8151	Down
MDP0000129308	AT3G50530	0.101147	Up
MDP0000129321	AT5G64200	0.199729	Up
MDP0000129346	AT3G29320	-0.13908	Down
MDP0000129348	AT5G61220	0.954575	Up
MDP0000129394	AT3G17830	0.506286	Up
MDP0000129396	AT3G17850	-0.260353	Down
MDP0000129445	AT5G37490	0.23571	Up
MDP0000129460	AT2G25800	0.0747277	Up
MDP0000129498	AT4G33180	-0.190617	Down
MDP0000129520	AT2G02950	0.588907	Up
MDP0000129532	AT2G21950	-0.230554	Down
MDP0000129561	AT1G26880	0.462256	Up
MDP0000129573	AT5G51460	0.463221	Up
MDP0000129600	AT3G21640	-0.77941	Down
MDP0000129609	AT4G33240	0.122899	Up
MDP0000129619	AT5G06220	0.283878	Up
MDP0000129626	AT4G37680	-0.614955	Down
MDP0000129639	AT4G32930	0.229446	Up
MDP0000129644	AT5G39570	-0.20825	Down
MDP0000129664	AT2G33150	0.129563	Up
MDP0000129665	AT1G04790	-0.230704	Down
MDP0000129677	AT1G08360	0.0915763	Up
MDP0000129779	AT1G03140	-0.0378581	Down
MDP0000129796	AT3G04600	0.320811	Up
MDP0000129830	AT2G03050	-0.663478	Down
MDP0000129854	AT3G06070	0.135396	Up
MDP0000129858	AT5G42770	-0.287139	Down
MDP0000129941	AT4G13040	-0.349096	Down
MDP0000129942	AT3G24500	-0.181013	Down
MDP0000129945	AT1G51110	-1.23058	Down
MDP0000130002	AT1G08190	-0.131179	Down
MDP0000130014	AT3G18410	-0.782099	Down
MDP0000130023	AT1G15270	0.412611	Up
MDP0000130030	AT4G37320	-0.0607076	Down
MDP0000130057	AT2G26660	0.195278	Up
MDP0000130060	AT5G54580	0.940013	Up
MDP0000130101	AT4G37920	0.0757175	Up
MDP0000130108	AT3G07130	-0.149742	Down
MDP0000130111	AT2G22010	-0.40357	Down
MDP0000130122	AT1G74850	0.0538384	Up
MDP0000130123	AT5G13180	0.0308315	Up
MDP0000130160	AT5G06770	0.439266	Up
MDP0000130173	AT1G78700	0.127247	Up
MDP0000130208	AT4G24560	-0.0173145	Down
MDP0000130212	AT1G80920	0.625989	Up
MDP0000130219	AT5G04830	-0.149498	Down
MDP0000130226	AT2G27460	-0.00444875	Down
MDP0000130260	AT3G12100	2.09203	Up
MDP0000130270	AT4G24520	0.112691	Up
MDP0000130296	AT4G15530	0.0273674	Up
MDP0000130319	AT5G47490	-0.00467077	Down
MDP0000130320	AT5G61190	0.454952	Up
MDP0000130369	AT4G16310	-0.167359	Down
MDP0000130370	AT4G14210	-0.111333	Down
MDP0000130400	AT4G31550	0.261379	Up
MDP0000130405	AT1G18170	2.60588	Up
MDP0000130420	AT5G05670	1.26127	Up
MDP0000130422	AT2G06210	0.0457994	Up
MDP0000130479	AT4G40050	0.0647917	Up
MDP0000130493	AT1G15800	0.44377	Up
MDP0000130511	AT2G31010	-1.43218	Down
MDP0000130521	AT5G21070	0.158473	Up
MDP0000130537	AT2G31340	-0.0786467	Down
MDP0000130594	AT5G17560	0.719799	Up
MDP0000130613	AT5G08420	0.534949	Up
MDP0000130619	AT3G25840	0.0294901	Up
MDP0000130642	AT4G37510	-0.131106	Down
MDP0000130650	AT4G29820	1.09254	Up
MDP0000130679	AT1G06950	0.416618	Up
MDP0000130701	AT4G33150	0.344139	Up
MDP0000130706	AT5G16730	0.0728523	Up
MDP0000130714	AT5G57170	0.405269	Up
MDP0000130716	AT4G24240	1.35443	Up
MDP0000130742	AT2G41530	0.24345	Up
MDP0000130769	AT3G62110	-0.301839	Down
MDP0000130786	AT1G73840	0.300799	Up
MDP0000130792	AT5G61960	0.146359	Up
MDP0000130802	AT2G28550	0.231485	Up
MDP0000130813	AT4G30890	0.815646	Up
MDP0000130821	AT5G09650	0.232022	Up
MDP0000130824	AT1G36070	0.0241707	Up
MDP0000130825	AT4G36870	0.0409258	Up
MDP0000130873	AT1G67040	-0.389915	Down
MDP0000130874	AT5G37290	0.191003	Up
MDP0000130885	AT5G25760	1.35453	Up
MDP0000130931	AT5G64370	-0.456154	Down
MDP0000130952	AT1G50170	1.94018	Up
MDP0000130966	AT3G60910	-0.715742	Down
MDP0000130979	AT4G27120	0.243694	Up
MDP0000130994	AT2G20710	0.325803	Up
MDP0000130995	AT3G54570	0.567692	Up
MDP0000131012	AT5G47490	0.230599	Up
MDP0000131013	AT4G17300	0.165261	Up
MDP0000131054	AT1G03140	0.676297	Up
MDP0000131094	AT3G07050	0.495167	Up
MDP0000131100	AT1G49320	-0.441776	Down
MDP0000131124	AT4G12300	0.0324999	Up
MDP0000131131	AT5G53220	-0.0939302	Down
MDP0000131155	AT1G55870	0.828415	Up
MDP0000131170	AT3G14470	0.254737	Up
MDP0000131182	AT3G51520	-0.277858	Down
MDP0000131201	AT5G13960	-2.07825	Down
MDP0000131207	AT2G42220	-0.0341401	Down
MDP0000131213	AT5G66010	-0.181524	Down
MDP0000131218	AT4G30935	-0.0786206	Down
MDP0000131267	AT1G64390	0.399388	Up
MDP0000131302	AT5G02290	0.541151	Up
MDP0000131307	AT2G28480	-0.571656	Down
MDP0000131308	AT2G31390	0.296336	Up
MDP0000131309	AT3G59490	0.261306	Up
MDP0000131323	AT2G34750	0.291563	Up
MDP0000131342	AT1G10150	-0.0575567	Down
MDP0000131365	AT2G44420	-0.0785421	Down
MDP0000131366	AT2G32840	-1.49348	Down
MDP0000131372	AT4G22260	-0.493294	Down
MDP0000131461	AT3G52610	-0.449717	Down
MDP0000131527	AT2G35800	0.161629	Up
MDP0000131550	AT5G49700	-0.0835771	Down
MDP0000131615	AT1G19140	2.67639	Up
MDP0000131637	AT5G17790	-0.458963	Down
MDP0000131646	AT5G64300	0.494033	Up
MDP0000131655	AT3G16630	-0.196346	Down
MDP0000131656	AT4G15880	-0.167458	Down
MDP0000131693	AT4G27500	0.0974986	Up
MDP0000131706	AT3G21070	0.216917	Up
MDP0000131708	AT3G21070	0.123967	Up
MDP0000131723	AT1G20050	0.594048	Up
MDP0000131724	AT4G00060	-0.257211	Down
MDP0000131756	AT3G13225	1.09142	Up
MDP0000131763	AT1G24530	0.567956	Up
MDP0000131803	AT5G56860	-0.20746	Down
MDP0000131807	AT5G53130	-0.527555	Down
MDP0000131814	AT5G63710	0.0454687	Up
MDP0000131917	AT3G17000	0.0621036	Up
MDP0000131947	AT1G55850	0.898603	Up
MDP0000131949	AT1G08290	0.506451	Up
MDP0000131979	AT3G25905	-2.36673	Down
MDP0000131990	AT3G07040	-0.312144	Down
MDP0000132036	AT4G16370	-0.00127882	Down
MDP0000132078	AT4G38130	-3.71606	Down
MDP0000132079	AT4G35440	-0.251163	Down
MDP0000132174	AT2G36895	-0.586734	Down
MDP0000132177	AT3G55440	-0.591425	Down
MDP0000132190	AT1G74310	0.112014	Up
MDP0000132207	AT1G47670	-0.316216	Down
MDP0000132209	AT1G47670	-0.245693	Down
MDP0000132216	AT2G35800	0.584283	Up
MDP0000132236	AT2G31350	0.236631	Up
MDP0000132286	AT1G30890	-0.300935	Down
MDP0000132294	AT5G35180	-0.299451	Down
MDP0000132298	AT1G17720	-0.201025	Down
MDP0000132340	AT5G29000	0.132392	Up
MDP0000132348	AT5G03880	0.285758	Up
MDP0000132360	AT2G40100	0.0241977	Up
MDP0000132424	AT4G05180	-1.9382	Down
MDP0000132477	AT4G37930	0.140459	Up
MDP0000132483	AT1G17880	3.41375	Up
MDP0000132491	AT1G50575	0.224696	Up
MDP0000132492	AT5G59240	0.326092	Up
MDP0000132504	AT1G35190	0.46328	Up
MDP0000132521	AT1G53570	-0.374402	Down
MDP0000132523	AT3G11945	-0.224821	Down
MDP0000132530	AT1G14930	0.181123	Up
MDP0000132533	AT5G49030	-0.493475	Down
MDP0000132567	AT2G34480	0.198453	Up
MDP0000132583	AT2G36310	-0.493578	Down
MDP0000132608	AT5G61440	-0.27533	Down
MDP0000132610	AT1G18730	0.0213499	Up
MDP0000132623	AT4G27410	-0.105007	Down
MDP0000132630	AT4G26300	0.539924	Up
MDP0000132646	AT4G03460	-0.130641	Down
MDP0000132668	AT5G56630	0.307014	Up
MDP0000132677	AT1G48210	0.5768	Up
MDP0000132683	AT3G15770	0.229238	Up
MDP0000132723	AT5G16440	-0.706612	Down
MDP0000132738	AT5G60910	0.0928833	Up
MDP0000132758	AT4G09820	0.0923069	Up
MDP0000132788	AT3G51800	0.185144	Up
MDP0000132802	AT4G28660	0.0917242	Up
MDP0000132805	AT4G28640	0.525849	Up
MDP0000132832	AT3G16350	0.27673	Up
MDP0000132833	AT1G79750	0.199382	Up
MDP0000132856	AT1G64530	-0.418455	Down
MDP0000132914	AT1G53280	-0.0262341	Down
MDP0000132973	AT3G25140	-0.013783	Down
MDP0000132983	AT2G33770	-0.364306	Down
MDP0000133007	AT1G21000	0.151066	Up
MDP0000133055	AT2G27900	-0.639191	Down
MDP0000133066	AT5G03770	-1.0786	Down
MDP0000133105	AT1G52820	-1.49357	Down
MDP0000133157	AT1G76340	0.0912855	Up
MDP0000133159	AT1G76405	-0.464793	Down
MDP0000133195	AT5G09570	0.0919831	Up
MDP0000133202	AT2G26490	-0.578546	Down
MDP0000133226	AT1G80000	-0.0342913	Down
MDP0000133262	AT5G57150	0.0916232	Up
MDP0000133269	AT4G25390	-0.466765	Down
MDP0000133306	AT2G21250	0.239489	Up
MDP0000133327	AT1G06240	-0.493617	Down
MDP0000133334	AT5G51690	-0.480626	Down
MDP0000133399	AT3G06500	-0.126926	Down
MDP0000133483	AT3G25400	0.0923272	Up
MDP0000133486	AT2G19270	-0.407477	Down
MDP0000133552	AT2G46150	2.09159	Up
MDP0000133579	AT4G00290	-0.381979	Down
MDP0000133612	AT2G28305	0.118693	Up
MDP0000133621	AT1G08230	0.00207316	Up
MDP0000133625	AT5G14800	-0.171608	Down
MDP0000133633	AT4G28025	0.157453	Up
MDP0000133746	AT2G45850	1.21168	Up
MDP0000133765	AT5G15400	0.0675624	Up
MDP0000133801	AT3G53140	-0.978978	Down
MDP0000133853	AT5G54440	0.421351	Up
MDP0000133880	AT4G33740	0.0271499	Up
MDP0000133901	AT4G28070	-0.534891	Down
MDP0000133918	AT1G29280	-0.171559	Down
MDP0000133930	AT3G19510	0.00604464	Up
MDP0000133951	AT5G64650	-0.290853	Down
MDP0000134027	AT2G02800	1.24333	Up
MDP0000134109	AT1G75630	1.09792	Up
MDP0000134135	AT5G13750	-0.198196	Down
MDP0000134153	AT3G02760	0.294848	Up
MDP0000134203	AT2G05840	0.195944	Up
MDP0000134204	AT1G58520	-1.71531	Down
MDP0000134234	AT2G15860	0.623505	Up
MDP0000134240	AT4G36630	0.155512	Up
MDP0000134250	AT1G53280	0.170461	Up
MDP0000134253	AT4G00450	-0.276233	Down
MDP0000134273	AT2G26250	-0.158833	Down
MDP0000134278	AT1G31830	-0.493653	Down
MDP0000134280	AT5G06690	-0.230476	Down
MDP0000134284	AT4G11670	-0.0449478	Down
MDP0000134314	AT5G47750	-0.465788	Down
MDP0000134320	AT3G07300	-0.444768	Down
MDP0000134329	AT1G11750	0.225807	Up
MDP0000134330	AT5G09390	0.576762	Up
MDP0000134332	AT4G33520	-0.101728	Down
MDP0000134335	AT4G26630	0.109063	Up
MDP0000134341	AT2G01570	0.134359	Up
MDP0000134379	AT2G39290	0.543873	Up
MDP0000134397	AT1G08250	1.17844	Up
MDP0000134418	AT1G20110	-0.223926	Down
MDP0000134420	AT5G27650	-0.172741	Down
MDP0000134427	AT1G14360	1.21163	Up
MDP0000134436	AT5G16030	-0.432156	Down
MDP0000134441	AT1G24560	-0.223258	Down
MDP0000134492	AT2G41040	-0.397978	Down
MDP0000134495	AT5G64140	0.0354682	Up
MDP0000134501	AT1G71010	-0.193858	Down
MDP0000134543	AT2G28370	-0.715626	Down
MDP0000134544	AT3G10530	0.228783	Up
MDP0000134558	AT1G30460	0.104521	Up
MDP0000134594	AT5G01010	0.564114	Up
MDP0000134603	AT2G30300	-0.00682189	Down
MDP0000134621	AT5G40010	-1.51356	Down
MDP0000134641	AT1G01920	0.16098	Up
MDP0000134646	AT2G19740	0.0751608	Up
MDP0000134648	AT3G06950	-1.60905	Down
MDP0000134662	AT1G54180	-0.0708876	Down
MDP0000134667	AT5G17680	-0.0828218	Down
MDP0000134669	AT4G39920	-0.194092	Down
MDP0000134685	AT4G37930	-0.273162	Down
MDP0000134712	AT1G09020	-0.218868	Down
MDP0000134728	AT5G58360	-0.184267	Down
MDP0000134734	AT3G09470	0.1506	Up
MDP0000134764	AT2G39390	-0.07208	Down
MDP0000134818	AT2G17695	-0.359926	Down
MDP0000134824	AT1G19220	0.309554	Up
MDP0000134874	AT3G60410	0.728972	Up
MDP0000134875	AT2G39810	0.329373	Up
MDP0000134902	AT4G16444	-1.36791	Down
MDP0000134903	AT1G62040	1.09191	Up
MDP0000134935	AT5G54080	-0.240451	Down
MDP0000134944	AT2G38020	0.283877	Up
MDP0000134947	AT1G01090	-0.344773	Down
MDP0000134965	AT2G45550	0.461295	Up
MDP0000135025	AT2G11890	-2.23044	Down
MDP0000135041	AT5G64290	-0.152274	Down
MDP0000135047	AT1G65420	-0.307103	Down
MDP0000135060	AT4G24620	-0.094911	Down
MDP0000135063	AT5G25220	-0.0231377	Down
MDP0000135067	AT5G62290	0.576974	Up
MDP0000135084	AT2G21280	0.469134	Up
MDP0000135101	AT2G02760	-0.130724	Down
MDP0000135108	AT1G02460	-2.02417	Down
MDP0000135125	AT1G56050	-0.271187	Down
MDP0000135135	AT4G29940	0.944399	Up
MDP0000135143	AT4G26000	-0.0575699	Down
MDP0000135149	AT5G02020	0.621004	Up
MDP0000135168	AT2G39920	-1.2305	Down
MDP0000135196	AT3G62900	-0.0495711	Down
MDP0000135204	AT5G02230	0.252712	Up
MDP0000135220	AT1G61520	0.268818	Up
MDP0000135231	AT5G48440	-0.995744	Down
MDP0000135244	AT2G23770	0.273183	Up
MDP0000135255	AT3G12380	0.0497256	Up
MDP0000135261	AT4G33330	0.165924	Up
MDP0000135280	AT3G46450	0.0440029	Up
MDP0000135301	AT3G44020	-0.460735	Down
MDP0000135305	AT3G53570	0.052511	Up
MDP0000135317	AT3G22480	0.0440082	Up
MDP0000135368	AT2G41020	0.140252	Up
MDP0000135389	AT5G11270	0.692829	Up
MDP0000135455	AT5G56170	0.0276262	Up
MDP0000135472	AT1G09980	0.368847	Up
MDP0000135486	AT1G63980	0.0274245	Up
MDP0000135500	AT1G79000	0.243451	Up
MDP0000135510	AT1G02850	-1.04615	Down
MDP0000135530	AT5G02770	-0.0906678	Down
MDP0000135540	AT5G06710	-0.101259	Down
MDP0000135563	AT4G11110	0.273053	Up
MDP0000135567	AT3G03380	-0.133755	Down
MDP0000135568	AT5G51040	-0.204882	Down
MDP0000135569	AT5G51020	0.00158156	Up
MDP0000135570	AT5G51010	-0.464607	Down
MDP0000135587	AT2G14255	-0.908645	Down
MDP0000135609	AT2G19480	-0.067844	Down
MDP0000135634	AT2G21120	-0.0554515	Down
MDP0000135637	AT1G76710	0.172714	Up
MDP0000135639	AT4G24630	-0.0364407	Down
MDP0000135662	AT5G24060	-0.08928	Down
MDP0000135665	AT4G21190	0.26758	Up
MDP0000135666	AT1G79940	-0.235642	Down
MDP0000135671	AT1G70180	0.451564	Up
MDP0000135672	AT3G57490	0.110111	Up
MDP0000135675	AT1G51400	0.0927682	Up
MDP0000135679	AT4G32140	-0.0315329	Down
MDP0000135680	AT4G31780	0.102012	Up
MDP0000135682	AT2G29330	0.434148	Up
MDP0000135720	AT3G60210	0.619176	Up
MDP0000135761	AT5G45190	0.30886	Up
MDP0000135816	AT2G36060	1.33309	Up
MDP0000135837	AT1G60140	0.00582762	Up
MDP0000135865	AT3G13980	-0.230616	Down
MDP0000135877	AT1G68690	-0.131153	Down
MDP0000135890	AT3G16190	-0.667418	Down
MDP0000135922	AT5G57140	0.666791	Up
MDP0000135939	AT5G65300	-0.130693	Down
MDP0000135954	AT5G52520	0.288812	Up
MDP0000135966	AT5G49980	-0.345178	Down
MDP0000135968	AT1G74040	-0.0607042	Down
MDP0000135974	AT1G01120	-0.208276	Down
MDP0000135981	AT2G36290	-0.378128	Down
MDP0000136030	AT5G27990	-0.033882	Down
MDP0000136037	AT3G02550	-0.483273	Down
MDP0000136052	AT5G50900	0.399404	Up
MDP0000136086	AT2G42710	-0.624876	Down
MDP0000136087	AT1G60070	-0.122897	Down
MDP0000136090	AT1G17960	0.384037	Up
MDP0000136096	AT4G23660	0.233364	Up
MDP0000136101	AT5G49610	0.234167	Up
MDP0000136104	AT1G60000	1.96651	Up
MDP0000136132	AT1G74730	0.828408	Up
MDP0000136140	AT2G38280	-0.315952	Down
MDP0000136236	AT4G17520	0.125586	Up
MDP0000136249	AT1G62640	1.09396	Up
MDP0000136254	AT1G74250	0.333397	Up
MDP0000136296	AT1G03070	0.70248	Up
MDP0000136330	AT1G47490	0.37755	Up
MDP0000136351	AT3G18690	-0.715779	Down
MDP0000136397	AT3G42640	-0.287287	Down
MDP0000136401	AT5G59210	0.743575	Up
MDP0000136440	AT1G77140	0.158464	Up
MDP0000136455	AT2G35795	-0.908103	Down
MDP0000136479	AT3G17100	-0.085959	Down
MDP0000136498	AT1G32640	0.0602151	Up
MDP0000136500	AT4G23050	0.031137	Up
MDP0000136501	AT1G63110	-0.349229	Down
MDP0000136517	AT4G02630	0.147873	Up
MDP0000136536	AT5G61670	-0.149601	Down
MDP0000136554	AT1G23110	0.542135	Up
MDP0000136590	AT3G20930	-0.0482153	Down
MDP0000136623	AT3G62820	0.506644	Up
MDP0000136626	AT3G20430	0.336502	Up
MDP0000136627	AT2G25950	-0.181466	Down
MDP0000136639	AT3G17920	0.110317	Up
MDP0000136642	AT3G17950	0.354651	Up
MDP0000136645	AT5G25080	0.027486	Up
MDP0000136651	AT5G36930	0.332302	Up
MDP0000136656	AT3G14160	0.0468842	Up
MDP0000136662	AT1G08490	0.32674	Up
MDP0000136665	AT1G71240	0.588961	Up
MDP0000136670	AT3G05625	0.334715	Up
MDP0000136671	AT1G09155	0.506484	Up
MDP0000136699	AT3G15880	0.564092	Up
MDP0000136713	AT4G12790	-0.645435	Down
MDP0000136718	AT2G06025	-0.148149	Down
MDP0000136723	AT2G20710	1.19084	Up
MDP0000136727	AT1G70000	0.293036	Up
MDP0000136755	AT4G30600	-0.0745435	Down
MDP0000136776	AT2G39550	0.538825	Up
MDP0000136792	AT3G07400	-0.0568825	Down
MDP0000136794	AT3G60800	-1.3147	Down
MDP0000136799	AT3G47390	-0.0321105	Down
MDP0000136801	AT5G50110	-0.271076	Down
MDP0000136803	AT3G50810	0.82888	Up
MDP0000136806	AT5G35410	0.818275	Up
MDP0000136877	AT3G19420	0.131441	Up
MDP0000136894	AT1G77670	-0.0222802	Down
MDP0000136902	AT3G59910	-0.153911	Down
MDP0000136937	AT5G02070	0.0962269	Up
MDP0000136957	AT1G06560	-0.302996	Down
MDP0000136975	AT1G66680	-0.100984	Down
MDP0000136998	ATMG00513	-0.0690834	Down
MDP0000137006	AT1G32790	0.107217	Up
MDP0000137021	AT5G65060	-0.252405	Down
MDP0000137031	AT1G59840	-0.361138	Down
MDP0000137042	AT1G76690	-0.349192	Down
MDP0000137043	AT3G18140	-0.423198	Down
MDP0000137117	AT3G11400	0.158823	Up
MDP0000137126	AT5G66730	-0.0491726	Down
MDP0000137195	AT2G37480	0.110065	Up
MDP0000137211	AT1G73050	-0.466713	Down
MDP0000137221	AT2G42620	0.358797	Up
MDP0000137231	AT5G19820	-0.40598	Down
MDP0000137234	AT5G61410	-0.200305	Down
MDP0000137271	AT5G64040	0.0231763	Up
MDP0000137279	AT4G14800	0.0671707	Up
MDP0000137283	AT3G22600	-2.7159	Down
MDP0000137284	AT3G22590	-0.211226	Down
MDP0000137301	AT1G32640	1.09168	Up
MDP0000137305	AT3G54810	0.31377	Up
MDP0000137325	AT5G46760	0.0141413	Up
MDP0000137339	AT3G16370	0.0518223	Up
MDP0000137341	AT1G52080	-0.426577	Down
MDP0000137364	AT4G38470	-0.298698	Down
MDP0000137366	AT1G67325	-0.314005	Down
MDP0000137376	AT2G42070	2.89873	Up
MDP0000137411	AT3G49725	0.245786	Up
MDP0000137420	AT4G14910	0.210778	Up
MDP0000137432	AT4G25650	-0.874762	Down
MDP0000137434	AT1G47380	0.235717	Up
MDP0000137441	AT1G14560	0.828344	Up
MDP0000137452	AT3G20290	0.266408	Up
MDP0000137461	AT5G37020	-0.959319	Down
MDP0000137468	AT2G46150	-0.393933	Down
MDP0000137498	AT5G56550	0.15734	Up
MDP0000137519	AT4G25230	-0.0462383	Down
MDP0000137531	AT1G07540	0.354289	Up
MDP0000137556	AT1G20823	0.602698	Up
MDP0000137561	AT4G36920	-0.0162529	Down
MDP0000137580	AT4G07410	-0.351716	Down
MDP0000137621	AT3G55510	0.519337	Up
MDP0000137672	AT2G15900	0.129736	Up
MDP0000137688	AT1G78300	1.28413	Up
MDP0000137705	AT1G78440	-1.06615	Down
MDP0000137733	AT2G27300	0.0440354	Up
MDP0000137802	AT2G28840	-3.60912	Down
MDP0000137841	AT1G10270	-0.155372	Down
MDP0000137890	AT2G26460	0.258831	Up
MDP0000137929	AT2G38290	-0.0110599	Down
MDP0000137944	AT5G47080	-0.310712	Down
MDP0000137948	AT5G04670	0.028957	Up
MDP0000137958	AT3G58610	0.56782	Up
MDP0000137971	AT5G03500	0.811643	Up
MDP0000138028	AT4G24550	-0.549104	Down
MDP0000138032	AT1G12410	0.0675264	Up
MDP0000138034	AT2G38760	0.506424	Up
MDP0000138035	AT1G73590	0.371373	Up
MDP0000138039	AT5G42150	0.271946	Up
MDP0000138059	AT5G41940	0.159089	Up
MDP0000138065	AT3G19720	0.129761	Up
MDP0000138071	AT4G11820	0.0913115	Up
MDP0000138073	AT3G55800	-0.205419	Down
MDP0000138086	AT3G14460	1.09169	Up
MDP0000138090	AT2G47800	-0.0640864	Down
MDP0000138102	AT2G41130	0.198439	Up
MDP0000138109	AT2G44760	-0.112576	Down
MDP0000138129	AT3G58050	0.0318217	Up
MDP0000138140	AT1G34470	-0.0962482	Down
MDP0000138163	AT2G46870	-0.249714	Down
MDP0000138170	AT5G57370	-0.467682	Down
MDP0000138182	AT5G59250	0.0185034	Up
MDP0000138185	AT3G23070	-0.102681	Down
MDP0000138204	AT1G01650	-0.0297143	Down
MDP0000138215	AT1G06530	0.206268	Up
MDP0000138244	AT5G12210	-1.05157	Down
MDP0000138249	AT4G33070	0.303277	Up
MDP0000138275	AT1G56090	-0.171573	Down
MDP0000138284	AT3G63170	1.41335	Up
MDP0000138291	AT1G64040	0.0913371	Up
MDP0000138296	AT5G40460	1.0915	Up
MDP0000138306	AT3G43220	-0.278997	Down
MDP0000138307	AT4G33250	-0.277182	Down
MDP0000138424	AT1G66680	-1.49257	Down
MDP0000138427	AT1G04430	-0.188843	Down
MDP0000138428	AT4G21150	-0.36817	Down
MDP0000138466	AT3G18110	-0.0418345	Down
MDP0000138467	AT1G09320	-0.00811536	Down
MDP0000138477	AT4G28600	0.533243	Up
MDP0000138486	AT1G76460	0.214346	Up
MDP0000138487	AT5G65950	-0.0885006	Down
MDP0000138489	AT4G35470	0.00634684	Up
MDP0000138500	AT2G40610	-0.0492622	Down
MDP0000138501	AT1G06900	0.513674	Up
MDP0000138538	AT1G01490	0.0922495	Up
MDP0000138552	AT2G10950	-0.144309	Down
MDP0000138593	AT1G68490	0.0917623	Up
MDP0000138600	AT1G80350	0.00883539	Up
MDP0000138607	AT5G13690	0.828287	Up
MDP0000138643	AT3G16290	0.00430488	Up
MDP0000138653	AT5G40080	0.678406	Up
MDP0000138655	AT3G60520	0.507202	Up
MDP0000138660	AT5G59240	0.210326	Up
MDP0000138661	AT1G05520	-0.169287	Down
MDP0000138668	AT4G13010	0.13672	Up
MDP0000138684	AT4G15950	0.177244	Up
MDP0000138686	AT5G49740	0.0707798	Up
MDP0000138691	AT1G17710	-0.206197	Down
MDP0000138698	AT4G02210	0.3258	Up
MDP0000138701	AT5G58270	1.09157	Up
MDP0000138709	AT1G78380	-0.574489	Down
MDP0000138729	AT3G54040	-1.07825	Down
MDP0000138730	AT3G54050	0.386067	Up
MDP0000138737	AT5G23540	0.0914136	Up
MDP0000138743	AT4G10130	0.713133	Up
MDP0000138752	AT4G34412	0.984505	Up
MDP0000138757	AT2G15690	0.0726499	Up
MDP0000138764	AT3G12560	0.121364	Up
MDP0000138792	AT2G39990	0.190145	Up
MDP0000138795	AT3G55830	0.562208	Up
MDP0000138851	AT1G48910	-0.127286	Down
MDP0000138852	AT2G47940	0.13032	Up
MDP0000138865	AT4G03110	0.390869	Up
MDP0000138874	AT3G19720	-0.114749	Down
MDP0000138879	AT3G05010	0.0743468	Up
MDP0000138898	AT1G31480	0.0912287	Up
MDP0000138937	AT3G25290	-0.738724	Down
MDP0000138972	AT5G55670	-0.533242	Down
MDP0000138993	AT1G62750	0.058305	Up
MDP0000139019	AT4G33910	0.439371	Up
MDP0000139021	AT3G52860	-0.341235	Down
MDP0000139052	AT4G20780	-0.806514	Down
MDP0000139060	AT4G13020	-0.663611	Down
MDP0000139072	AT3G44340	0.176198	Up
MDP0000139073	AT2G46530	0.0614999	Up
MDP0000139096	AT1G78580	-0.771275	Down
MDP0000139112	AT3G24480	-3.81533	Down
MDP0000139113	AT4G22890	0.721434	Up
MDP0000139132	AT4G13780	-0.0762045	Down
MDP0000139147	AT2G34970	0.268216	Up
MDP0000139181	AT3G01500	-0.782881	Down
MDP0000139194	AT3G04810	0.369565	Up
MDP0000139195	AT1G70100	-0.146894	Down
MDP0000139221	AT2G39870	0.914399	Up
MDP0000139278	AT1G65480	0.354582	Up
MDP0000139291	AT5G14640	0.0943399	Up
MDP0000139316	AT3G47570	0.0468263	Up
MDP0000139325	AT1G04940	-0.0104041	Down
MDP0000139345	AT2G17975	0.0393167	Up
MDP0000139362	AT1G10830	0.183956	Up
MDP0000139386	AT1G22430	-0.388641	Down
MDP0000139404	AT1G79500	-0.389709	Down
MDP0000139433	AT5G42990	-0.151016	Down
MDP0000139452	AT4G38520	0.442252	Up
MDP0000139477	AT1G09580	-0.0600092	Down
MDP0000139485	AT1G32170	-0.183733	Down
MDP0000139525	AT5G44680	0.627402	Up
MDP0000139526	AT5G07090	0.18456	Up
MDP0000139529	AT1G07480	0.0289457	Up
MDP0000139530	AT2G29210	0.0200846	Up
MDP0000139577	AT3G07640	0.403475	Up
MDP0000139585	AT4G18260	0.769524	Up
MDP0000139608	AT5G63670	-0.69608	Down
MDP0000139612	AT1G21630	0.728806	Up
MDP0000139618	AT3G53170	0.413379	Up
MDP0000139623	AT1G05830	0.694329	Up
MDP0000139654	AT1G07970	0.0912511	Up
MDP0000139683	AT2G20900	-0.0575598	Down
MDP0000139684	AT2G20890	0.380532	Up
MDP0000139714	AT5G45900	0.0517186	Up
MDP0000139718	AT1G70060	0.100474	Up
MDP0000139720	AT1G59900	0.0156167	Up
MDP0000139731	AT3G47890	0.155333	Up
MDP0000139751	AT5G49460	2.09175	Up
MDP0000139755	AT5G22400	-0.0985849	Down
MDP0000139808	AT5G03330	-0.35448	Down
MDP0000139823	AT1G78190	1.18544	Up
MDP0000139843	AT5G19875	-0.907652	Down
MDP0000139862	AT5G09410	0.14164	Up
MDP0000139886	AT1G49890	-0.308364	Down
MDP0000139910	AT1G61800	-4.2721	Down
MDP0000139912	AT4G14290	-0.212894	Down
MDP0000139953	AT4G31170	0.339182	Up
MDP0000139961	AT2G01680	0.185833	Up
MDP0000139971	AT4G36710	0.0172391	Up
MDP0000139977	AT1G76980	0.390915	Up
MDP0000139982	AT1G32500	0.00504588	Up
MDP0000139992	AT5G47190	-0.0868173	Down
MDP0000140010	AT3G14460	-0.639463	Down
MDP0000140024	AT4G11680	0.183401	Up
MDP0000140041	AT5G54270	-0.156094	Down
MDP0000140046	AT5G47770	-0.444768	Down
MDP0000140067	AT4G31790	0.201357	Up
MDP0000140140	AT5G14320	0.502196	Up
MDP0000140204	AT4G27390	0.105282	Up
MDP0000140225	AT2G16530	1.32841	Up
MDP0000140233	AT5G01520	1.93936	Up
MDP0000140235	AT1G07770	-0.645486	Down
MDP0000140237	AT4G23460	-0.02683	Down
MDP0000140238	AT4G35785	0.854412	Up
MDP0000140313	AT1G09940	-0.367971	Down
MDP0000140324	AT1G74840	-0.405495	Down
MDP0000140330	AT2G43290	0.0160651	Up
MDP0000140336	AT2G31600	0.305598	Up
MDP0000140360	AT4G30000	-0.242131	Down
MDP0000140404	AT4G34030	-0.094568	Down
MDP0000140406	AT4G34020	1.40176	Up
MDP0000140460	AT4G38960	0.0917192	Up
MDP0000140463	AT2G37550	-0.516948	Down
MDP0000140466	AT5G53850	1.70832	Up
MDP0000140479	AT1G77140	-0.204106	Down
MDP0000140483	AT5G49360	-0.368939	Down
MDP0000140520	AT5G16400	0.191514	Up
MDP0000140521	AT3G24090	-0.0640354	Down
MDP0000140553	AT5G57685	1.09166	Up
MDP0000140578	AT5G36930	0.377522	Up
MDP0000140596	AT2G02100	1.5101	Up
MDP0000140628	AT1G54290	0.445325	Up
MDP0000140635	AT3G13275	-0.319192	Down
MDP0000140641	AT5G46570	0.786464	Up
MDP0000140680	AT5G64040	1.09179	Up
MDP0000140702	AT4G02680	-0.514887	Down
MDP0000140721	AT1G24490	0.146447	Up
MDP0000140746	AT1G73060	0.114187	Up
MDP0000140755	AT5G53300	0.15283	Up
MDP0000140806	AT3G45040	0.211621	Up
MDP0000140853	AT3G51010	0.769796	Up
MDP0000140907	AT2G20690	0.189935	Up
MDP0000140980	AT3G48000	-0.00824986	Down
MDP0000140993	AT4G26270	-1.23063	Down
MDP0000141005	AT3G25800	-0.66362	Down
MDP0000141008	AT4G17080	-0.346793	Down
MDP0000141009	AT3G10950	0.356478	Up
MDP0000141026	AT1G79000	-1.36815	Down
MDP0000141044	AT5G01960	-0.652872	Down
MDP0000141076	AT1G74260	-0.226658	Down
MDP0000141081	AT2G26920	0.110887	Up
MDP0000141094	AT1G04400	-0.344849	Down
MDP0000141097	AT4G36870	-0.294688	Down
MDP0000141102	AT4G18030	-0.323761	Down
MDP0000141103	AT2G32980	2.09172	Up
MDP0000141108	AT5G46420	-0.645626	Down
MDP0000141115	AT1G24265	-0.700088	Down
MDP0000141124	AT3G01370	-0.0990339	Down
MDP0000141136	AT5G53130	-0.147949	Down
MDP0000141154	AT5G45275	-0.0982122	Down
MDP0000141155	AT1G80150	0.0209512	Up
MDP0000141181	AT5G10860	-0.114838	Down
MDP0000141199	AT3G47520	0.313955	Up
MDP0000141206	AT3G16240	-0.715847	Down
MDP0000141228	AT5G43310	0.0502122	Up
MDP0000141293	AT5G48790	-0.112313	Down
MDP0000141326	AT3G19240	-0.118199	Down
MDP0000141327	AT2G03430	0.507054	Up
MDP0000141365	AT5G42790	0.411522	Up
MDP0000141372	AT5G41770	0.147826	Up
MDP0000141429	AT1G78680	0.354544	Up
MDP0000141450	AT3G12520	0.348743	Up
MDP0000141458	AT1G53885	0.506794	Up
MDP0000141470	AT1G17440	-0.101386	Down
MDP0000141481	AT1G47380	0.063493	Up
MDP0000141494	AT2G21470	0.0222094	Up
MDP0000141515	AT3G06670	0.650697	Up
MDP0000141538	AT2G38170	0.354352	Up
MDP0000141576	AT3G54300	-1.71563	Down
MDP0000141601	AT3G61200	-0.323377	Down
MDP0000141631	AT5G05960	-0.245171	Down
MDP0000141635	AT5G12040	-0.199574	Down
MDP0000141638	AT1G05670	0.538701	Up
MDP0000141642	AT3G52525	-0.230365	Down
MDP0000141650	AT3G17900	0.0912282	Up
MDP0000141675	AT5G50860	0.53489	Up
MDP0000141678	AT1G22930	-0.0168541	Down
MDP0000141709	AT3G54390	0.631915	Up
MDP0000141727	AT1G08470	-0.221636	Down
MDP0000141745	AT5G01230	1.00393	Up
MDP0000141762	AT3G47590	0.239228	Up
MDP0000141786	AT5G55060	-0.212528	Down
MDP0000141807	AT4G18030	-0.230528	Down
MDP0000141810	AT5G65000	-0.131025	Down
MDP0000141814	AT3G52990	0.390887	Up
MDP0000141815	AT3G52230	0.243732	Up
MDP0000141828	AT1G77300	-0.314962	Down
MDP0000141837	AT2G25760	0.341212	Up
MDP0000141863	AT3G25230	0.0712853	Up
MDP0000141874	AT2G32730	0.206252	Up
MDP0000141881	AT5G58960	0.354363	Up
MDP0000141887	AT5G48660	-1.13093	Down
MDP0000141889	AT4G13780	0.000120554	Up
MDP0000141893	AT1G31340	0.339522	Up
MDP0000141896	AT2G28840	0.137683	Up
MDP0000141906	AT5G67350	-0.636574	Down
MDP0000141915	AT3G19850	-1.23064	Down
MDP0000141916	AT5G07310	1.09292	Up
MDP0000141947	AT5G01850	-0.110392	Down
MDP0000141948	AT1G43700	-0.0846252	Down
MDP0000141961	AT3G18830	-0.0513902	Down
MDP0000142000	AT1G56200	0.315833	Up
MDP0000142019	AT4G12830	0.0573597	Up
MDP0000142020	AT3G25470	-0.439118	Down
MDP0000142022	AT3G25480	-0.131061	Down
MDP0000142029	AT5G52370	0.0920526	Up
MDP0000142045	AT4G13350	1.05175	Up
MDP0000142076	AT4G33945	-0.908731	Down
MDP0000142085	AT3G59290	-0.111337	Down
MDP0000142098	AT2G45290	0.0531325	Up
MDP0000142103	AT5G04360	-0.263985	Down
MDP0000142107	AT3G58050	-0.0316604	Down
MDP0000142134	AT2G32290	0.174983	Up
MDP0000142167	AT5G20920	0.354403	Up
MDP0000142193	AT3G02850	-0.0548474	Down
MDP0000142196	AT5G52780	2.67667	Up
MDP0000142206	AT3G19130	0.252776	Up
MDP0000142227	AT1G10180	0.556896	Up
MDP0000142240	AT1G80630	-0.0853231	Down
MDP0000142241	AT1G80620	-0.00557915	Down
MDP0000142250	AT3G47590	0.413734	Up
MDP0000142348	AT5G54390	-0.67418	Down
MDP0000142356	AT4G17620	1.09184	Up
MDP0000142371	AT1G34340	-0.0678652	Down
MDP0000142384	AT2G25970	0.0624874	Up
MDP0000142394	AT1G20300	0.44489	Up
MDP0000142398	AT1G76040	0.208103	Up
MDP0000142403	AT1G76010	0.0660254	Up
MDP0000142408	AT4G18460	0.418299	Up
MDP0000142413	AT1G23740	0.92139	Up
MDP0000142446	AT3G60340	0.975951	Up
MDP0000142484	AT1G67050	-0.0154368	Down
MDP0000142508	AT1G14300	0.82832	Up
MDP0000142530	AT5G38880	-1.71612	Down
MDP0000142541	AT3G19810	0.0272749	Up
MDP0000142574	AT2G19580	0.94784	Up
MDP0000142580	AT2G38090	0.449877	Up
MDP0000142582	AT5G50570	0.16178	Up
MDP0000142597	AT1G80380	-0.208074	Down
MDP0000142616	AT3G59350	0.00831173	Up
MDP0000142664	AT5G62030	0.226937	Up
MDP0000142665	AT2G43235	-0.120092	Down
MDP0000142676	AT4G12570	0.0313509	Up
MDP0000142682	AT4G26500	-0.230572	Down
MDP0000142734	AT1G18190	0.193615	Up
MDP0000142740	AT1G69220	-0.53169	Down
MDP0000142765	AT3G19000	0.450805	Up
MDP0000142776	AT5G16210	1.41355	Up
MDP0000142785	AT1G26880	0.213124	Up
MDP0000142804	AT1G18450	-0.571595	Down
MDP0000142826	AT3G58760	0.0912975	Up
MDP0000142869	AT2G30860	0.0917454	Up
MDP0000142893	AT1G79840	0.173704	Up
MDP0000142895	AT1G52230	0.389936	Up
MDP0000142937	AT5G04430	-0.218024	Down
MDP0000142953	AT1G55250	0.320708	Up
MDP0000143003	AT3G26370	0.31684	Up
MDP0000143004	AT1G10700	0.84342	Up
MDP0000143005	AT1G70570	0.126375	Up
MDP0000143009	AT1G60780	0.171384	Up
MDP0000143011	AT1G10740	-0.184825	Down
MDP0000143020	AT2G32240	-0.152739	Down
MDP0000143036	AT1G18210	0.462604	Up
MDP0000143053	AT3G21420	0.103609	Up
MDP0000143085	AT2G41040	0.313781	Up
MDP0000143108	AT5G65720	-0.783142	Down
MDP0000143111	AT5G27430	0.166006	Up
MDP0000143156	AT3G46130	-1.36794	Down
MDP0000143173	AT5G41410	-0.101393	Down
MDP0000143182	AT3G63090	0.738973	Up
MDP0000143208	AT5G08130	-0.171747	Down
MDP0000143266	AT5G54680	0.207968	Up
MDP0000143280	AT3G02690	0.178006	Up
MDP0000143289	AT5G48240	0.0725483	Up
MDP0000143312	AT2G37730	-0.571661	Down
MDP0000143327	AT2G30290	-0.157176	Down
MDP0000143330	AT1G43890	-0.00805558	Down
MDP0000143364	AT5G26110	-0.373348	Down
MDP0000143365	AT4G04614	-0.0374566	Down
MDP0000143368	AT1G03090	-0.0918709	Down
MDP0000143415	AT1G56120	0.506547	Up
MDP0000143447	AT1G68580	-0.198255	Down
MDP0000143458	AT4G25170	0.535017	Up
MDP0000143460	AT4G14750	-0.084532	Down
MDP0000143472	AT2G27350	-0.17533	Down
MDP0000143473	AT1G08370	-0.686243	Down
MDP0000143488	AT1G11380	-0.393921	Down
MDP0000143498	AT1G73760	0.100203	Up
MDP0000143502	AT5G03455	0.467658	Up
MDP0000143506	AT2G34450	-0.13081	Down
MDP0000143554	AT5G37710	-1.23063	Down
MDP0000143560	AT1G27430	0.0557262	Up
MDP0000143570	AT5G38280	-0.406254	Down
MDP0000143585	AT3G07050	0.196237	Up
MDP0000143586	AT4G13200	0.134953	Up
MDP0000143596	AT4G25730	0.00781166	Up
MDP0000143603	AT5G20900	-0.32345	Down
MDP0000143611	AT2G34660	-0.184429	Down
MDP0000143636	AT1G55360	0.0668552	Up
MDP0000143641	AT5G56540	-0.174796	Down
MDP0000143659	AT5G01650	-0.328637	Down
MDP0000143661	AT1G27980	0.157374	Up
MDP0000143682	AT4G11150	0.0840944	Up
MDP0000143705	AT3G54670	-0.222654	Down
MDP0000143706	AT1G50940	-0.195653	Down
MDP0000143707	AT3G20560	0.228799	Up
MDP0000143720	AT4G01100	-0.81542	Down
MDP0000143749	AT1G19850	0.584266	Up
MDP0000143754	AT1G19870	0.550668	Up
MDP0000143779	AT5G47070	0.0913494	Up
MDP0000143804	AT1G24100	0.0148133	Up
MDP0000143841	AT1G17890	0.72878	Up
MDP0000143844	AT1G27760	-0.131082	Down
MDP0000143860	AT4G15475	0.219274	Up
MDP0000143861	AT5G18940	0.0913458	Up
MDP0000143864	AT4G15470	-0.03552	Down
MDP0000143872	AT1G78922	0.447682	Up
MDP0000143894	AT4G25720	-0.0930076	Down
MDP0000143909	AT3G09100	0.259862	Up
MDP0000143910	AT4G02840	0.261813	Up
MDP0000143951	AT1G16470	0.215509	Up
MDP0000143956	AT4G17260	0.229466	Up
MDP0000143969	AT5G25540	-1.41088	Down
MDP0000143970	AT5G25520	0.286161	Up
MDP0000144016	AT5G41620	-0.323799	Down
MDP0000144055	AT5G13020	-0.032538	Down
MDP0000144150	AT1G11290	0.712725	Up
MDP0000144151	AT3G56070	-0.801334	Down
MDP0000144205	AT3G02800	-0.252372	Down
MDP0000144247	AT1G01630	0.0914226	Up
MDP0000144252	AT2G23060	-0.0038228	Down
MDP0000144263	AT1G52360	0.091597	Up
MDP0000144320	AT2G26330	-0.185623	Down
MDP0000144321	AT1G04160	-0.131198	Down
MDP0000144348	AT5G39830	-0.0530817	Down
MDP0000144391	AT5G40510	-0.0196969	Down
MDP0000144421	AT3G50370	0.15713	Up
MDP0000144432	AT4G17970	0.198206	Up
MDP0000144488	AT4G10550	0.228067	Up
MDP0000144491	AT4G00490	-0.171755	Down
MDP0000144513	AT2G42120	0.453956	Up
MDP0000144543	AT2G20410	-0.834724	Down
MDP0000144547	AT3G23160	0.216809	Up
MDP0000144551	AT5G23290	0.506943	Up
MDP0000144555	AT5G08280	-0.114176	Down
MDP0000144561	AT3G13340	-0.0127818	Down
MDP0000144573	AT4G27090	-1.36731	Down
MDP0000144583	AT5G06130	-0.110174	Down
MDP0000144618	AT4G30240	-0.624833	Down
MDP0000144635	AT3G52240	0.998213	Up
MDP0000144687	AT5G46110	-0.400524	Down
MDP0000144694	AT3G58490	0.347178	Up
MDP0000144697	AT4G32480	0.0915449	Up
MDP0000144714	AT4G22930	0.453947	Up
MDP0000144735	AT5G63030	-0.814521	Down
MDP0000144744	AT3G47600	0.0913846	Up
MDP0000144757	AT1G74210	0.0913224	Up
MDP0000144776	AT5G57290	-0.969957	Down
MDP0000144780	AT5G59550	-0.247429	Down
MDP0000144786	AT1G14740	-0.225708	Down
MDP0000144790	AT1G14720	-0.186257	Down
MDP0000144791	AT1G25220	0.129239	Up
MDP0000144823	AT5G45040	-1.03749	Down
MDP0000144832	AT5G53330	0.354584	Up
MDP0000144861	AT5G22350	0.249978	Up
MDP0000144864	AT4G17140	-1.15657	Down
MDP0000144878	AT5G51710	0.261164	Up
MDP0000144888	AT2G21270	0.202402	Up
MDP0000144904	AT5G54750	2.31397	Up
MDP0000144922	AT5G10120	-0.101285	Down
MDP0000144927	AT5G26180	-0.33738	Down
MDP0000144996	AT3G45780	-0.228456	Down
MDP0000145009	AT4G28880	0.0469178	Up
MDP0000145024	AT1G70060	-0.0554102	Down
MDP0000145027	AT1G05000	-0.0783401	Down
MDP0000145046	AT4G29830	-0.252546	Down
MDP0000145083	AT1G79210	0.811247	Up
MDP0000145087	AT5G24750	-0.0659963	Down
MDP0000145100	AT1G48520	-0.356842	Down
MDP0000145145	AT1G44910	0.0624758	Up
MDP0000145216	AT1G76010	0.184589	Up
MDP0000145217	AT1G20200	0.837686	Up
MDP0000145252	AT1G18730	0.249751	Up
MDP0000145335	AT2G31820	-3.07863	Down
MDP0000145401	AT4G16780	1.35445	Up
MDP0000145410	AT3G51550	-1.07835	Down
MDP0000145417	AT5G20140	-1.33316	Down
MDP0000145420	AT5G20140	0.0913388	Up
MDP0000145423	AT5G12470	-0.560723	Down
MDP0000145448	AT2G42760	-0.045968	Down
MDP0000145463	AT5G59730	0.00380027	Up
MDP0000145486	AT5G20190	0.373709	Up
MDP0000145498	AT4G02840	-0.0111882	Down
MDP0000145499	AT3G09100	-0.110358	Down
MDP0000145506	AT1G75350	-0.0399643	Down
MDP0000145512	AT3G52760	-0.726778	Down
MDP0000145525	AT1G58030	-0.0697208	Down
MDP0000145529	AT2G29650	-0.0292218	Down
MDP0000145531	AT5G62810	0.0268334	Up
MDP0000145565	AT2G04039	1.09152	Up
MDP0000145600	AT5G47310	0.165566	Up
MDP0000145603	AT1G03280	0.340122	Up
MDP0000145604	AT1G73960	0.0481232	Up
MDP0000145616	AT2G41790	0.277393	Up
MDP0000145618	AT1G71230	0.0913434	Up
MDP0000145637	AT3G19770	-0.39413	Down
MDP0000145663	AT3G10230	-0.000330837	Down
MDP0000145668	AT1G23090	-0.087087	Down
MDP0000145669	AT1G23100	0.00412209	Up
MDP0000145695	AT5G55760	-1.99603	Down
MDP0000145724	AT5G24740	0.0916952	Up
MDP0000145760	AT2G31320	0.0505588	Up
MDP0000145780	AT4G09160	-0.62494	Down
MDP0000145787	AT4G08350	0.0822236	Up
MDP0000145790	AT1G32240	0.0913993	Up
MDP0000145793	AT5G46910	-0.274432	Down
MDP0000145813	AT3G55700	-0.262318	Down
MDP0000145828	AT3G29320	-0.432345	Down
MDP0000145846	AT1G33520	0.0913201	Up
MDP0000145847	AT1G50900	-0.342893	Down
MDP0000145885	AT1G61350	-0.406226	Down
MDP0000145897	AT5G26760	-0.381514	Down
MDP0000145898	AT5G26751	0.144935	Up
MDP0000145903	AT3G05380	0.215655	Up
MDP0000145972	AT1G34300	-0.878285	Down
MDP0000145980	AT1G53400	-0.0771924	Down
MDP0000146044	AT2G30710	-1.49322	Down
MDP0000146053	AT3G13990	0.0701502	Up
MDP0000146062	AT5G23690	-0.165046	Down
MDP0000146106	AT5G60590	1.04704	Up
MDP0000146170	AT1G79090	-0.145805	Down
MDP0000146212	AT2G33470	-2.07829	Down
MDP0000146276	AT4G02600	-0.168939	Down
MDP0000146278	AT4G02570	0.311888	Up
MDP0000146310	AT3G21820	0.125244	Up
MDP0000146312	AT1G05270	0.297772	Up
MDP0000146317	AT4G31780	3.67684	Up
MDP0000146334	AT2G45960	0.166144	Up
MDP0000146361	AT5G06350	2.09149	Up
MDP0000146389	AT5G49510	-0.193972	Down
MDP0000146390	AT5G49520	0.173815	Up
MDP0000146411	AT5G50850	-0.39409	Down
MDP0000146412	AT1G27435	-2.01095	Down
MDP0000146432	AT5G16150	-3.05849	Down
MDP0000146434	AT1G21650	-0.0522463	Down
MDP0000146449	AT2G30360	-1.01831	Down
MDP0000146478	AT3G54010	0.354298	Up
MDP0000146514	AT3G04830	0.179962	Up
MDP0000146604	AT4G24900	-0.0541413	Down
MDP0000146605	AT3G48590	-0.0856165	Down
MDP0000146613	AT3G09630	0.0085995	Up
MDP0000146616	AT5G43400	-0.183379	Down
MDP0000146618	AT2G44600	-0.493566	Down
MDP0000146621	AT5G20080	-0.41103	Down
MDP0000146631	AT2G16860	0.30084	Up
MDP0000146639	AT3G08900	0.320817	Up
MDP0000146662	AT3G10140	-0.766631	Down
MDP0000146673	AT5G39660	0.0552217	Up
MDP0000146680	AT4G09510	-0.213145	Down
MDP0000146698	AT5G38480	-0.10132	Down
MDP0000146703	AT4G01070	0.125797	Up
MDP0000146709	AT4G39640	-0.908725	Down
MDP0000146722	AT5G61970	0.216836	Up
MDP0000146726	AT1G01320	-0.0692912	Down
MDP0000146735	AT4G21580	0.246416	Up
MDP0000146753	AT1G79720	-1.23057	Down
MDP0000146787	AT1G24620	0.475478	Up
MDP0000146799	AT3G10190	-0.141209	Down
MDP0000146850	AT3G27740	0.00386947	Up
MDP0000146856	AT1G19400	-0.136053	Down
MDP0000146862	AT4G34490	0.12902	Up
MDP0000146863	AT4G34480	-0.0827154	Down
MDP0000146874	AT4G23940	-0.123485	Down
MDP0000146893	AT1G76390	0.0572858	Up
MDP0000146924	AT5G13490	0.462336	Up
MDP0000146933	AT3G20910	0.274168	Up
MDP0000146940	AT1G49630	-0.0833389	Down
MDP0000146975	AT1G29880	0.0472605	Up
MDP0000146979	AT3G03420	0.769445	Up
MDP0000146992	AT1G17050	3.31372	Up
MDP0000147030	AT1G79440	-0.8416	Down
MDP0000147034	AT3G48195	-0.0242687	Down
MDP0000147045	AT1G06920	-0.782859	Down
MDP0000147066	AT5G19050	0.421527	Up
MDP0000147087	AT5G53300	0.0483042	Up
MDP0000147114	AT1G07280	-0.0465816	Down
MDP0000147194	AT5G23630	-0.292089	Down
MDP0000147201	AT2G27500	0.222564	Up
MDP0000147255	AT1G60160	0.139054	Up
MDP0000147260	AT1G73990	2.24652	Up
MDP0000147266	AT4G36550	-0.0640363	Down
MDP0000147294	AT1G71920	0.165349	Up
MDP0000147309	AT3G11440	0.182048	Up
MDP0000147337	AT5G38480	0.885033	Up
MDP0000147341	AT3G15410	-0.665901	Down
MDP0000147356	AT5G11800	-0.307277	Down
MDP0000147358	AT2G26040	-0.663254	Down
MDP0000147384	AT2G21870	-0.00107463	Down
MDP0000147415	AT3G12680	0.178753	Up
MDP0000147424	AT5G66030	0.197577	Up
MDP0000147432	AT5G44050	-0.755729	Down
MDP0000147470	AT1G16520	0.390908	Up
MDP0000147478	AT3G17611	-0.21527	Down
MDP0000147485	AT3G29390	1.09311	Up
MDP0000147493	AT4G27390	-0.0460129	Down
MDP0000147503	AT5G56680	-0.0415572	Down
MDP0000147523	AT5G20510	0.238251	Up
MDP0000147527	AT5G12040	0.0912386	Up
MDP0000147537	AT3G14110	0.869045	Up
MDP0000147538	AT1G17370	0.285545	Up
MDP0000147542	AT1G72480	-0.285494	Down
MDP0000147546	AT5G61380	-0.295553	Down
MDP0000147581	AT5G61820	1.09198	Up
MDP0000147628	AT4G35090	0.183691	Up
MDP0000147635	AT1G75680	0.203756	Up
MDP0000147640	AT1G01500	0.00392981	Up
MDP0000147652	AT5G37475	0.434239	Up
MDP0000147669	AT5G09400	-0.0909838	Down
MDP0000147678	AT3G23080	0.150626	Up
MDP0000147688	AT2G39260	-0.523507	Down
MDP0000147698	AT3G23400	0.299658	Up
MDP0000147787	AT5G40650	0.0918966	Up
MDP0000147814	AT3G14690	-0.0143064	Down
MDP0000147848	AT5G15530	1.21689	Up
MDP0000147872	AT5G43630	0.0893897	Up
MDP0000147875	AT1G23890	0.216869	Up
MDP0000147916	AT3G13110	-0.192754	Down
MDP0000147925	AT3G02650	0.28919	Up
MDP0000147936	AT3G23070	0.083493	Up
MDP0000147996	AT3G08690	2.41598	Up
MDP0000148049	AT1G12050	1.50698	Up
MDP0000148067	AT3G07700	-0.198504	Down
MDP0000148077	AT1G33520	0.191857	Up
MDP0000148081	AT5G54840	0.126831	Up
MDP0000148098	AT3G24010	-0.423186	Down
MDP0000148102	AT2G43710	0.23287	Up
MDP0000148104	AT5G16260	0.140732	Up
MDP0000148113	AT1G13750	-0.0884391	Down
MDP0000148121	AT1G55670	-0.178214	Down
MDP0000148123	AT1G56130	-0.815375	Down
MDP0000148135	AT3G58600	-0.158773	Down
MDP0000148150	AT5G48370	-2.8149	Down
MDP0000148169	AT3G51770	-0.2089	Down
MDP0000148186	AT1G32060	0.222334	Up
MDP0000148212	AT1G11360	-0.073268	Down
MDP0000148221	AT1G05710	-0.230233	Down
MDP0000148249	AT5G58420	0.0960511	Up
MDP0000148287	AT5G02800	-0.472575	Down
MDP0000148289	AT3G25570	-0.549123	Down
MDP0000148325	AT1G08640	0.117733	Up
MDP0000148331	AT1G49340	-0.0593255	Down
MDP0000148337	AT1G15780	-0.0885449	Down
MDP0000148339	AT3G07660	-0.615032	Down
MDP0000148340	AT4G16150	0.0673786	Up
MDP0000148376	AT1G19485	-0.259991	Down
MDP0000148377	AT5G15870	-0.787441	Down
MDP0000148395	AT3G27670	-0.0608189	Down
MDP0000148399	AT5G03380	-0.168009	Down
MDP0000148414	AT3G24480	-0.423276	Down
MDP0000148418	AT3G20440	-0.645718	Down
MDP0000148461	AT1G74920	-0.306261	Down
MDP0000148472	AT4G03560	-0.744792	Down
MDP0000148482	AT3G29400	-0.0460411	Down
MDP0000148485	AT5G38900	0.114022	Up
MDP0000148489	AT3G15930	0.327625	Up
MDP0000148493	AT1G70250	-0.493114	Down
MDP0000148495	AT5G07900	0.35452	Up
MDP0000148522	AT3G26000	0.332293	Up
MDP0000148532	AT3G01120	-0.439155	Down
MDP0000148539	AT2G26830	-0.96754	Down
MDP0000148542	AT5G20120	-1.49331	Down
MDP0000148571	AT1G49340	-0.0246221	Down
MDP0000148586	AT1G04620	0.194402	Up
MDP0000148645	AT5G44790	-0.0838705	Down
MDP0000148646	AT5G14590	1.57701	Up
MDP0000148653	AT1G22360	0.529861	Up
MDP0000148686	AT3G52740	0.0851589	Up
MDP0000148702	AT5G49650	-0.0542696	Down
MDP0000148708	AT1G76850	0.475927	Up
MDP0000148738	AT4G28360	0.676566	Up
MDP0000148742	AT3G53720	0.787948	Up
MDP0000148780	AT5G18020	-0.0674586	Down
MDP0000148803	AT2G39420	-0.323524	Down
MDP0000148807	AT1G78240	-0.493753	Down
MDP0000148808	AT5G58070	-0.286816	Down
MDP0000148817	AT2G27480	0.0913945	Up
MDP0000148820	AT5G58870	0.223161	Up
MDP0000148839	AT5G08400	0.201809	Up
MDP0000148855	AT5G57685	0.606214	Up
MDP0000148873	AT4G27450	-0.0193283	Down
MDP0000148886	AT3G51010	0.676402	Up
MDP0000148887	AT1G43890	-0.00805388	Down
MDP0000148967	AT5G09360	0.769426	Up
MDP0000148978	AT4G14210	-0.180746	Down
MDP0000148979	AT4G31480	-0.20711	Down
MDP0000148984	AT1G49820	-0.205397	Down
MDP0000148985	AT2G15230	-0.0658013	Down
MDP0000148991	AT1G66920	-0.732701	Down
MDP0000149037	AT3G59470	0.606123	Up
MDP0000149059	AT5G53650	-0.906988	Down
MDP0000149064	AT3G21090	-0.427214	Down
MDP0000149078	AT4G24480	-0.71594	Down
MDP0000149091	AT5G48760	-0.0912205	Down
MDP0000149154	AT2G40120	0.159264	Up
MDP0000149187	AT4G28440	-0.229986	Down
MDP0000149222	AT1G69010	-0.565729	Down
MDP0000149241	AT5G26830	0.46244	Up
MDP0000149254	AT1G32930	-1.07859	Down
MDP0000149290	AT2G40840	-0.29888	Down
MDP0000149299	AT5G08080	1.51358	Up
MDP0000149322	AT5G11060	0.1065	Up
MDP0000149335	AT4G23940	-0.287281	Down
MDP0000149337	AT3G18080	0.354334	Up
MDP0000149339	AT1G20980	-0.554352	Down
MDP0000149340	AT3G26990	0.405413	Up
MDP0000149346	AT5G20080	-0.14944	Down
MDP0000149354	AT3G07750	0.284053	Up
MDP0000149360	AT1G04940	-0.239891	Down
MDP0000149371	AT1G56500	0.00186306	Up
MDP0000149387	AT1G65660	-0.189524	Down
MDP0000149391	AT1G10390	-0.0878275	Down
MDP0000149401	AT3G47110	0.650642	Up
MDP0000149416	AT4G22890	-0.0618426	Down
MDP0000149417	AT2G45640	-0.156337	Down
MDP0000149453	AT5G02810	0.215376	Up
MDP0000149454	AT2G47140	1.09212	Up
MDP0000149490	AT1G53800	0.0976411	Up
MDP0000149509	AT4G39080	0.367413	Up
MDP0000149510	AT5G53110	0.220768	Up
MDP0000149512	AT5G57040	1.09191	Up
MDP0000149527	AT3G20330	-0.948243	Down
MDP0000149535	AT3G47600	0.0255313	Up
MDP0000149551	AT1G10630	-0.16246	Down
MDP0000149570	AT1G62660	-0.0517012	Down
MDP0000149581	AT5G50920	0.166346	Up
MDP0000149607	AT2G39210	-0.0785684	Down
MDP0000149621	AT3G22530	0.161011	Up
MDP0000149622	AT1G05410	-0.308311	Down
MDP0000149626	AT4G14850	0.405362	Up
MDP0000149663	AT2G25760	-0.148225	Down
MDP0000149684	AT5G40610	0.869145	Up
MDP0000149711	AT1G17370	0.351569	Up
MDP0000149737	AT5G54400	0.0913055	Up
MDP0000149764	AT2G04350	-0.237165	Down
MDP0000149816	AT5G13610	-0.382619	Down
MDP0000149828	AT3G15220	0.0367996	Up
MDP0000149834	AT3G25530	-0.218187	Down
MDP0000149835	AT5G24890	0.264354	Up
MDP0000149857	AT5G65200	0.150152	Up
MDP0000149858	AT1G50730	-0.23065	Down
MDP0000149863	AT3G52950	0.341503	Up
MDP0000149867	AT5G49020	-0.313128	Down
MDP0000149868	AT5G49030	-0.00673347	Down
MDP0000149895	AT4G05150	0.743624	Up
MDP0000149907	AT5G51970	0.334642	Up
MDP0000149922	AT2G23670	0.261744	Up
MDP0000149927	AT3G48820	-0.716071	Down
MDP0000149936	AT4G16720	0.384778	Up
MDP0000150012	AT1G66730	-0.715327	Down
MDP0000150032	AT4G13220	-0.16793	Down
MDP0000150068	AT3G61470	-0.0212318	Down
MDP0000150087	AT1G21700	0.0381271	Up
MDP0000150092	AT1G04970	-0.375913	Down
MDP0000150094	AT2G04540	-0.402227	Down
MDP0000150114	AT2G03800	0.509711	Up
MDP0000150126	AT5G04520	0.0730722	Up
MDP0000150127	AT3G52200	-0.907803	Down
MDP0000150140	AT4G15440	0.238199	Up
MDP0000150144	AT3G07130	-0.0462683	Down
MDP0000150153	AT5G03415	-0.493663	Down
MDP0000150156	AT5G17010	0.172582	Up
MDP0000150157	AT3G03100	-0.230188	Down
MDP0000150162	AT5G20720	0.455639	Up
MDP0000150261	AT5G51430	-0.0637674	Down
MDP0000150262	AT5G51410	0.227673	Up
MDP0000150270	AT1G26120	-0.0306417	Down
MDP0000150310	AT2G25737	-0.188357	Down
MDP0000150340	AT3G12490	0.678228	Up
MDP0000150379	AT1G68410	-0.996134	Down
MDP0000150382	AT2G43820	0.104125	Up
MDP0000150407	AT1G53990	0.00853782	Up
MDP0000150414	AT5G55610	-0.0574779	Down
MDP0000150418	AT2G36360	-0.716085	Down
MDP0000150425	AT4G02010	-0.470644	Down
MDP0000150446	AT5G23730	0.0627395	Up
MDP0000150485	AT1G22360	-0.417697	Down
MDP0000150492	AT1G68060	0.112327	Up
MDP0000150501	AT2G29190	-0.224812	Down
MDP0000150532	AT2G41490	-0.0786221	Down
MDP0000150542	AT5G08080	-0.492038	Down
MDP0000150587	AT4G35830	-0.187313	Down
MDP0000150589	AT4G35840	0.243534	Up
MDP0000150610	AT3G07010	-0.0461965	Down
MDP0000150618	AT1G03840	-0.316515	Down
MDP0000150630	AT4G17140	-0.151866	Down
MDP0000150637	AT1G55670	0.266729	Up
MDP0000150650	AT4G31560	0.525655	Up
MDP0000150669	AT1G48210	-0.456122	Down
MDP0000150692	AT1G10910	-0.194156	Down
MDP0000150696	AT2G27110	-0.0103189	Down
MDP0000150710	AT3G07410	-0.323528	Down
MDP0000150727	AT1G50500	-0.1718	Down
MDP0000150729	AT1G61520	0.146007	Up
MDP0000150749	AT2G16405	-0.0884181	Down
MDP0000150777	AT4G15930	0.0919939	Up
MDP0000150798	AT4G32400	0.880043	Up
MDP0000150841	AT4G14580	1.50656	Up
MDP0000150857	AT2G42940	-0.571451	Down
MDP0000150861	AT4G18905	0.506339	Up
MDP0000150877	AT1G34430	0.0618649	Up
MDP0000150929	AT5G14320	0.268677	Up
MDP0000150936	AT4G02670	0.216824	Up
MDP0000150952	AT1G50120	-0.493651	Down
MDP0000150964	AT1G02170	0.211635	Up
MDP0000150969	AT5G26820	-0.254526	Down
MDP0000150985	AT1G80420	0.0195575	Up
MDP0000150990	AT1G05370	-1.58675	Down
MDP0000150995	AT3G20970	0.14796	Up
MDP0000150996	AT1G05830	0.0638883	Up
MDP0000150999	AT1G05840	-0.934234	Down
MDP0000151000	AT3G48360	0.622601	Up
MDP0000151003	AT3G48280	-0.0473327	Down
MDP0000151005	AT5G59830	0.274123	Up
MDP0000151008	AT3G56190	-0.293443	Down
MDP0000151022	AT2G40060	2.09301	Up
MDP0000151030	AT5G51210	0.595749	Up
MDP0000151031	AT4G17510	-0.333019	Down
MDP0000151052	AT1G16560	-0.223227	Down
MDP0000151095	AT3G54890	0.117797	Up
MDP0000151096	AT3G07950	-1.71596	Down
MDP0000151118	AT5G16760	-0.919856	Down
MDP0000151144	AT4G00150	-0.269761	Down
MDP0000151190	AT3G24120	0.256045	Up
MDP0000151197	AT1G78680	0.0547419	Up
MDP0000151239	AT1G52870	-0.0895674	Down
MDP0000151252	AT1G64140	-0.0419421	Down
MDP0000151267	AT2G44920	0.047967	Up
MDP0000151311	AT5G23630	-0.138806	Down
MDP0000151314	AT5G61220	-0.782391	Down
MDP0000151322	AT2G28630	-0.0936586	Down
MDP0000151342	AT4G35000	0.236318	Up
MDP0000151345	AT3G01750	-0.461288	Down
MDP0000151411	AT1G05180	0.695476	Up
MDP0000151434	AT5G49740	-0.153559	Down
MDP0000151442	AT1G26665	-0.878038	Down
MDP0000151457	AT3G11820	-1.23053	Down
MDP0000151476	AT3G63410	1.35442	Up
MDP0000151492	AT1G34340	0.00388599	Up
MDP0000151521	AT1G28110	0.152723	Up
MDP0000151526	AT3G19190	-0.325098	Down
MDP0000151537	AT2G39360	0.0241206	Up
MDP0000151539	AT1G24290	0.425692	Up
[truncated: 14,702 more rows]

## Sheet: Arabidopsis thaliana
Gene_ID (Arabidopsis thaliana)	Log2FC	Up/Down
AT1G01010	0.129552	Up
AT1G01020	0.522794	Up
AT1G01030	-0.0938549	Down
AT1G01040	0.0434683	Up
AT1G01050	-0.197429	Down
AT1G01060	-0.325204	Down
AT1G01080	-0.179481	Down
AT1G01090	-0.301107	Down
AT1G01100	0.0395513	Up
AT1G01110	0.296294	Up
AT1G01120	-0.108316	Down
AT1G01130	-0.625064	Down
AT1G01140	-0.13643	Down
AT1G01150	-0.38958	Down
AT1G01160	0.0153008	Up
AT1G01170	0.103473	Up
AT1G01180	-0.336072	Down
AT1G01200	-0.140598	Down
AT1G01210	0.337809	Up
AT1G01220	0.0442083	Up
AT1G01225	-0.116048	Down
AT1G01230	-0.129411	Down
AT1G01240	0.39679	Up
AT1G01260	-0.0823809	Down
AT1G01290	0.271066	Up
AT1G01300	-0.135581	Down
AT1G01320	-0.0140927	Down
AT1G01340	0.0282661	Up
AT1G01350	-0.0536469	Down
AT1G01360	0.0689116	Up
AT1G01370	0.255873	Up
AT1G01380	0.079509	Up
AT1G01430	0.147662	Up
AT1G01440	-0.260802	Down
AT1G01450	0.207932	Up
AT1G01470	-0.309806	Down
AT1G01490	0.141229	Up
AT1G01500	-0.16896	Down
AT1G01510	-0.0933462	Down
AT1G01520	0.269396	Up
AT1G01540	-0.132822	Down
AT1G01550	0.00951729	Up
AT1G01570	-0.768674	Down
AT1G01600	-0.538255	Down
AT1G01610	-0.167254	Down
AT1G01620	-0.282567	Down
AT1G01630	-0.443077	Down
AT1G01650	-0.048804	Down
AT1G01660	0.270739	Up
AT1G01670	0.425884	Up
AT1G01690	0.0720251	Up
AT1G01700	0.158444	Up
AT1G01710	0.0563592	Up
AT1G01720	0.392408	Up
AT1G01725	0.383248	Up
AT1G01730	0.0547186	Up
AT1G01740	0.03396	Up
AT1G01750	0.578049	Up
AT1G01760	-0.122762	Down
AT1G01770	0.0941264	Up
AT1G01780	1.03944	Up
AT1G01790	-0.30044	Down
AT1G01800	-0.0976292	Down
AT1G01810	0.695278	Up
AT1G01820	0.0677861	Up
AT1G01830	0.0519509	Up
AT1G01840	-0.0906546	Down
AT1G01860	0.244068	Up
AT1G01880	0.00767758	Up
AT1G01900	-0.121034	Down
AT1G01910	-0.293432	Down
AT1G01920	0.19331	Up
AT1G01930	-0.0330794	Down
AT1G01940	-0.0196427	Down
AT1G01950	-0.206848	Down
AT1G01960	-0.0888139	Down
AT1G01970	-0.0994951	Down
AT1G01990	-0.0313048	Down
AT1G02000	0.109758	Up
AT1G02010	0.481187	Up
AT1G02020	0.145397	Up
AT1G02050	0.460472	Up
AT1G02060	-0.090706	Down
AT1G02065	-0.212291	Down
AT1G02070	0.853402	Up
AT1G02080	0.0308199	Up
AT1G02090	-0.123289	Down
AT1G02100	0.0585181	Up
AT1G02110	-0.0886473	Down
AT1G02120	0.119324	Up
AT1G02130	-0.00695793	Down
AT1G02140	-0.0957682	Down
AT1G02145	0.122075	Up
AT1G02150	-0.222115	Down
AT1G02160	0.324216	Up
AT1G02170	-0.117359	Down
AT1G02180	0.246147	Up
AT1G02190	0.285865	Up
AT1G02205	-0.0244272	Down
AT1G02260	-0.0543515	Down
AT1G02270	0.135012	Up
AT1G02280	-0.151812	Down
AT1G02290	-0.157552	Down
AT1G02300	0.571768	Up
AT1G02305	-0.160172	Down
AT1G02330	-0.199163	Down
AT1G02335	-0.502593	Down
AT1G02340	0.993285	Up
AT1G02350	0.451207	Up
AT1G02370	-0.257816	Down
AT1G02380	-0.02661	Down
AT1G02410	-0.131824	Down
AT1G02420	-0.431292	Down
AT1G02430	0.707996	Up
AT1G02475	-0.0742152	Down
AT1G02500	-0.284872	Down
AT1G02560	-0.153434	Down
AT1G02640	-0.526769	Down
AT1G02660	-0.216655	Down
AT1G02670	0.410677	Up
AT1G02680	0.379926	Up
AT1G02690	-0.210164	Down
AT1G02710	0.168534	Up
AT1G02720	0.0980473	Up
AT1G02730	-0.121806	Down
AT1G02740	0.0266159	Up
AT1G02750	0.183824	Up
AT1G02780	-0.0392477	Down
AT1G02800	0.196316	Up
AT1G02810	-0.418519	Down
AT1G02816	-0.037383	Down
AT1G02840	-0.0999909	Down
AT1G02860	-0.220171	Down
AT1G02870	-0.0762698	Down
AT1G02880	0.466275	Up
AT1G02890	-0.225892	Down
AT1G02910	-0.135354	Down
AT1G02930	-0.370702	Down
AT1G02940	-0.300071	Down
AT1G02950	0.883287	Up
AT1G02960	0.276793	Up
AT1G02970	0.119943	Up
AT1G02990	-0.131064	Down
AT1G03000	-0.147986	Down
AT1G03030	0.106756	Up
AT1G03040	0.292516	Up
AT1G03055	0.138453	Up
AT1G03060	0.0283907	Up
AT1G03080	-0.0424934	Down
AT1G03090	0.107351	Up
AT1G03100	-0.104039	Down
AT1G03110	-0.300066	Down
AT1G03120	-0.0955427	Down
AT1G03130	-0.353935	Down
AT1G03140	-0.339526	Down
AT1G03150	0.027784	Up
AT1G03160	-0.131675	Down
AT1G03170	-0.168242	Down
AT1G03180	0.246835	Up
AT1G03190	-0.139586	Down
AT1G03210	-0.167155	Down
AT1G03220	-0.436368	Down
AT1G03230	-0.297057	Down
AT1G03250	-0.0983817	Down
AT1G03260	-0.22781	Down
AT1G03270	0.0216928	Up
AT1G03280	0.14711	Up
AT1G03290	-0.157707	Down
AT1G03300	0.0348144	Up
AT1G03310	-0.177672	Down
AT1G03320	-0.37282	Down
AT1G03330	-0.161014	Down
AT1G03340	0.0304972	Up
AT1G03350	-0.347557	Down
AT1G03360	-0.0159873	Down
AT1G03365	-0.121584	Down
AT1G03370	-0.119441	Down
AT1G03380	-0.072801	Down
AT1G03410	0.241804	Up
AT1G03430	0.2985	Up
AT1G03440	-0.169538	Down
AT1G03457	-0.160917	Down
AT1G03470	0.154944	Up
AT1G03475	-0.0849068	Down
AT1G03495	0.0909511	Up
AT1G03510	0.185956	Up
AT1G03520	0.377734	Up
AT1G03530	-0.27493	Down
AT1G03540	-1.12328	Down
AT1G03550	0.741116	Up
AT1G03560	-0.00301886	Down
AT1G03590	0.0547168	Up
AT1G03600	-0.0705684	Down
AT1G03610	0.148073	Up
AT1G03630	-0.328123	Down
AT1G03650	0.0931366	Up
AT1G03660	1.0456	Up
AT1G03680	-0.14518	Down
AT1G03687	-0.00135864	Down
AT1G03710	-0.785881	Down
AT1G03730	0.101091	Up
AT1G03740	-0.0678667	Down
AT1G03750	0.148471	Up
AT1G03760	-0.1473	Down
AT1G03770	-0.161856	Down
AT1G03780	-0.0270026	Down
AT1G03820	0.309065	Up
AT1G03830	-0.0876806	Down
AT1G03860	-0.0792279	Down
AT1G03870	-0.642502	Down
AT1G03900	-0.111259	Down
AT1G03905	0.103279	Up
AT1G03910	-0.204705	Down
AT1G03930	0.209914	Up
AT1G03940	0.093843	Up
AT1G03950	-0.0934287	Down
AT1G03960	0.290712	Up
AT1G03970	-0.151555	Down
AT1G03980	0.0883721	Up
AT1G03990	0.341513	Up
AT1G04000	0.309684	Up
AT1G04010	0.178094	Up
AT1G04020	-0.0306639	Down
AT1G04030	0.102438	Up
AT1G04040	-0.365592	Down
AT1G04050	0.245615	Up
AT1G04070	0.215567	Up
AT1G04080	0.196592	Up
AT1G04090	0.457733	Up
AT1G04100	0.169913	Up
AT1G04110	-0.403375	Down
AT1G04120	-0.0575096	Down
AT1G04130	-0.201281	Down
AT1G04140	0.000249454	Up
AT1G04150	-0.309859	Down
AT1G04160	-0.137602	Down
AT1G04170	-0.378991	Down
AT1G04190	0.00903381	Up
AT1G04200	0.101566	Up
AT1G04210	-0.055983	Down
AT1G04220	0.384736	Up
AT1G04230	0.0124799	Up
AT1G04240	0.421878	Up
AT1G04250	-0.315715	Down
AT1G04260	-0.00166201	Down
AT1G04270	-0.225177	Down
AT1G04280	-0.221665	Down
AT1G04290	-0.107725	Down
AT1G04300	0.112106	Up
AT1G04310	-0.262267	Down
AT1G04340	-0.127622	Down
AT1G04350	0.11568	Up
AT1G04360	0.228687	Up
AT1G04390	0.346084	Up
AT1G04400	-0.17784	Down
AT1G04410	-0.291425	Down
AT1G04420	-0.150109	Down
AT1G04430	-0.326904	Down
AT1G04440	0.208159	Up
AT1G04480	-0.0555439	Down
AT1G04510	-0.16266	Down
AT1G04520	-0.168201	Down
AT1G04530	-0.269477	Down
AT1G04540	-0.0800279	Down
AT1G04550	-0.170972	Down
AT1G04555	0.434414	Up
AT1G04570	-0.131041	Down
AT1G04580	0.363314	Up
AT1G04590	-0.352388	Down
AT1G04620	-0.0384174	Down
AT1G04630	-0.174434	Down
AT1G04635	0.16449	Up
AT1G04640	0.00398858	Up
AT1G04650	0.0260852	Up
AT1G04680	0.0925746	Up
AT1G04690	-0.021935	Down
AT1G04700	-0.548919	Down
AT1G04710	0.0384023	Up
AT1G04730	0.00183071	Up
AT1G04750	-0.00154498	Down
AT1G04760	-0.224035	Down
AT1G04770	0.257186	Up
AT1G04780	-0.105313	Down
AT1G04790	-0.182214	Down
AT1G04800	-0.986821	Down
AT1G04810	-0.374329	Down
AT1G04820	-0.244035	Down
AT1G04830	0.187797	Up
AT1G04840	0.120806	Up
AT1G04850	-0.150435	Down
AT1G04860	-0.135188	Down
AT1G04870	-0.413965	Down
AT1G04880	-0.321467	Down
AT1G04900	0.0589048	Up
AT1G04910	0.177335	Up
AT1G04920	0.152312	Up
AT1G04930	0.109552	Up
AT1G04940	-0.400432	Down
AT1G04945	0.227009	Up
AT1G04950	0.153194	Up
AT1G04960	0.091889	Up
AT1G04970	0.32376	Up
AT1G04980	-0.0815333	Down
AT1G04985	0.02462	Up
AT1G04990	0.145222	Up
AT1G05010	-0.891352	Down
AT1G05030	0.128052	Up
AT1G05055	0.117891	Up
AT1G05060	0.278483	Up
AT1G05065	0.65421	Up
AT1G05070	-0.0400558	Down
AT1G05090	-0.22268	Down
AT1G05100	0.546547	Up
AT1G05120	-0.219739	Down
AT1G05140	-0.0262653	Down
AT1G05150	-0.337813	Down
AT1G05160	0.116513	Up
AT1G05170	0.256905	Up
AT1G05180	-0.128381	Down
AT1G05190	-0.212113	Down
AT1G05200	0.160252	Up
AT1G05205	0.129343	Up
AT1G05210	-0.0264079	Down
AT1G05230	0.0375997	Up
AT1G05270	0.0628515	Up
AT1G05300	-0.577155	Down
AT1G05320	-0.380681	Down
AT1G05350	-0.136115	Down
AT1G05360	-0.0490589	Down
AT1G05370	-0.0221369	Down
AT1G05380	-0.124648	Down
AT1G05385	-0.20688	Down
AT1G05410	0.170381	Up
AT1G05420	-0.319009	Down
AT1G05430	0.0410347	Up
AT1G05440	-0.117544	Down
AT1G05460	-0.245861	Down
AT1G05470	0.0412142	Up
AT1G05500	0.0477917	Up
AT1G05520	-0.230512	Down
AT1G05540	0.0675186	Up
AT1G05550	-0.691843	Down
AT1G05560	-0.0697783	Down
AT1G05570	-0.0975648	Down
AT1G05590	-0.0671514	Down
AT1G05600	-0.0138592	Down
AT1G05620	-0.248863	Down
AT1G05630	-0.111046	Down
AT1G05640	-0.226448	Down
AT1G05670	0.00133586	Up
AT1G05680	-0.290428	Down
AT1G05710	0.546298	Up
AT1G05720	0.0674341	Up
AT1G05730	0.232022	Up
AT1G05750	0.0510873	Up
AT1G05760	1.21847	Up
AT1G05780	0.310614	Up
AT1G05785	0.103291	Up
AT1G05790	0.285569	Up
AT1G05805	-0.298913	Down
AT1G05810	-0.650048	Down
AT1G05820	0.388863	Up
AT1G05830	0.050798	Up
AT1G05835	0.313692	Up
AT1G05840	0.219991	Up
AT1G05850	-0.244078	Down
AT1G05860	0.0797703	Up
AT1G05870	0.205171	Up
AT1G05890	0.150872	Up
AT1G05894	0.455867	Up
AT1G05900	0.405456	Up
AT1G05910	-0.161236	Down
AT1G05940	0.156407	Up
AT1G05950	0.138516	Up
AT1G05960	0.0428258	Up
AT1G05970	0.141716	Up
AT1G06000	-0.431181	Down
AT1G06010	0.310091	Up
AT1G06040	-0.0513142	Down
AT1G06050	0.303456	Up
AT1G06060	0.11719	Up
AT1G06070	-0.0177095	Down
AT1G06080	-0.108649	Down
AT1G06100	-0.32336	Down
AT1G06110	-0.0971987	Down
AT1G06130	0.142498	Up
AT1G06140	-0.407085	Down
AT1G06150	-0.0171831	Down
AT1G06170	-1.15757	Down
AT1G06180	0.16122	Up
AT1G06190	-0.33139	Down
AT1G06200	-0.182008	Down
AT1G06210	-0.024684	Down
AT1G06220	-0.254618	Down
AT1G06230	-0.154208	Down
AT1G06240	0.0404958	Up
AT1G06250	0.494793	Up
AT1G06260	-0.188083	Down
AT1G06270	0.0492794	Up
AT1G06290	-0.371147	Down
AT1G06310	-0.14083	Down
AT1G06350	0.270557	Up
AT1G06360	-0.0214036	Down
AT1G06380	-0.0693379	Down
AT1G06390	0.0561851	Up
AT1G06400	-0.115498	Down
AT1G06410	-0.300784	Down
AT1G06420	0.268732	Up
AT1G06430	-0.261791	Down
AT1G06440	-0.440099	Down
AT1G06450	-0.0449344	Down
AT1G06460	0.196318	Up
AT1G06470	0.0665928	Up
AT1G06475	0.0636197	Up
AT1G06490	-0.263622	Down
AT1G06500	0.111893	Up
AT1G06510	-0.000397187	Down
AT1G06515	0.296087	Up
AT1G06530	-0.580539	Down
AT1G06540	2.231	Up
AT1G06550	-0.0355855	Down
AT1G06560	-0.0376669	Down
AT1G06570	-0.285943	Down
AT1G06580	0.133812	Up
AT1G06590	0.0400211	Up
AT1G06620	-0.30247	Down
AT1G06630	0.125879	Up
AT1G06640	0.471373	Up
AT1G06645	0.266992	Up
AT1G06650	0.00590644	Up
AT1G06660	-0.166269	Down
AT1G06670	0.0610396	Up
AT1G06680	-0.166034	Down
AT1G06690	-0.0657832	Down
AT1G06700	0.029341	Up
AT1G06710	-0.180972	Down
AT1G06720	-0.14734	Down
AT1G06730	0.0984956	Up
AT1G06750	0.0347978	Up
AT1G06760	-0.156138	Down
AT1G06770	0.220875	Up
AT1G06780	0.165931	Up
AT1G06790	0.14433	Up
AT1G06800	0.0733279	Up
AT1G06820	-0.300449	Down
AT1G06840	0.185208	Up
AT1G06850	0.289798	Up
AT1G06870	0.0370129	Up
AT1G06890	-0.269115	Down
AT1G06900	-0.091475	Down
AT1G06910	0.0286176	Up
AT1G06950	-0.506705	Down
AT1G06960	0.129791	Up
AT1G07000	0.601684	Up
AT1G07010	0.327276	Up
AT1G07020	-0.138866	Down
AT1G07025	0.307582	Up
AT1G07030	0.11883	Up
AT1G07040	0.0461877	Up
AT1G07050	0.256555	Up
AT1G07070	-0.190634	Down
AT1G07080	0.131836	Up
AT1G07090	-0.904496	Down
AT1G07110	0.0507293	Up
AT1G07120	-0.477233	Down
AT1G07130	0.322129	Up
AT1G07135	-0.54858	Down
AT1G07140	-0.0228105	Down
AT1G07170	-0.00295195	Down
AT1G07180	-0.486813	Down
AT1G07200	0.334824	Up
AT1G07210	-0.0271709	Down
AT1G07220	0.404245	Up
AT1G07230	0.0600781	Up
AT1G07240	-0.343226	Down
AT1G07250	-0.121145	Down
AT1G07260	0.0690211	Up
AT1G07270	-0.301655	Down
AT1G07280	0.0879886	Up
AT1G07290	0.543869	Up
AT1G07300	0.816038	Up
AT1G07310	0.00366149	Up
AT1G07320	-0.197581	Down
AT1G07350	0.324675	Up
AT1G07360	-0.393287	Down
AT1G07370	-0.171416	Down
AT1G07380	0.198291	Up
AT1G07390	0.0326885	Up
AT1G07400	-0.790743	Down
AT1G07410	-0.124935	Down
AT1G07420	0.32142	Up
AT1G07440	-0.0318001	Down
AT1G07450	0.516911	Up
AT1G07470	0.149405	Up
AT1G07480	0.0780188	Up
AT1G07485	-0.508584	Down
AT1G07490	0.180069	Up
AT1G07510	-0.32669	Down
AT1G07520	0.0760113	Up
AT1G07530	0.0486624	Up
AT1G07570	0.0105669	Up
AT1G07590	0.761587	Up
AT1G07600	-0.208065	Down
AT1G07610	0.763052	Up
AT1G07615	-0.00579819	Down
AT1G07630	0.0600212	Up
AT1G07640	0.233589	Up
AT1G07650	0.137942	Up
AT1G07660	-0.0348604	Down
AT1G07670	-0.356663	Down
AT1G07700	0.276751	Up
AT1G07705	-0.14846	Down
AT1G07710	0.672724	Up
AT1G07720	-0.315565	Down
AT1G07725	0.256671	Up
AT1G07730	1.97527	Up
AT1G07740	-0.0418542	Down
AT1G07745	0.531212	Up
AT1G07750	-0.290044	Down
AT1G07770	0.173536	Up
AT1G07780	0.0808322	Up
AT1G07790	-0.0378249	Down
AT1G07810	-0.16131	Down
AT1G07820	0.0808044	Up
AT1G07830	0.064895	Up
AT1G07840	-0.219759	Down
AT1G07870	0.158591	Up
AT1G07880	0.182044	Up
AT1G07890	-0.0277206	Down
AT1G07901	1.11316	Up
AT1G07910	-0.118612	Down
AT1G07920	0.386049	Up
AT1G07930	-0.0631045	Down
AT1G07940	0.162708	Up
AT1G07950	0.397644	Up
AT1G07960	0.283103	Up
AT1G07970	0.0711644	Up
AT1G07980	-0.108153	Down
AT1G07990	0.112899	Up
AT1G08000	0.0129582	Up
AT1G08005	0.686448	Up
AT1G08010	-0.0410471	Down
AT1G08030	0.331209	Up
AT1G08035	0.468266	Up
AT1G08040	0.0892751	Up
AT1G08060	-0.0688969	Down
AT1G08070	0.324172	Up
AT1G08110	0.011249	Up
AT1G08125	0.0607891	Up
AT1G08130	-0.323135	Down
AT1G08160	0.281473	Up
AT1G08165	1.50546	Up
AT1G08180	0.466099	Up
AT1G08190	-0.114442	Down
AT1G08200	-0.17032	Down
AT1G08210	0.00987301	Up
AT1G08220	0.159666	Up
AT1G08230	0.407193	Up
AT1G08250	0.0252862	Up
AT1G08260	-0.122509	Down
AT1G08270	1.48122	Up
AT1G08280	0.500508	Up
AT1G08315	0.641908	Up
AT1G08350	-0.035767	Down
AT1G08360	0.0349596	Up
AT1G08370	-0.0659132	Down
AT1G08380	-0.256322	Down
AT1G08390	0.134018	Up
AT1G08400	0.148573	Up
AT1G08410	-0.206387	Down
AT1G08420	-0.0107669	Down
AT1G08450	-0.484252	Down
AT1G08460	-0.00313386	Down
AT1G08465	0.00957276	Up
AT1G08470	-0.391662	Down
AT1G08480	0.205088	Up
AT1G08490	0.0432983	Up
AT1G08500	0.143932	Up
AT1G08510	-0.0454071	Down
AT1G08520	-0.323636	Down
AT1G08530	-0.106813	Down
AT1G08540	-0.1754	Down
AT1G08550	0.268387	Up
AT1G08560	-0.0828372	Down
AT1G08570	0.236871	Up
AT1G08580	0.360499	Up
AT1G08590	-0.119854	Down
AT1G08600	-0.160785	Down
AT1G08610	-0.0819826	Down
AT1G08620	-0.0115052	Down
AT1G08630	0.183572	Up
AT1G08640	0.156555	Up
AT1G08650	0.601692	Up
AT1G08660	0.27248	Up
AT1G08680	0.0465654	Up
AT1G08700	-0.10075	Down
AT1G08710	0.372233	Up
AT1G08720	0.139604	Up
AT1G08730	0.387559	Up
AT1G08750	0.0398782	Up
AT1G08760	0.12687	Up
AT1G08770	0.0156572	Up
AT1G08780	-0.0996523	Down
AT1G08810	0.296136	Up
AT1G08820	0.00225785	Up
AT1G08830	-0.374606	Down
AT1G08840	0.2855	Up
AT1G08845	-0.0365603	Down
AT1G08880	0.0333839	Up
AT1G08900	0.377046	Up
AT1G08910	0.392103	Up
AT1G08920	0.267746	Up
AT1G08930	-0.957562	Down
AT1G08960	0.00905364	Up
AT1G08970	0.0672622	Up
AT1G08980	-0.00361534	Down
AT1G09000	-0.0354027	Down
AT1G09010	0.0560126	Up
AT1G09020	-0.304586	Down
AT1G09040	0.00184624	Up
AT1G09050	-0.19917	Down
AT1G09060	-0.139522	Down
AT1G09070	-0.250243	Down
AT1G09100	-0.165795	Down
AT1G09130	-0.149559	Down
AT1G09140	0.27201	Up
AT1G09150	-0.0497403	Down
AT1G09160	0.0451574	Up
AT1G09180	0.158726	Up
AT1G09190	-0.128475	Down
AT1G09195	-0.255057	Down
AT1G09200	-0.171006	Down
AT1G09210	-0.150183	Down
AT1G09220	0.211407	Up
AT1G09230	0.17891	Up
AT1G09250	-0.162602	Down
AT1G09270	-0.166542	Down
AT1G09280	0.145846	Up
AT1G09290	-0.0305163	Down
AT1G09300	-0.324784	Down
AT1G09310	-0.290984	Down
AT1G09320	-0.00180789	Down
AT1G09330	0.00505571	Up
AT1G09340	-0.262715	Down
AT1G09390	-0.365017	Down
AT1G09410	-0.575413	Down
AT1G09415	0.645087	Up
AT1G09420	0.301864	Up
AT1G09430	-0.205716	Down
AT1G09440	-0.205011	Down
AT1G09450	0.121456	Up
AT1G09460	0.387151	Up
AT1G09470	-0.0342518	Down
AT1G09480	-0.38993	Down
AT1G09490	0.172005	Up
AT1G09500	0.129827	Up
AT1G09520	-0.130989	Down
AT1G09530	-0.0505698	Down
AT1G09560	0.0657342	Up
AT1G09570	-0.191039	Down
AT1G09575	0.481104	Up
AT1G09580	-0.24782	Down
AT1G09590	-0.153449	Down
AT1G09600	-0.255055	Down
AT1G09620	-0.374938	Down
AT1G09630	-0.179788	Down
AT1G09640	-0.207541	Down
AT1G09645	-0.0528441	Down
AT1G09650	0.0908044	Up
AT1G09660	0.050644	Up
AT1G09680	0.0478811	Up
AT1G09690	-0.193501	Down
AT1G09700	-0.106771	Down
AT1G09710	0.189987	Up
AT1G09730	0.102039	Up
AT1G09740	0.255417	Up
AT1G09750	-0.10393	Down
AT1G09760	-0.108772	Down
AT1G09770	-0.312126	Down
AT1G09780	-0.478263	Down
AT1G09794	0.0706185	Up
AT1G09795	-0.184218	Down
AT1G09800	0.216051	Up
AT1G09810	-0.0264204	Down
AT1G09812	0.084891	Up
AT1G09815	0.0597196	Up
AT1G09820	-0.0210234	Down
AT1G09830	-0.803002	Down
AT1G09840	0.0503374	Up
AT1G09850	0.141175	Up
AT1G09870	-0.17192	Down
AT1G09880	0.453283	Up
AT1G09900	-0.289393	Down
AT1G09910	-0.157078	Down
AT1G09920	0.0272552	Up
AT1G09940	-0.121733	Down
AT1G09960	0.0518207	Up
AT1G09970	0.0645308	Up
AT1G09980	0.120776	Up
AT1G10020	-0.184603	Down
AT1G10030	-0.065874	Down
AT1G10040	0.0929216	Up
AT1G10050	0.0892411	Up
AT1G10060	-0.00517095	Down
AT1G10090	0.149126	Up
AT1G10095	0.0895328	Up
AT1G10120	-0.0705222	Down
AT1G10130	0.0133575	Up
AT1G10140	0.13073	Up
AT1G10150	-0.0640922	Down
AT1G10170	-0.0057978	Down
AT1G10180	-0.378658	Down
AT1G10200	0.307229	Up
AT1G10210	0.352295	Up
AT1G10230	0.0047402	Up
AT1G10240	0.077061	Up
AT1G10270	-0.298785	Down
AT1G10280	0.038175	Up
AT1G10290	-0.383747	Down
AT1G10310	-0.180969	Down
AT1G10320	0.370139	Up
AT1G10330	-0.186999	Down
AT1G10350	0.101243	Up
AT1G10360	0.412021	Up
AT1G10370	-0.13865	Down
AT1G10380	0.338895	Up
AT1G10390	0.00824643	Up
AT1G10410	0.033981	Up
AT1G10417	0.269985	Up
AT1G10430	-0.0678466	Down
AT1G10450	-0.106171	Down
AT1G10470	-0.0618416	Down
AT1G10490	-0.140302	Down
AT1G10500	-0.195755	Down
AT1G10510	-0.280711	Down
AT1G10520	-0.0541951	Down
AT1G10522	-0.0835812	Down
AT1G10530	1.19305	Up
AT1G10540	0.306434	Up
AT1G10570	0.284305	Up
AT1G10580	-0.28649	Down
AT1G10590	0.0241333	Up
AT1G10600	0.319285	Up
AT1G10610	0.305824	Up
AT1G10630	-0.0527462	Down
AT1G10640	0.334542	Up
AT1G10650	0.0476915	Up
AT1G10657	0.197967	Up
AT1G10660	0.115142	Up
AT1G10670	-0.17912	Down
AT1G10690	0.313851	Up
AT1G10700	-0.0227673	Down
AT1G10710	0.338154	Up
AT1G10720	0.206748	Up
AT1G10730	-0.278762	Down
AT1G10740	-0.0222186	Down
AT1G10750	0.203713	Up
AT1G10760	-0.0275626	Down
AT1G10780	0.105803	Up
AT1G10820	0.529367	Up
AT1G10830	-0.226003	Down
AT1G10840	-0.179828	Down
AT1G10850	-0.0337603	Down
AT1G10865	0.332394	Up
AT1G10870	0.147346	Up
AT1G10890	0.498122	Up
AT1G10900	-0.0446379	Down
AT1G10910	-0.170327	Down
AT1G10920	-0.164483	Down
AT1G10930	-0.0856064	Down
AT1G10940	0.282066	Up
AT1G10950	-0.242037	Down
AT1G10960	-0.260383	Down
AT1G10970	0.261536	Up
AT1G10980	-0.347303	Down
AT1G10990	-0.382505	Down
AT1G11000	0.181036	Up
AT1G11020	0.0382221	Up
AT1G11050	-0.248542	Down
AT1G11060	-0.0143073	Down
AT1G11090	-0.0263769	Down
AT1G11100	0.00538234	Up
AT1G11112	0.141641	Up
AT1G11120	-0.204544	Down
AT1G11125	-0.0212335	Down
AT1G11130	0.0920019	Up
AT1G11160	0.0314041	Up
AT1G11170	1.37787	Up
AT1G11180	-0.211964	Down
AT1G11200	-0.215443	Down
AT1G11220	-0.0557195	Down
AT1G11240	0.0682039	Up
AT1G11260	-0.288268	Down
AT1G11270	0.130628	Up
AT1G11280	0.0500878	Up
AT1G11290	-0.592376	Down
AT1G11300	0.238857	Up
AT1G11310	-0.020678	Down
AT1G11320	-0.181576	Down
AT1G11330	-0.555544	Down
AT1G11350	0.0330399	Up
AT1G11360	-0.10062	Down
AT1G11380	0.255351	Up
AT1G11390	-0.12361	Down
AT1G11400	0.0812294	Up
AT1G11410	0.0705853	Up
AT1G11420	-0.288088	Down
AT1G11430	-0.0761206	Down
AT1G11440	0.412924	Up
AT1G11450	-0.256202	Down
AT1G11475	0.0572458	Up
AT1G11480	-0.146635	Down
AT1G11530	0.216419	Up
AT1G11545	-0.135824	Down
AT1G11570	-0.181418	Down
AT1G11580	-0.192039	Down
AT1G11600	-0.470548	Down
AT1G11630	0.15479	Up
AT1G11650	-0.168671	Down
AT1G11660	-0.450624	Down
AT1G11670	-0.0198963	Down
AT1G11680	-0.310669	Down
AT1G11700	-0.133342	Down
AT1G11710	0.134157	Up
AT1G11720	-0.14973	Down
AT1G11730	0.29738	Up
AT1G11750	-0.0527568	Down
AT1G11755	0.324426	Up
AT1G11760	0.0521207	Up
AT1G11780	0.187954	Up
AT1G11790	0.0431495	Up
AT1G11800	-0.0830093	Down
AT1G11820	-0.127093	Down
AT1G11840	0.0142348	Up
AT1G11850	-0.122238	Down
AT1G11860	-0.383405	Down
AT1G11870	-0.460284	Down
AT1G11880	0.107403	Up
AT1G11890	0.0790431	Up
AT1G11900	-0.0834677	Down
AT1G11905	0.0952836	Up
AT1G11910	0.0036741	Up
AT1G11930	0.0941925	Up
AT1G11940	0.336848	Up
AT1G11950	-0.299884	Down
AT1G11960	-0.093837	Down
AT1G12000	-0.581501	Down
AT1G12020	-0.0139336	Down
AT1G12050	-0.263912	Down
AT1G12060	-0.128169	Down
AT1G12064	-0.730763	Down
AT1G12080	-0.597759	Down
AT1G12090	0.253774	Up
AT1G12100	0.0601807	Up
AT1G12110	-0.912388	Down
AT1G12120	-0.0302793	Down
AT1G12140	-0.16047	Down
AT1G12230	-0.210684	Down
AT1G12240	-0.232325	Down
AT1G12244	0.350702	Up
AT1G12250	0.267992	Up
AT1G12270	-0.419542	Down
AT1G12280	0.0534389	Up
AT1G12290	-0.0147432	Down
AT1G12300	0.0645975	Up
AT1G12310	-0.221325	Down
AT1G12320	0.460183	Up
AT1G12330	0.0116589	Up
AT1G12340	0.423472	Up
AT1G12350	0.158633	Up
AT1G12360	-0.0739474	Down
AT1G12370	-0.0088087	Down
AT1G12380	-0.151212	Down
AT1G12390	-0.892676	Down
AT1G12400	0.463454	Up
AT1G12410	-0.462999	Down
AT1G12420	0.0142645	Up
AT1G12430	-0.226003	Down
AT1G12440	0.00358313	Up
AT1G12450	0.325757	Up
AT1G12460	0.0307778	Up
AT1G12470	-0.226737	Down
AT1G12480	0.224535	Up
AT1G12500	0.218006	Up
AT1G12520	-0.417666	Down
AT1G12530	-0.23709	Down
AT1G12550	-0.00210804	Down
AT1G12570	-0.614793	Down
AT1G12580	-0.14813	Down
AT1G12610	-0.659126	Down
AT1G12620	0.538171	Up
AT1G12640	-0.589246	Down
AT1G12650	-0.165009	Down
AT1G12680	0.168058	Up
AT1G12700	-0.338907	Down
AT1G12710	0.239019	Up
AT1G12730	0.149484	Up
AT1G12750	0.6448	Up
AT1G12760	-0.022272	Down
AT1G12770	-0.404119	Down
AT1G12775	0.0318187	Up
AT1G12780	0.322688	Up
AT1G12790	-0.242986	Down
AT1G12800	-0.221417	Down
AT1G12810	0.100071	Up
AT1G12820	0.114092	Up
AT1G12830	-0.176374	Down
AT1G12840	-0.13845	Down
AT1G12845	0.0920856	Up
AT1G12850	-0.0159019	Down
AT1G12860	-0.00898246	Down
AT1G12900	-0.220305	Down
AT1G12910	-0.198266	Down
AT1G12920	-0.331065	Down
AT1G12930	-0.000758583	Down
AT1G12970	0.075945	Up
AT1G12990	0.239277	Up
AT1G13000	0.29102	Up
AT1G13020	-0.288691	Down
AT1G13030	-0.103008	Down
AT1G13040	-0.555054	Down
AT1G13050	0.433849	Up
AT1G13060	-0.203052	Down
AT1G13080	0.0323288	Up
AT1G13090	0.258049	Up
AT1G13100	-0.225604	Down
AT1G13110	-0.332371	Down
AT1G13120	-0.0405811	Down
AT1G13140	0.899421	Up
AT1G13150	0.910953	Up
AT1G13160	-0.212506	Down
AT1G13170	-0.095651	Down
AT1G13180	0.0551408	Up
AT1G13190	-0.33951	Down
AT1G13195	0.0179333	Up
AT1G13210	-0.106668	Down
AT1G13220	-0.206087	Down
AT1G13230	-0.533531	Down
AT1G13245	-0.0579782	Down
AT1G13250	-0.0022044	Down
AT1G13260	-0.865182	Down
AT1G13270	-0.260511	Down
AT1G13280	0.0164313	Up
AT1G13320	-0.248318	Down
AT1G13330	-0.086631	Down
AT1G13350	0.414657	Up
AT1G13360	0.0380276	Up
AT1G13380	-0.0843449	Down
AT1G13390	0.376363	Up
AT1G13400	-0.0126614	Down
AT1G13410	-0.309666	Down
AT1G13440	-0.133307	Down
AT1G13450	0.137636	Up
AT1G13460	-0.182162	Down
AT1G13560	-0.014865	Down
AT1G13570	-0.0414696	Down
AT1G13580	0.0520453	Up
AT1G13600	0.687622	Up
AT1G13630	-0.244598	Down
AT1G13640	-0.199131	Down
AT1G13650	0.224918	Up
AT1G13670	-0.861515	Down
AT1G13690	-0.0761118	Down
AT1G13700	0.523259	Up
AT1G13710	-0.199365	Down
AT1G13730	-0.176822	Down
AT1G13740	-0.0590505	Down
AT1G13750	0.125201	Up
AT1G13770	0.23433	Up
AT1G13780	0.142357	Up
AT1G13790	-0.136808	Down
AT1G13800	-0.339445	Down
AT1G13810	-0.138533	Down
AT1G13820	-0.250057	Down
AT1G13860	0.0159176	Up
AT1G13870	-0.17173	Down
AT1G13880	0.223669	Up
AT1G13900	0.151623	Up
AT1G13910	0.29799	Up
AT1G13920	0.202534	Up
AT1G13930	-0.285553	Down
AT1G13940	0.0139238	Up
AT1G13950	0.466981	Up
AT1G13960	-0.143434	Down
AT1G13970	0.177653	Up
AT1G13980	-0.193461	Down
AT1G14000	-0.342019	Down
AT1G14010	-0.0496847	Down
AT1G14020	-0.0144226	Down
AT1G14030	0.246314	Up
AT1G14040	-0.0527995	Down
AT1G14060	0.0147838	Up
AT1G14070	0.345055	Up
AT1G14120	0.000532302	Up
AT1G14130	-0.219685	Down
AT1G14140	0.144864	Up
AT1G14150	-0.186155	Down
AT1G14170	-0.248697	Down
AT1G14180	0.231121	Up
AT1G14190	0.721543	Up
AT1G14200	-0.987062	Down
AT1G14205	-0.21366	Down
AT1G14210	-0.0350814	Down
AT1G14230	0.16413	Up
AT1G14250	0.697418	Up
AT1G14260	0.327609	Up
AT1G14270	0.112944	Up
AT1G14280	0.0403696	Up
AT1G14290	0.056601	Up
AT1G14300	-0.08258	Down
AT1G14310	-0.000872583	Down
AT1G14320	-0.0759629	Down
AT1G14330	0.0254832	Up
AT1G14340	0.589956	Up
AT1G14345	-0.152284	Down
AT1G14350	0.379923	Up
AT1G14360	0.148692	Up
AT1G14370	-0.587269	Down
AT1G14380	-0.117741	Down
AT1G14400	0.0379615	Up
AT1G14410	0.0563289	Up
AT1G14430	-0.263012	Down
AT1G14440	-0.00624039	Down
AT1G14450	0.150207	Up
AT1G14460	-0.17163	Down
AT1G14480	0.860571	Up
AT1G14490	0.233651	Up
AT1G14510	-0.138335	Down
AT1G14520	0.341764	Up
AT1G14530	0.268784	Up
AT1G14560	0.00234104	Up
AT1G14570	-0.0288684	Down
AT1G14580	-0.0627631	Down
AT1G14590	0.2038	Up
AT1G14600	0.233103	Up
AT1G14610	-0.247466	Down
AT1G14620	0.115754	Up
AT1G14630	0.223365	Up
AT1G14650	-0.15152	Down
AT1G14670	-0.327158	Down
AT1G14680	-0.133803	Down
AT1G14685	0.26327	Up
AT1G14687	-0.0610741	Down
AT1G14690	0.227111	Up
AT1G14700	0.67277	Up
AT1G14710	0.0210257	Up
AT1G14720	-0.0966778	Down
AT1G14740	-0.392272	Down
AT1G14750	0.227417	Up
AT1G14760	0.424168	Up
AT1G14770	0.194006	Up
AT1G14790	-0.373455	Down
AT1G14810	-0.374122	Down
AT1G14820	0.169962	Up
AT1G14830	-0.202793	Down
AT1G14840	-0.0049139	Down
AT1G14850	-0.284005	Down
AT1G14890	0.334966	Up
AT1G14900	0.0530097	Up
AT1G14910	-0.0961087	Down
AT1G14920	-0.403442	Down
AT1G14970	0.174565	Up
AT1G14980	0.0750565	Up
AT1G14990	-0.149055	Down
AT1G15000	0.0860243	Up
AT1G15010	-0.818556	Down
AT1G15020	0.0399383	Up
AT1G15030	0.0823683	Up
AT1G15060	0.0273547	Up
AT1G15080	0.205447	Up
AT1G15100	0.227089	Up
AT1G15110	0.130674	Up
AT1G15120	0.13696	Up
AT1G15125	-0.759012	Down
AT1G15130	-0.178461	Down
AT1G15140	-0.315647	Down
AT1G15160	0.374154	Up
AT1G15165	0.452441	Up
AT1G15170	0.287344	Up
AT1G15180	-0.205932	Down
AT1G15190	0.350385	Up
AT1G15200	0.232991	Up
AT1G15210	-0.574311	Down
AT1G15215	0.352622	Up
AT1G15220	0.336114	Up
AT1G15230	0.0967278	Up
AT1G15240	-0.063492	Down
AT1G15250	0.146459	Up
AT1G15260	0.0836277	Up
AT1G15270	-0.0252852	Down
AT1G15280	-0.0686841	Down
AT1G15290	-0.00796093	Down
AT1G15310	0.0947145	Up
AT1G15320	0.0777881	Up
AT1G15340	-0.226926	Down
AT1G15350	0.311249	Up
AT1G15370	0.0888047	Up
AT1G15390	-0.174066	Down
AT1G15400	0.0193129	Up
AT1G15410	0.438114	Up
AT1G15420	0.00190881	Up
AT1G15430	-0.103081	Down
AT1G15440	-0.219553	Down
AT1G15470	-0.138694	Down
AT1G15480	-0.378503	Down
AT1G15490	0.211804	Up
AT1G15500	-0.326093	Down
AT1G15510	-0.292882	Down
AT1G15520	0.325497	Up
AT1G15530	-0.0391354	Down
AT1G15550	0.0286003	Up
AT1G15570	0.116921	Up
AT1G15580	-1.01706	Down
AT1G15660	-0.0897854	Down
AT1G15670	0.108247	Up
AT1G15690	-0.14786	Down
AT1G15700	-0.277153	Down
AT1G15710	-0.537559	Down
AT1G15720	-0.109106	Down
AT1G15730	-0.529708	Down
AT1G15740	0.321835	Up
AT1G15750	-0.322408	Down
AT1G15760	-0.413478	Down
AT1G15780	-0.0951948	Down
AT1G15800	0.279757	Up
AT1G15810	-0.0069494	Down
AT1G15820	-0.246765	Down
AT1G15825	-0.333963	Down
AT1G15830	-0.595198	Down
AT1G15860	0.186419	Up
AT1G15870	-0.327196	Down
AT1G15880	0.42504	Up
AT1G15900	-0.078304	Down
AT1G15910	-0.563666	Down
AT1G15920	0.126432	Up
AT1G15930	0.0480561	Up
AT1G15940	0.00628482	Up
AT1G15950	-0.373516	Down
AT1G15960	0.778166	Up
AT1G15970	-0.0260979	Down
AT1G15980	-0.386986	Down
AT1G16000	-0.154661	Down
AT1G16010	0.163484	Up
AT1G16020	0.144881	Up
AT1G16022	0.265037	Up
AT1G16030	-0.00867649	Down
AT1G16040	0.364648	Up
AT1G16060	0.223483	Up
AT1G16070	-0.232485	Down
AT1G16080	-0.0414887	Down
AT1G16090	0.650288	Up
AT1G16170	0.193952	Up
AT1G16180	-0.305648	Down
AT1G16190	0.131454	Up
AT1G16210	-0.25184	Down
AT1G16220	0.24333	Up
AT1G16240	-0.10464	Down
AT1G16250	-0.0533239	Down
AT1G16260	0.246695	Up
AT1G16270	-0.168068	Down
AT1G16280	-0.275389	Down
AT1G16300	-0.325658	Down
AT1G16320	0.126224	Up
AT1G16330	-0.151196	Down
AT1G16340	-0.0164711	Down
AT1G16350	-0.45445	Down
AT1G16390	-0.402262	Down
AT1G16410	1.43214	Up
AT1G16430	0.058003	Up
AT1G16445	-0.358727	Down
AT1G16460	0.037784	Up
AT1G16470	-0.182127	Down
AT1G16480	-0.16571	Down
AT1G16490	0.383619	Up
AT1G16500	0.0428822	Up
AT1G16510	0.227996	Up
AT1G16515	0.301321	Up
AT1G16520	-0.118441	Down
AT1G16530	-0.0115757	Down
AT1G16540	0.453728	Up
AT1G16560	-0.0938308	Down
AT1G16570	0.0943734	Up
AT1G16590	0.384791	Up
AT1G16610	-0.445072	Down
AT1G16630	-0.154696	Down
AT1G16640	0.187489	Up
AT1G16650	0.0590315	Up
AT1G16670	0.00614712	Up
AT1G16680	0.0774941	Up
AT1G16690	-0.0986925	Down
AT1G16700	-0.0420482	Down
AT1G16705	0.55972	Up
AT1G16710	-0.0484115	Down
AT1G16720	-0.182341	Down
AT1G16740	-0.141437	Down
AT1G16750	0.523864	Up
AT1G16780	0.127699	Up
AT1G16790	-0.143553	Down
AT1G16800	-0.102445	Down
AT1G16810	-0.013359	Down
AT1G16820	0.98853	Up
AT1G16825	0.214882	Up
AT1G16830	-0.195861	Down
AT1G16840	0.233071	Up
AT1G16858	-0.0133428	Down
AT1G16870	-0.184378	Down
AT1G16880	-0.155237	Down
AT1G16890	0.00511894	Up
AT1G16900	-0.0922514	Down
AT1G16910	0.314825	Up
AT1G16916	0.209692	Up
AT1G16920	-0.124443	Down
AT1G16930	0.276133	Up
AT1G16960	0.498823	Up
AT1G16970	0.119464	Up
AT1G17040	0.115442	Up
AT1G17050	-0.365845	Down
AT1G17070	-0.272818	Down
AT1G17080	-0.0884048	Down
AT1G17090	0.526692	Up
AT1G17100	-0.0111467	Down
AT1G17110	0.0585291	Up
AT1G17120	-0.239969	Down
AT1G17130	-0.0624396	Down
AT1G17140	0.147399	Up
AT1G17145	0.584957	Up
AT1G17147	0.13233	Up
AT1G17160	-0.540693	Down
AT1G17170	-1.56044	Down
AT1G17190	-0.535111	Down
AT1G17200	-0.146702	Down
AT1G17210	-0.237379	Down
AT1G17220	-0.318069	Down
AT1G17230	-0.126851	Down
AT1G17235	-0.0780355	Down
AT1G17240	0.306544	Up
AT1G17250	0.1098	Up
AT1G17270	-0.111266	Down
AT1G17280	0.490842	Up
AT1G17290	-0.264174	Down
AT1G17330	-0.0801545	Down
AT1G17340	-0.077004	Down
AT1G17345	0.39723	Up
AT1G17350	0.0473767	Up
AT1G17360	-0.14863	Down
AT1G17370	-0.162249	Down
AT1G17380	-0.499883	Down
AT1G17410	0.00246797	Up
AT1G17420	-0.460653	Down
AT1G17430	-0.11206	Down
AT1G17440	-0.205708	Down
AT1G17450	-0.249747	Down
AT1G17455	0.288669	Up
AT1G17460	0.0753096	Up
AT1G17470	-0.0500008	Down
AT1G17480	0.191357	Up
AT1G17490	0.049907	Up
AT1G17500	0.00720127	Up
AT1G17510	0.0080579	Up
AT1G17520	0.110244	Up
AT1G17530	-0.246924	Down
AT1G17550	0.175938	Up
AT1G17560	-0.274165	Down
AT1G17580	-0.0499729	Down
AT1G17590	0.386487	Up
AT1G17600	0.0951465	Up
AT1G17620	-0.171072	Down
AT1G17630	-0.583782	Down
AT1G17640	-0.0254609	Down
AT1G17650	-0.163693	Down
AT1G17665	0.559466	Up
AT1G17680	-0.235869	Down
AT1G17690	-0.138989	Down
AT1G17700	0.300319	Up
AT1G17720	0.0200449	Up
AT1G17730	-0.296616	Down
AT1G17745	-0.153981	Down
AT1G17750	-0.0351749	Down
AT1G17760	-0.189977	Down
AT1G17780	0.352146	Up
AT1G17790	0.0226691	Up
AT1G17820	0.341958	Up
AT1G17830	0.334704	Up
AT1G17840	-0.0711297	Down
AT1G17850	0.181285	Up
AT1G17860	-0.119101	Down
AT1G17870	0.459658	Up
AT1G17880	-0.0284132	Down
AT1G17890	0.142217	Up
AT1G17920	0.101671	Up
AT1G17930	0.170093	Up
AT1G17940	0.347863	Up
AT1G17970	-0.00472475	Down
AT1G17980	-0.260115	Down
AT1G18000	-0.348164	Down
AT1G18010	-0.185819	Down
AT1G18020	-1.26336	Down
AT1G18030	0.42882	Up
AT1G18040	0.17108	Up
AT1G18060	-0.114285	Down
AT1G18070	-0.0259308	Down
AT1G18080	-0.221105	Down
AT1G18090	0.245178	Up
AT1G18150	-0.168095	Down
AT1G18160	0.0986361	Up
AT1G18170	-0.0308373	Down
AT1G18180	-0.185836	Down
AT1G18190	-0.165851	Down
AT1G18210	-0.194603	Down
AT1G18250	0.086436	Up
AT1G18260	-0.173065	Down
AT1G18270	-0.0292364	Down
AT1G18300	0.381851	Up
AT1G18320	0.806494	Up
AT1G18330	-0.144216	Down
AT1G18335	0.243562	Up
AT1G18340	0.0615019	Up
AT1G18350	-0.027298	Down
AT1G18360	0.278112	Up
AT1G18370	-0.197506	Down
AT1G18420	0.066602	Up
AT1G18440	-0.0274132	Down
AT1G18450	-0.160647	Down
AT1G18460	0.133507	Up
AT1G18470	0.24272	Up
AT1G18480	-0.171366	Down
AT1G18485	0.106599	Up
AT1G18490	0.00878158	Up
AT1G18500	-0.336418	Down
AT1G18540	-0.190848	Down
AT1G18550	-0.292776	Down
AT1G18560	-0.249424	Down
AT1G18580	0.0948722	Up
AT1G18590	0.18905	Up
AT1G18600	-0.299937	Down
AT1G18610	-0.166263	Down
AT1G18620	0.192833	Up
AT1G18630	-0.0969068	Down
AT1G18640	-0.264942	Down
AT1G18650	-0.432414	Down
AT1G18660	0.121957	Up
AT1G18670	0.212728	Up
AT1G18680	0.0556407	Up
AT1G18690	0.348369	Up
AT1G18700	-0.0308164	Down
AT1G18710	0.604946	Up
AT1G18720	0.0130838	Up
AT1G18730	-0.0131649	Down
AT1G18740	0.0526153	Up
AT1G18750	0.391567	Up
AT1G18773	0.492609	Up
AT1G18800	-0.219778	Down
AT1G18810	-0.0565997	Down
AT1G18840	-0.165837	Down
AT1G18850	-0.23183	Down
AT1G18870	-0.0864755	Down
AT1G18890	-0.15218	Down
AT1G18900	-0.331456	Down
AT1G18910	-0.113339	Down
AT1G18950	-0.0582735	Down
AT1G19000	0.00584557	Up
AT1G19010	-0.0825749	Down
AT1G19020	-1.27702	Down
AT1G19025	0.0705784	Up
AT1G19050	0.124665	Up
AT1G19070	0.243908	Up
AT1G19080	0.32698	Up
AT1G19100	0.0735541	Up
AT1G19110	-0.0685131	Down
AT1G19120	0.0309061	Up
AT1G19130	0.565589	Up
AT1G19140	-0.18607	Down
AT1G19150	-0.247938	Down
AT1G19170	-0.0811135	Down
AT1G19180	-0.665504	Down
AT1G19200	0.0697137	Up
AT1G19210	1.1225	Up
AT1G19220	0.139852	Up
AT1G19240	-0.0838104	Down
AT1G19270	0.15535	Up
AT1G19290	-0.601026	Down
AT1G19300	-0.0632568	Down
AT1G19310	0.0208786	Up
AT1G19330	0.136081	Up
AT1G19340	0.250815	Up
AT1G19350	0.181461	Up
AT1G19360	-0.289325	Down
AT1G19370	-0.216939	Down
AT1G19380	0.0952892	Up
AT1G19394	-0.530413	Down
AT1G19396	-0.297447	Down
AT1G19397	0.49421	Up
AT1G19400	0.118417	Up
AT1G19430	-0.24051	Down
AT1G19440	-0.0598338	Down
AT1G19450	-0.0879498	Down
AT1G19480	-0.0962645	Down
AT1G19485	0.346016	Up
AT1G19490	-0.000123682	Down
AT1G19520	-0.536996	Down
AT1G19570	0.0244504	Up
AT1G19580	-0.0455512	Down
AT1G19600	-0.101681	Down
AT1G19620	-0.472997	Down
AT1G19650	0.401008	Up
AT1G19660	0.0301964	Up
AT1G19670	-0.266046	Down
AT1G19680	0.0113624	Up
AT1G19690	0.550679	Up
AT1G19700	0.19884	Up
AT1G19710	0.0206416	Up
AT1G19715	0.390946	Up
AT1G19720	-0.421077	Down
AT1G19730	0.130862	Up
AT1G19740	-0.284977	Down
AT1G19750	-0.927053	Down
AT1G19770	-0.310631	Down
AT1G19790	0.618683	Up
AT1G19800	-0.0352745	Down
AT1G19830	-0.113874	Down
AT1G19835	-0.0300025	Down
AT1G19840	0.252512	Up
AT1G19850	-0.0590006	Down
AT1G19860	0.0639755	Up
AT1G19870	0.0822284	Up
AT1G19880	-0.17173	Down
AT1G19910	-0.0875998	Down
AT1G19920	-0.195848	Down
AT1G19940	-0.687241	Down
AT1G19950	-0.233808	Down
AT1G19970	0.148334	Up
AT1G19980	0.170333	Up
AT1G19990	-0.456078	Down
AT1G20010	-0.232998	Down
AT1G20020	-0.111401	Down
AT1G20030	-0.0456914	Down
AT1G20050	-0.030063	Down
AT1G20060	-0.0229293	Down
AT1G20065	0.718108	Up
AT1G20070	0.209131	Up
AT1G20090	0.173254	Up
AT1G20100	0.56006	Up
AT1G20110	-0.149872	Down
AT1G20140	0.011578	Up
AT1G20190	1.2951	Up
AT1G20200	-0.23911	Down
AT1G20220	-0.335484	Down
AT1G20225	-0.0473649	Down
AT1G20230	-0.179686	Down
AT1G20260	-0.189264	Down
AT1G20270	0.0879152	Up
AT1G20300	-0.214696	Down
AT1G20330	-0.255291	Down
AT1G20340	-0.0941861	Down
AT1G20370	-0.203611	Down
AT1G20380	0.21487	Up
AT1G20410	-0.110774	Down
AT1G20430	0.313082	Up
AT1G20440	-0.764576	Down
AT1G20450	-0.349456	Down
AT1G20460	0.110525	Up
AT1G20470	0.616534	Up
AT1G20480	-0.300997	Down
AT1G20490	0.305026	Up
AT1G20510	-0.515929	Down
AT1G20520	-0.272479	Down
AT1G20540	0.25617	Up
AT1G20550	0.342159	Up
AT1G20560	0.0250884	Up
AT1G20570	0.231141	Up
AT1G20575	0.0538773	Up
AT1G20580	0.02802	Up
AT1G20590	-0.349001	Down
AT1G20610	-0.128396	Down
AT1G20620	-0.226662	Down
AT1G20630	-0.135395	Down
AT1G20640	-0.0702584	Down
AT1G20650	0.360488	Up
AT1G20670	0.114064	Up
AT1G20690	0.699033	Up
AT1G20693	0.157724	Up
AT1G20696	-0.11838	Down
AT1G20720	-0.0142837	Down
AT1G20760	-0.114008	Down
AT1G20770	-0.0304192	Down
AT1G20780	-0.0760206	Down
AT1G20810	0.206763	Up
AT1G20816	-0.050461	Down
AT1G20823	-0.567018	Down
AT1G20830	-0.111156	Down
AT1G20840	-0.352527	Down
AT1G20850	-0.431669	Down
AT1G20870	-0.177343	Down
AT1G20880	0.0846547	Up
AT1G20890	0.305969	Up
AT1G20910	-0.0791486	Down
AT1G20920	0.0262585	Up
AT1G20930	-0.126035	Down
AT1G20950	-0.23761	Down
AT1G20960	-0.234747	Down
AT1G20970	-0.205938	Down
AT1G20980	-0.219797	Down
AT1G21000	0.359506	Up
AT1G21010	0.305313	Up
AT1G21050	0.277065	Up
AT1G21060	0.0677754	Up
AT1G21065	-0.127907	Down
AT1G21070	-0.0394881	Down
AT1G21080	-0.290682	Down
AT1G21090	-0.0223734	Down
AT1G21130	-0.133375	Down
AT1G21150	-0.142102	Down
AT1G21160	0.0595191	Up
AT1G21170	-0.0597448	Down
AT1G21190	0.363472	Up
AT1G21200	-0.249947	Down
AT1G21250	0.146634	Up
AT1G21270	-0.291611	Down
AT1G21280	0.269111	Up
AT1G21310	0.672349	Up
AT1G21340	1.26989	Up
AT1G21350	0.0902032	Up
AT1G21370	-0.143718	Down
AT1G21380	-0.0539536	Down
AT1G21390	0.168035	Up
AT1G21400	-0.0295813	Down
AT1G21410	0.000489747	Up
AT1G21440	-0.0483727	Down
AT1G21450	-0.0594923	Down
AT1G21460	-0.128782	Down
AT1G21480	0.0670547	Up
AT1G21500	0.118043	Up
AT1G21510	-0.790592	Down
AT1G21520	-0.0465648	Down
AT1G21560	0.0655262	Up
AT1G21580	-0.0856056	Down
AT1G21590	0.0467711	Up
AT1G21600	0.13323	Up
AT1G21610	0.163303	Up
AT1G21630	-0.247099	Down
AT1G21640	-0.141964	Down
AT1G21650	-0.328633	Down
AT1G21651	0.23667	Up
AT1G21660	-0.171823	Down
AT1G21670	-0.00658192	Down
AT1G21680	-0.129503	Down
AT1G21690	-0.353568	Down
AT1G21695	0.125135	Up
AT1G21700	-0.227893	Down
AT1G21710	0.0343126	Up
AT1G21720	-0.0745772	Down
AT1G21730	-0.210133	Down
AT1G21740	0.132149	Up
AT1G21750	-0.115476	Down
AT1G21760	0.131148	Up
AT1G21770	0.0466639	Up
AT1G21780	0.486198	Up
AT1G21790	-0.0892075	Down
AT1G21810	-0.107611	Down
AT1G21830	0.249014	Up
AT1G21840	0.374054	Up
AT1G21880	-0.344455	Down
AT1G21900	0.0840676	Up
AT1G21910	0.294917	Up
AT1G21920	0.258045	Up
AT1G21930	0.0939365	Up
AT1G21980	-0.138307	Down
AT1G22020	-0.173444	Down
AT1G22030	-0.425614	Down
AT1G22040	-0.0143337	Down
AT1G22050	0.192623	Up
AT1G22060	0.00264315	Up
AT1G22070	-0.0360382	Down
AT1G22140	0.112103	Up
AT1G22160	0.117386	Up
AT1G22170	0.0113837	Up
AT1G22180	-0.432528	Down
AT1G22190	0.156316	Up
AT1G22200	-0.019682	Down
AT1G22220	0.903433	Up
AT1G22250	0.0920261	Up
AT1G22260	0.14988	Up
AT1G22270	0.00573367	Up
AT1G22275	0.28815	Up
AT1G22280	0.0691108	Up
AT1G22300	0.00928387	Up
AT1G22310	0.428851	Up
AT1G22330	0.166266	Up
AT1G22360	-0.110987	Down
AT1G22370	0.139803	Up
AT1G22380	0.0346623	Up
AT1G22400	-0.819013	Down
AT1G22410	-0.399411	Down
AT1G22430	0.265729	Up
AT1G22450	-0.0778924	Down
AT1G22470	-0.168281	Down
AT1G22490	-0.293631	Down
AT1G22510	-0.00211046	Down
AT1G22520	0.16316	Up
AT1G22530	-0.427492	Down
AT1G22540	-0.00833539	Down
AT1G22550	-0.0575148	Down
AT1G22570	-1.08436	Down
AT1G22590	-0.632517	Down
AT1G22610	-0.305802	Down
AT1G22620	-0.0222672	Down
AT1G22630	0.177208	Up
AT1G22640	0.312488	Up
AT1G22650	-0.210873	Down
AT1G22660	-0.467595	Down
AT1G22690	-0.296123	Down
AT1G22700	-0.0856279	Down
AT1G22710	-0.0363756	Down
AT1G22730	-0.182581	Down
AT1G22740	0.0901083	Up
AT1G22750	0.0157819	Up
AT1G22770	-0.138974	Down
AT1G22780	-0.287337	Down
AT1G22790	0.0860617	Up
AT1G22800	0.00797526	Up
AT1G22830	0.203248	Up
AT1G22840	-0.0082154	Down
AT1G22850	0.0145695	Up
AT1G22860	-0.0892226	Down
AT1G22870	0.185944	Up
AT1G22880	0.457212	Up
AT1G22882	0.051788	Up
AT1G22885	-0.153333	Down
AT1G22890	0.28881	Up
AT1G22900	-0.605913	Down
AT1G22910	0.104503	Up
AT1G22920	-0.201977	Down
AT1G22930	0.0905306	Up
AT1G22940	-0.114912	Down
AT1G22950	0.160849	Up
AT1G22960	-0.198819	Down
AT1G22970	0.114493	Up
AT1G22980	0.214622	Up
AT1G22985	-0.385239	Down
AT1G23000	0.340517	Up
AT1G23010	-0.0700612	Down
AT1G23030	-0.0749621	Down
AT1G23080	-0.0767821	Down
AT1G23090	-0.366343	Down
AT1G23100	-0.169264	Down
AT1G23170	-0.0358915	Down
AT1G23180	-0.196237	Down
AT1G23190	-0.176342	Down
AT1G23205	0.266504	Up
AT1G23220	0.0754862	Up
AT1G23230	-0.284322	Down
AT1G23260	0.119949	Up
AT1G23280	-0.40484	Down
AT1G23290	-0.20315	Down
AT1G23310	-0.339331	Down
AT1G23330	-0.0125076	Down
AT1G23340	0.22538	Up
AT1G23350	0.0770566	Up
AT1G23360	0.0249	Up
AT1G23380	-0.326338	Down
AT1G23390	-0.329307	Down
AT1G23400	-0.120276	Down
AT1G23410	-0.0663256	Down
AT1G23440	0.213311	Up
AT1G23450	-0.674622	Down
AT1G23460	0.157547	Up
AT1G23465	-0.386609	Down
AT1G23480	-0.184044	Down
AT1G23490	-0.200323	Down
AT1G23530	0.0263509	Up
AT1G23710	-0.295155	Down
AT1G23740	-0.571055	Down
AT1G23750	0.217641	Up
AT1G23780	0.0240547	Up
AT1G23790	-0.266363	Down
AT1G23820	-0.193233	Down
AT1G23860	0.258927	Up
AT1G23870	0.0201714	Up
AT1G23880	0.290136	Up
AT1G23890	0.232772	Up
AT1G23900	-0.255579	Down
AT1G23950	-1.1376	Down
AT1G23980	-0.00193514	Down
AT1G24020	-0.474232	Down
AT1G24030	0.0697909	Up
AT1G24040	-0.059316	Down
AT1G24050	0.157446	Up
AT1G24070	0.71844	Up
AT1G24090	0.265105	Up
AT1G24095	0.374029	Up
AT1G24100	0.189965	Up
AT1G24120	-0.150373	Down
AT1G24150	0.0626911	Up
AT1G24160	-0.0865036	Down
AT1G24170	-0.179199	Down
AT1G24180	-0.301797	Down
AT1G24190	-0.178246	Down
AT1G24210	0.0814699	Up
AT1G24240	-0.0335056	Down
AT1G24260	-0.626836	Down
AT1G24265	-0.0478389	Down
AT1G24267	0.11799	Up
AT1G24280	-0.197942	Down
AT1G24290	-0.134702	Down
AT1G24300	0.0269509	Up
AT1G24310	-2.63127e-05	Down
AT1G24330	0.403092	Up
AT1G24340	-0.171829	Down
AT1G24350	0.353062	Up
AT1G24360	-0.267326	Down
AT1G24400	-0.109544	Down
AT1G24440	0.419259	Up
AT1G24450	0.0752072	Up
AT1G24460	0.00409698	Up
AT1G24470	0.52812	Up
AT1G24490	-0.317702	Down
AT1G24510	-0.695448	Down
AT1G24530	-0.651762	Down
AT1G24560	-0.0457574	Down
AT1G24575	0.361739	Up
AT1G24577	0.557969	Up
AT1G24600	0.583199	Up
AT1G24610	-0.118038	Down
AT1G24625	0.270125	Up
AT1G24706	-0.0979238	Down
AT1G24764	0.0936216	Up
AT1G24793	0.892708	Up
AT1G24800	-0.476262	Down
AT1G24807	-0.899765	Down
AT1G25220	-0.822497	Down
AT1G25230	-0.124838	Down
AT1G25250	0.414281	Up
AT1G25260	-0.0831407	Down
AT1G25275	-0.300633	Down
AT1G25280	-0.125347	Down
AT1G25290	0.0585316	Up
AT1G25320	-0.199236	Down
AT1G25350	-0.301202	Down
AT1G25360	-0.498637	Down
AT1G25370	-0.156004	Down
AT1G25375	-0.101659	Down
AT1G25380	0.325105	Up
AT1G25390	0.133746	Up
AT1G25420	0.221111	Up
AT1G25425	0.489011	Up
AT1G25440	0.225547	Up
AT1G25450	-0.362327	Down
AT1G25470	0.121819	Up
AT1G25480	-0.0886824	Down
AT1G25490	-0.364158	Down
AT1G25500	0.00323737	Up
AT1G25510	-0.263532	Down
AT1G25520	-0.27388	Down
AT1G25540	-0.14922	Down
AT1G25550	0.187305	Up
AT1G25560	-0.257227	Down
AT1G25570	0.0930453	Up
AT1G25580	-0.0869025	Down
AT1G25682	-0.137368	Down
AT1G26090	0.0952519	Up
AT1G26100	0.287003	Up
AT1G26110	-0.145054	Down
AT1G26120	0.229973	Up
AT1G26130	0.223496	Up
AT1G26150	0.293944	Up
AT1G26160	0.0946089	Up
AT1G26170	-0.0636156	Down
AT1G26180	0.471549	Up
AT1G26190	0.0712512	Up
AT1G26210	0.248652	Up
AT1G26220	-0.213759	Down
AT1G26230	0.142604	Up
AT1G26260	0.29924	Up
AT1G26270	-0.202915	Down
AT1G26290	-0.111257	Down
AT1G26300	0.0683349	Up
AT1G26330	-0.0889746	Down
AT1G26340	0.0529844	Up
AT1G26370	-0.194184	Down
AT1G26440	0.535815	Up
AT1G26450	-0.0723857	Down
AT1G26460	-0.174424	Down
AT1G26470	0.16752	Up
AT1G26500	-0.522472	Down
AT1G26520	-0.0435007	Down
AT1G26530	0.0640583	Up
AT1G26540	-0.14085	Down
AT1G26550	-0.022058	Down
AT1G26560	0.256354	Up
AT1G26570	-0.499322	Down
AT1G26580	0.49565	Up
AT1G26600	0.138483	Up
AT1G26620	-0.219205	Down
AT1G26630	0.0281053	Up
AT1G26640	0.0405684	Up
AT1G26650	-0.0556746	Down
AT1G26660	0.0428582	Up
AT1G26665	-0.0581045	Down
AT1G26670	0.245979	Up
AT1G26690	-0.0317003	Down
AT1G26740	0.0813032	Up
AT1G26750	-0.0921119	Down
AT1G26760	-0.0550469	Down
AT1G26761	-0.441813	Down
AT1G26770	0.225376	Up
AT1G26780	-0.137796	Down
AT1G26800	-0.774252	Down
AT1G26810	0.195948	Up
AT1G26820	-0.284266	Down
AT1G26830	-0.0724012	Down
AT1G26840	-0.189176	Down
AT1G26850	-0.260198	Down
AT1G26880	0.0976224	Up
AT1G26900	-0.238155	Down
AT1G26910	-0.168101	Down
AT1G26920	0.178063	Up
AT1G26930	0.277214	Up
AT1G26940	-0.154063	Down
AT1G26945	0.206078	Up
AT1G26960	0.0349652	Up
AT1G27000	0.0279572	Up
AT1G27020	0.0909378	Up
AT1G27030	0.203015	Up
AT1G27050	0.106804	Up
AT1G27060	0.0103922	Up
AT1G27070	0.109049	Up
AT1G27090	-0.522339	Down
AT1G27100	-0.0335314	Down
AT1G27120	-0.103477	Down
AT1G27130	-0.724077	Down
AT1G27150	-0.00608566	Down
AT1G27190	-0.359168	Down
AT1G27200	-0.0541837	Down
AT1G27210	0.198494	Up
AT1G27290	0.0772534	Up
AT1G27300	0.0595303	Up
AT1G27310	0.168533	Up
AT1G27320	0.0868911	Up
AT1G27330	0.128148	Up
AT1G27340	0.0304733	Up
AT1G27350	0.0814818	Up
AT1G27360	0.277207	Up
AT1G27370	0.568206	Up
AT1G27385	-0.131992	Down
AT1G27390	0.0226455	Up
AT1G27400	-0.10966	Down
AT1G27410	-0.0658552	Down
AT1G27420	0.616405	Up
AT1G27430	-0.0178869	Down
AT1G27435	0.161402	Up
AT1G27440	0.157155	Up
AT1G27450	0.0220367	Up
AT1G27460	-0.0783087	Down
AT1G27470	-0.0448401	Down
AT1G27480	0.061824	Up
AT1G27500	-0.189757	Down
AT1G27510	-0.404482	Down
AT1G27520	0.353392	Up
AT1G27530	-0.101779	Down
AT1G27540	0.0559962	Up
AT1G27565	0.276457	Up
AT1G27590	-0.322554	Down
AT1G27595	0.147749	Up
AT1G27600	-0.0157505	Down
AT1G27630	0.40564	Up
AT1G27650	0.0653593	Up
AT1G27660	0.193273	Up
AT1G27680	0.0335605	Up
AT1G27690	0.120583	Up
AT1G27695	0.101033	Up
AT1G27700	0.153446	Up
AT1G27730	-0.613419	Down
AT1G27750	-0.020543	Down
AT1G27752	-0.0789263	Down
AT1G27760	-0.196887	Down
AT1G27770	-0.275133	Down
AT1G27840	0.0668831	Up
AT1G27850	-0.0954607	Down
AT1G27880	-0.165588	Down
AT1G27900	-0.139526	Down
AT1G27910	0.0252579	Up
AT1G27920	0.244696	Up
AT1G27930	0.10719	Up
AT1G27940	-0.507122	Down
AT1G27950	-0.0996618	Down
AT1G27960	0.363062	Up
AT1G27970	0.121824	Up
AT1G27980	0.0250093	Up
AT1G28010	-0.0211744	Down
AT1G28050	-0.111653	Down
AT1G28060	-0.196596	Down
AT1G28070	0.279704	Up
AT1G28090	0.102053	Up
AT1G28100	0.357064	Up
AT1G28110	0.0803067	Up
AT1G28120	-0.0201464	Down
AT1G28130	0.161223	Up
AT1G28140	-0.0585921	Down
AT1G28150	-0.338493	Down
AT1G28190	0.217066	Up
AT1G28200	-0.39754	Down
AT1G28210	-0.017099	Down
AT1G28230	-0.223773	Down
AT1G28240	0.193664	Up
AT1G28250	0.46648	Up
AT1G28260	0.218954	Up
AT1G28280	-0.26799	Down
AT1G28290	0.279419	Up
AT1G28310	0.388845	Up
AT1G28320	0.267658	Up
AT1G28330	0.633867	Up
AT1G28340	0.133963	Up
AT1G28350	-0.266557	Down
AT1G28360	0.145165	Up
AT1G28380	0.0564934	Up
AT1G28390	-0.207515	Down
AT1G28395	-0.131564	Down
AT1G28400	-0.180397	Down
AT1G28410	0.33632	Up
AT1G28420	-0.0900766	Down
AT1G28440	0.0238359	Up
AT1G28490	-0.126259	Down
AT1G28510	0.250294	Up
AT1G28520	0.292302	Up
AT1G28530	-0.243846	Down
AT1G28540	0.1079	Up
AT1G28560	0.246851	Up
AT1G28570	0.188872	Up
AT1G28580	0.338661	Up
AT1G28600	0.0345427	Up
AT1G28610	0.536669	Up
AT1G28660	-0.863926	Down
AT1G28670	-0.480752	Down
AT1G28680	0.0111856	Up
AT1G28690	-0.0682837	Down
AT1G28710	0.0186608	Up
AT1G28760	-0.36029	Down
AT1G28815	0.88992	Up
AT1G28960	-0.144694	Down
AT1G29030	-0.147968	Down
AT1G29040	-0.0837632	Down
AT1G29050	-0.179872	Down
AT1G29060	0.234204	Up
AT1G29070	0.125379	Up
AT1G29120	0.184074	Up
AT1G29150	-0.146072	Down
AT1G29160	0.196433	Up
AT1G29170	-0.00837371	Down
AT1G29220	0.000273035	Up
AT1G29240	0.166447	Up
AT1G29250	-0.0484265	Down
AT1G29260	-0.204064	Down
AT1G29270	0.574378	Up
AT1G29300	0.281994	Up
AT1G29310	-0.233715	Down
AT1G29320	-0.19407	Down
AT1G29330	-0.0320982	Down
AT1G29340	-0.0136899	Down
AT1G29350	-0.80871	Down
AT1G29355	0.8128	Up
AT1G29370	0.0717811	Up
AT1G29380	0.0751661	Up
AT1G29390	0.0548691	Up
AT1G29395	0.0180144	Up
AT1G29400	0.0187653	Up
AT1G29410	0.149552	Up
AT1G29418	0.469568	Up
AT1G29420	0.532465	Up
AT1G29430	-0.410756	Down
AT1G29440	1.02213	Up
AT1G29465	0.705091	Up
AT1G29470	-0.36266	Down
AT1G29500	0.00058051	Up
AT1G29510	0.547189	Up
AT1G29520	-0.0421633	Down
AT1G29530	-0.123041	Down
AT1G29540	0.377655	Up
AT1G29550	0.0384918	Up
AT1G29560	0.531709	Up
AT1G29590	-0.52672	Down
AT1G29630	0.126643	Up
AT1G29640	0.415284	Up
AT1G29660	-0.159901	Down
AT1G29670	-0.466291	Down
AT1G29690	-0.0579581	Down
AT1G29700	-0.0199149	Down
AT1G29710	-0.24763	Down
AT1G29720	-0.345422	Down
AT1G29730	0.574852	Up
AT1G29750	-0.13086	Down
AT1G29760	0.171235	Up
AT1G29770	0.176851	Up
AT1G29790	-0.505927	Down
AT1G29800	-0.0215308	Down
AT1G29810	0.280572	Up
AT1G29820	-0.149821	Down
AT1G29840	-0.28672	Down
AT1G29850	-0.0687282	Down
AT1G29880	-0.398581	Down
[truncated: 15,231 more rows]

## Sheet: Zea mays (Study1)
Gene_ID (Zea mays)	Arab_Ortholog	Log2FC	Up/Down
Zm00008a000001	AT1G78930	0.147282	Up
Zm00008a000002	AT1G75950	0.581685	Up
Zm00008a000008	AT1G32900	0.844719	Up
Zm00008a000012	AT5G28780	1.16665	Up
Zm00008a000016	AT2G44530	0.38904	Up
Zm00008a000017	AT5G46560	0.439666	Up
Zm00008a000019	AT4G17610	-0.22567	Down
Zm00008a000020	AT4G17610	-1.54385	Down
Zm00008a000021	AT5G62670	-0.247758	Down
Zm00008a000023	AT5G47310	-0.418315	Down
Zm00008a000024	AT3G60340	0.153288	Up
Zm00008a000028	AT2G24090	-0.555819	Down
Zm00008a000030	AT2G44280	0.581786	Up
Zm00008a000031	AT5G61510	-0.178264	Down
Zm00008a000034	AT1G02080	-0.286212	Down
Zm00008a000035	AT1G02080	-0.787549	Down
Zm00008a000039	AT1G51600	-1.15528	Down
Zm00008a000044	AT1G47970	-0.452262	Down
Zm00008a000046	AT4G00150	1.04112	Up
Zm00008a000047	AT4G30600	-0.206412	Down
Zm00008a000049	AT4G11450	0.233762	Up
Zm00008a000051	AT3G61320	-0.373921	Down
Zm00008a000052	AT4G00450	-0.0817189	Down
Zm00008a000054	AT3G61415	0.456154	Up
Zm00008a000055	AT1G80660	-1.74024	Down
Zm00008a000058	AT5G52280	-0.0994929	Down
Zm00008a000061	AT3G52180	0.0705715	Up
Zm00008a000062	AT5G22940	-2.00328	Down
Zm00008a000065	AT5G22950	-1.70211	Down
Zm00008a000066	AT5G03050	0.581685	Up
Zm00008a000067	AT5G60690	-0.131434	Down
Zm00008a000068	AT1G17880	-0.498485	Down
Zm00008a000069	AT3G11470	-2.87775	Down
Zm00008a000071	AT4G31040	-0.893653	Down
Zm00008a000073	AT5G35100	-0.472763	Down
Zm00008a000074	AT2G26570	-0.251418	Down
Zm00008a000075	AT1G65720	-0.188833	Down
Zm00008a000076	AT5G09860	-0.728655	Down
Zm00008a000077	AT5G23130	-1.06468	Down
Zm00008a000078	AT1G18450	-0.8264	Down
Zm00008a000079	AT5G14620	-1.64071	Down
Zm00008a000080	AT3G48940	-0.418315	Down
Zm00008a000084	AT3G18280	-0.702108	Down
Zm00008a000085	AT5G22780	-0.725497	Down
Zm00008a000086	AT2G16485	-0.76409	Down
Zm00008a000089	AT2G40780	-0.18699	Down
Zm00008a000090	AT4G10730	-0.476031	Down
Zm00008a000091	AT2G46620	-2.29278	Down
Zm00008a000092	AT3G46560	-0.313978	Down
Zm00008a000093	AT4G19890	1.16665	Up
Zm00008a000094	AT1G64650	0.553671	Up
Zm00008a000095	AT1G72750	-1.48245	Down
Zm00008a000096	AT1G01220	-0.345436	Down
Zm00008a000097	AT4G39840	-0.24839	Down
Zm00008a000098	AT3G53170	-0.538609	Down
Zm00008a000099	AT4G24050	1.45615	Up
Zm00008a000100	AT2G46580	-0.852212	Down
Zm00008a000102	AT5G24320	-0.0628344	Down
Zm00008a000103	AT2G46470	-0.634044	Down
Zm00008a000104	AT1G63120	0.903613	Up
Zm00008a000105	AT3G61140	0.47477	Up
Zm00008a000106	AT3G61140	-0.702108	Down
Zm00008a000108	AT3G61060	0.166647	Up
Zm00008a000109	AT4G00755	-1.05574	Down
Zm00008a000110	AT5G52100	0.0222575	Up
Zm00008a000111	AT2G45720	-0.58824	Down
Zm00008a000112	AT5G54500	0.632311	Up
Zm00008a000113	AT4G20960	-0.642211	Down
Zm00008a000115	AT3G61080	-0.252305	Down
Zm00008a000117	AT3G18190	-0.8878	Down
Zm00008a000118	AT2G37390	-0.437424	Down
Zm00008a000119	AT3G48750	-0.0857397	Down
Zm00008a000120	AT1G16560	-0.530283	Down
Zm00008a000121	AT5G62150	-1.41832	Down
Zm00008a000122	AT4G19600	-0.418315	Down
Zm00008a000124	AT4G11820	-1.41832	Down
Zm00008a000125	AT4G00231	-0.851274	Down
Zm00008a000126	AT5G51880	-0.211864	Down
Zm00008a000128	AT2G42010	-0.418315	Down
Zm00008a000129	AT1G04110	0.0511702	Up
Zm00008a000130	AT3G12260	-1.28958	Down
Zm00008a000131	AT3G07160	-0.712707	Down
Zm00008a000135	AT3G15420	-1.32521	Down
Zm00008a000137	AT1G65900	-0.58824	Down
Zm00008a000138	AT3G12740	-0.582702	Down
Zm00008a000139	AT2G02170	1.58168	Up
Zm00008a000140	AT2G18196	-0.645086	Down
Zm00008a000142	AT2G46870	-1.41832	Down
Zm00008a000144	AT5G51890	0.944255	Up
Zm00008a000145	AT1G01040	-0.752954	Down
Zm00008a000146	AT3G61960	-1.30284	Down
Zm00008a000147	AT3G61960	-0.710766	Down
Zm00008a000149	AT3G61960	-0.890384	Down
Zm00008a000151	AT5G63290	-2.41832	Down
Zm00008a000153	AT1G32990	-2.62777	Down
Zm00008a000154	AT3G55330	-1.47565	Down
Zm00008a000155	AT5G24530	-1.15528	Down
Zm00008a000158	AT5G62165	-1.3512	Down
Zm00008a000159	AT2G45660	-0.155281	Down
Zm00008a000160	AT3G57870	-1.02712	Down
Zm00008a000162	AT3G55340	-0.543846	Down
Zm00008a000163	AT4G22910	-0.292784	Down
Zm00008a000164	AT1G62990	-1.00328	Down
Zm00008a000165	AT2G40095	-0.418315	Down
Zm00008a000166	AT5G41410	-0.822037	Down
Zm00008a000167	AT5G24010	-0.442563	Down
Zm00008a000168	AT4G00300	-2.46894	Down
Zm00008a000172	AT4G01310	-1.37958	Down
Zm00008a000173	AT4G25700	0.581685	Up
Zm00008a000174	AT1G63980	-1.03226	Down
Zm00008a000175	AT2G46090	-1.81063	Down
Zm00008a000176	AT1G01540	-1.08128	Down
Zm00008a000177	AT5G41560	-1.13103	Down
Zm00008a000178	AT1G47330	-1.78089	Down
Zm00008a000180	AT1G21390	-1.64071	Down
Zm00008a000181	AT1G01510	-1.23545	Down
Zm00008a000182	AT5G44600	-0.418315	Down
Zm00008a000184	AT1G01490	0.129173	Up
Zm00008a000185	AT1G01140	-0.842542	Down
Zm00008a000186	AT4G01150	-0.901257	Down
Zm00008a000187	AT1G30845	-3.74024	Down
Zm00008a000190	AT2G19260	-1.81063	Down
Zm00008a000192	AT2G45460	-2.41832	Down
Zm00008a000195	AT5G51710	-2.37251	Down
Zm00008a000196	AT4G28390	-2.27757	Down
Zm00008a000198	AT3G60900	-0.418315	Down
Zm00008a000199	AT5G13000	-2.37767	Down
Zm00008a000201	AT2G31960	-2.17731	Down
Zm00008a000202	AT5G13000	-2.47721	Down
Zm00008a000204	AT2G42120	-2.53379	Down
Zm00008a000205	AT4G23650	-1.80534	Down
Zm00008a000206	AT4G38225	-4.25962	Down
Zm00008a000207	AT1G76400	-1.94438	Down
Zm00008a000209	AT2G39200	-0.833353	Down
Zm00008a000210	AT2G17510	-1.79382	Down
Zm00008a000211	AT1G42970	-0.792279	Down
Zm00008a000217	AT2G02050	-0.529346	Down
Zm00008a000218	AT1G66120	-2.41832	Down
Zm00008a000222	AT2G37250	-0.128808	Down
Zm00008a000223	AT1G20760	-0.167353	Down
Zm00008a000224	AT2G17550	-2.41832	Down
Zm00008a000225	AT5G66005	-0.418315	Down
Zm00008a000226	AT1G20670	-0.740243	Down
Zm00008a000227	AT5G04810	-0.801644	Down
Zm00008a000228	AT1G20650	-2.53379	Down
Zm00008a000229	AT2G17220	-2.00328	Down
Zm00008a000230	AT1G76350	-0.917055	Down
Zm00008a000231	AT4G35090	1.07149	Up
Zm00008a000232	AT5G39740	-2.41832	Down
Zm00008a000235	AT2G17190	-0.0804454	Down
Zm00008a000238	AT2G17580	0.273563	Up
Zm00008a000240	AT1G18210	0.0791846	Up
Zm00008a000242	AT4G35760	-0.828101	Down
Zm00008a000243	AT2G47450	-1.16678	Down
Zm00008a000244	AT1G20510	-0.647797	Down
Zm00008a000245	AT3G45970	-0.673572	Down
Zm00008a000247	AT4G35230	-0.564166	Down
Zm00008a000248	AT3G12500	-1.25785	Down
Zm00008a000249	AT3G04770	-0.418315	Down
Zm00008a000253	AT2G17040	-0.418315	Down
Zm00008a000254	AT1G42430	-0.418315	Down
Zm00008a000255	AT2G17120	0.225429	Up
Zm00008a000256	AT1G20560	-0.443752	Down
Zm00008a000257	AT1G20560	0.259757	Up
Zm00008a000258	AT4G35640	-1.48736	Down
Zm00008a000264	AT3G03190	0.54692	Up
Zm00008a000265	AT5G66055	-0.22567	Down
Zm00008a000268	AT1G20330	0.11418	Up
Zm00008a000270	AT2G17705	-0.418315	Down
Zm00008a000273	AT1G76060	1.16665	Up
Zm00008a000274	AT4G35130	0.404807	Up
Zm00008a000275	AT5G23590	0.0511702	Up
Zm00008a000277	AT2G05710	-0.096387	Down
Zm00008a000279	AT3G51370	-0.306747	Down
Zm00008a000280	AT4G38520	-0.0505833	Down
Zm00008a000281	AT4G38520	-0.287862	Down
Zm00008a000282	AT2G20920	0.813632	Up
Zm00008a000284	AT1G71430	-0.0646781	Down
Zm00008a000288	AT5G57490	-1.39921	Down
Zm00008a000289	AT2G36885	-1.00328	Down
Zm00008a000290	AT3G58970	0.581685	Up
Zm00008a000294	AT5G48820	0.581685	Up
Zm00008a000303	AT5G46050	-0.320468	Down
Zm00008a000305	AT2G33360	-1.1909	Down
Zm00008a000308	AT4G39490	-0.418315	Down
Zm00008a000309	AT4G39490	-0.617624	Down
Zm00008a000310	AT1G04520	0.166647	Up
Zm00008a000313	AT5G26710	-0.505193	Down
Zm00008a000314	AT5G20190	0.043265	Up
Zm00008a000316	AT1G57860	0.00794969	Up
Zm00008a000319	AT5G60710	0.581685	Up
Zm00008a000321	AT5G18490	-0.0316398	Down
Zm00008a000322	AT1G04120	0.166647	Up
Zm00008a000323	AT2G26200	-0.472763	Down
Zm00008a000326	AT4G28760	-1.0545	Down
Zm00008a000329	AT5G18410	-1.64071	Down
Zm00008a000330	AT5G18410	-2.00328	Down
Zm00008a000333	AT1G04650	1.62839	Up
Zm00008a000338	AT2G20370	-1.41832	Down
Zm00008a000340	AT3G24040	-1.11166	Down
Zm00008a000344	AT3G09890	-0.150382	Down
Zm00008a000345	AT5G22920	1.45615	Up
Zm00008a000346	AT2G36830	-0.908212	Down
Zm00008a000348	AT2G27970	0.697162	Up
Zm00008a000349	AT3G44880	0.934672	Up
Zm00008a000351	AT5G04440	-0.435802	Down
Zm00008a000354	AT2G36810	-0.593887	Down
Zm00008a000355	AT1G02260	-0.554595	Down
Zm00008a000357	AT3G08980	-0.655354	Down
Zm00008a000360	AT1G63800	-1.20681	Down
Zm00008a000361	AT4G00330	-0.958883	Down
Zm00008a000362	AT3G48430	0.0962581	Up
Zm00008a000365	AT4G14420	-0.666662	Down
Zm00008a000367	AT2G31240	-0.155281	Down
Zm00008a000371	AT1G53850	-0.903742	Down
Zm00008a000372	AT1G17050	-0.699335	Down
Zm00008a000374	AT5G55510	-0.980194	Down
Zm00008a000376	AT1G69340	0.548518	Up
Zm00008a000377	AT5G04240	1.16665	Up
Zm00008a000378	AT2G39030	0.318651	Up
Zm00008a000379	AT3G21540	-0.593402	Down
Zm00008a000380	AT5G03340	-0.25065	Down
Zm00008a000381	AT2G36950	-0.740243	Down
Zm00008a000382	AT5G03415	-0.479716	Down
Zm00008a000384	AT4G05160	-0.0765265	Down
Zm00008a000386	AT2G39140	0.0671118	Up
Zm00008a000391	AT5G66100	-0.335853	Down
Zm00008a000392	AT2G16800	0.0556161	Up
Zm00008a000394	AT5G06530	-0.760351	Down
Zm00008a000395	AT5G35910	-0.496318	Down
Zm00008a000396	AT4G35630	-1.23545	Down
Zm00008a000397	AT3G53110	-0.449962	Down
Zm00008a000398	AT1G64770	-1.66687	Down
Zm00008a000399	AT3G13460	-0.623673	Down
Zm00008a000401	AT5G56460	-0.77801	Down
Zm00008a000407	AT3G59040	0.844719	Up
Zm00008a000408	AT3G22530	-0.492316	Down
Zm00008a000409	AT1G08720	-0.622329	Down
Zm00008a000411	AT1G05460	0.581685	Up
Zm00008a000412	AT3G51895	-1.27109	Down
Zm00008a000413	AT5G46920	-1.93289	Down
Zm00008a000414	AT5G17660	0.429682	Up
Zm00008a000415	AT1G78540	0.38904	Up
Zm00008a000416	AT4G14746	0.501066	Up
Zm00008a000418	AT4G14710	-0.776591	Down
Zm00008a000419	AT3G22830	-0.883979	Down
Zm00008a000422	AT3G54560	-0.418315	Down
Zm00008a000424	AT2G37410	-0.418315	Down
Zm00008a000425	AT2G38820	-0.418315	Down
Zm00008a000428	AT5G43745	-1.00328	Down
Zm00008a000430	AT3G54660	-1.71897	Down
Zm00008a000432	AT2G07690	-2.22567	Down
Zm00008a000433	AT5G45190	-3.56127	Down
Zm00008a000434	AT1G06730	-1.87083	Down
Zm00008a000435	AT5G01110	-0.629819	Down
Zm00008a000436	AT5G63920	-2.74024	Down
Zm00008a000437	AT2G16400	-2.41362	Down
Zm00008a000438	AT4G36360	-3.87775	Down
Zm00008a000441	AT3G47910	-0.960967	Down
Zm00008a000443	AT5G48850	-2.00328	Down
Zm00008a000446	AT3G58580	-0.744301	Down
Zm00008a000448	AT3G10090	-0.418315	Down
Zm00008a000449	AT3G58480	-2.00328	Down
Zm00008a000450	AT5G06610	-2.74024	Down
Zm00008a000452	AT3G56710	-4.81063	Down
Zm00008a000454	AT2G42500	-1.47276	Down
Zm00008a000455	AT1G55270	-1.22567	Down
Zm00008a000459	AT5G15280	-0.302838	Down
Zm00008a000462	AT1G26740	-1.07039	Down
Zm00008a000463	AT5G61410	-1.50347	Down
Zm00008a000464	AT1G14020	-5.32521	Down
Zm00008a000466	AT1G14205	-1.41832	Down
Zm00008a000467	AT4G01400	-1.89636	Down
Zm00008a000468	AT5G62430	-1.60466	Down
Zm00008a000469	AT3G47490	-0.378787	Down
Zm00008a000470	AT2G44520	-0.659323	Down
Zm00008a000471	AT1G33290	-1.63333	Down
Zm00008a000472	AT1G69780	-2.00328	Down
Zm00008a000474	AT2G02860	-1.04537	Down
Zm00008a000477	AT1G14330	-2.13291	Down
Zm00008a000480	AT4G39660	-1.50395	Down
Zm00008a000482	AT1G34300	-1.00328	Down
Zm00008a000483	AT5G47550	-1.00328	Down
Zm00008a000485	AT3G63530	-1.22567	Down
Zm00008a000488	AT5G19350	-1.18128	Down
Zm00008a000489	AT3G52110	-2.00328	Down
Zm00008a000491	AT3G57610	-0.786291	Down
Zm00008a000492	AT1G51310	-1.10863	Down
Zm00008a000493	AT3G52105	-1.00328	Down
Zm00008a000494	AT1G72830	-1.01871	Down
Zm00008a000495	AT5G26200	-1.03499	Down
Zm00008a000496	AT5G12040	-1.01622	Down
Zm00008a000500	AT2G26340	-0.841006	Down
Zm00008a000501	AT2G37520	-0.796827	Down
Zm00008a000503	AT5G21930	-0.756231	Down
Zm00008a000504	AT5G21920	-2.4887	Down
Zm00008a000505	AT2G26300	-2.21478	Down
Zm00008a000506	AT5G21950	-1.83335	Down
Zm00008a000508	AT2G05940	-2.35691	Down
Zm00008a000509	AT1G17420	-0.866392	Down
Zm00008a000510	AT1G72510	-1.03988	Down
Zm00008a000511	AT2G26280	-2.5773	Down
Zm00008a000512	AT2G05840	-3.07039	Down
Zm00008a000514	AT1G16570	1.16665	Up
Zm00008a000520	AT2G26250	-2.12357	Down
Zm00008a000522	AT1G08760	-3.06217	Down
Zm00008a000524	AT5G54680	2.16665	Up
Zm00008a000530	AT3G14205	-1.90812	Down
Zm00008a000537	AT1G71140	-2.15528	Down
Zm00008a000538	AT4G33250	-1.91712	Down
Zm00008a000541	AT1G72360	-0.667675	Down
Zm00008a000543	AT3G14350	-0.960024	Down
Zm00008a000544	AT3G07160	-1.00328	Down
Zm00008a000545	AT4G14210	-1.65061	Down
Zm00008a000546	AT5G42900	-0.418315	Down
Zm00008a000547	AT4G13650	-2.58824	Down
Zm00008a000548	AT4G33330	0.225541	Up
Zm00008a000551	AT4G33360	-1.3114	Down
Zm00008a000552	AT4G34310	-0.540306	Down
Zm00008a000553	AT5G64816	-1.32521	Down
Zm00008a000558	AT2G26540	-0.982216	Down
Zm00008a000559	AT5G66820	-1.87566	Down
Zm00008a000563	AT2G36680	-2.04281	Down
Zm00008a000567	AT2G33740	-2.00328	Down
Zm00008a000568	AT5G62440	-1.9729	Down
Zm00008a000570	AT3G21290	-1.74694	Down
Zm00008a000571	AT3G21290	-1.00328	Down
Zm00008a000572	AT5G10940	-0.672592	Down
Zm00008a000574	AT2G02560	-1.41832	Down
Zm00008a000578	AT1G28200	-1.00328	Down
Zm00008a000583	AT5G65380	-0.79794	Down
Zm00008a000587	AT2G22430	0.581685	Up
Zm00008a000588	AT3G51950	-2.00328	Down
Zm00008a000590	AT5G42250	0.259757	Up
Zm00008a000591	AT4G22110	0.370181	Up
Zm00008a000594	AT1G60600	-0.647797	Down
Zm00008a000596	AT5G65270	-0.418315	Down
Zm00008a000597	AT1G78230	0.581685	Up
Zm00008a000598	AT4G39910	2.16665	Up
Zm00008a000599	AT1G34630	1.64058	Up
Zm00008a000600	AT5G64220	-0.877747	Down
Zm00008a000601	AT5G64220	-2.00328	Down
Zm00008a000604	AT5G64970	-0.177307	Down
Zm00008a000605	AT5G11980	-0.0678178	Down
Zm00008a000606	AT4G08910	-0.418315	Down
Zm00008a000607	AT5G10260	-0.00327756	Down
Zm00008a000611	AT2G03440	-1.17408	Down
Zm00008a000613	AT3G61690	-1.11165	Down
Zm00008a000614	AT2G47090	-1.99639	Down
Zm00008a000616	AT2G13840	-1.13201	Down
Zm00008a000617	AT1G78080	-0.570318	Down
Zm00008a000618	AT1G04080	-1.4839	Down
Zm00008a000620	AT3G55400	-2.1865	Down
Zm00008a000621	AT1G69420	-0.418315	Down
Zm00008a000622	AT3G52390	-1.66624	Down
Zm00008a000625	AT1G47200	-0.418315	Down
Zm00008a000626	AT1G74910	-1.15528	Down
Zm00008a000627	AT1G74910	-3.11875	Down
Zm00008a000631	AT3G21060	-0.292784	Down
Zm00008a000633	AT3G59650	0.632311	Up
Zm00008a000634	AT1G27700	0.768453	Up
Zm00008a000635	AT1G49850	-0.0463463	Down
Zm00008a000636	AT5G67385	-0.662606	Down
Zm00008a000638	AT2G06000	0.581685	Up
Zm00008a000639	AT2G28370	1.90361	Up
Zm00008a000640	AT5G43150	-0.25785	Down
Zm00008a000650	AT1G49880	-0.496318	Down
Zm00008a000653	AT4G37580	-0.850031	Down
Zm00008a000654	AT2G14820	-1.68135	Down
Zm00008a000655	AT4G14965	-0.958883	Down
Zm00008a000656	AT3G28030	-2.16154	Down
Zm00008a000659	AT4G37608	-1.15528	Down
Zm00008a000660	AT1G27752	-1.45336	Down
Zm00008a000661	AT5G67470	-1.15528	Down
Zm00008a000662	AT3G02520	-0.555819	Down
Zm00008a000664	AT4G37640	-1.23648	Down
Zm00008a000665	AT3G03990	-0.798538	Down
Zm00008a000666	AT4G30150	-0.497387	Down
Zm00008a000667	AT3G19650	-0.346762	Down
Zm00008a000668	AT3G19630	-0.681349	Down
Zm00008a000669	AT5G67500	-1.15528	Down
Zm00008a000671	AT2G18410	-0.299671	Down
Zm00008a000672	AT5G60590	-1.24839	Down
Zm00008a000675	AT5G67530	-0.856436	Down
Zm00008a000677	AT5G67540	-0.147013	Down
Zm00008a000678	AT3G49870	-1.41832	Down
Zm00008a000679	AT3G17910	-1.76227	Down
Zm00008a000680	AT1G27460	-1.74024	Down
Zm00008a000681	AT4G34670	-1.44118	Down
Zm00008a000693	AT2G18550	-1.41832	Down
Zm00008a000694	AT1G47740	-0.740243	Down
Zm00008a000702	AT4G03550	-0.096387	Down
Zm00008a000703	AT5G66730	-2.4887	Down
Zm00008a000704	AT5G42970	-2.12613	Down
Zm00008a000705	AT3G18830	-1.28523	Down
Zm00008a000707	AT3G18830	-2.06169	Down
Zm00008a000708	AT1G11755	-2.50578	Down
Zm00008a000709	AT3G13120	-2.90374	Down
Zm00008a000710	AT3G13110	-2.41832	Down
Zm00008a000714	AT1G22150	-2.51785	Down
Zm00008a000715	AT5G10180	-0.717875	Down
Zm00008a000718	AT5G47530	-0.418315	Down
Zm00008a000719	AT5G65840	-1.15528	Down
Zm00008a000721	AT5G20840	-1.40438	Down
Zm00008a000723	AT5G55530	0.0962581	Up
Zm00008a000725	AT1G31814	-0.309791	Down
Zm00008a000727	AT3G49600	0.0953888	Up
Zm00008a000728	AT2G22240	-1.28292	Down
Zm00008a000729	AT2G33220	-1.23024	Down
Zm00008a000731	AT5G26360	-2.01622	Down
Zm00008a000732	AT1G13920	-1.57586	Down
Zm00008a000739	AT3G29290	-1.41832	Down
Zm00008a000740	AT5G61250	-1.57264	Down
Zm00008a000741	AT5G15470	-1.41832	Down
Zm00008a000742	AT5G61240	-0.57878	Down
Zm00008a000743	AT5G07910	-0.25785	Down
Zm00008a000744	AT2G03470	-0.857847	Down
Zm00008a000746	AT3G02090	-0.691334	Down
Zm00008a000747	AT5G15510	-0.418315	Down
Zm00008a000750	AT1G26560	-0.418315	Down
Zm00008a000752	AT2G34250	-1.14906	Down
Zm00008a000754	AT5G07980	-0.558245	Down
Zm00008a000755	AT1G43770	-1.41832	Down
Zm00008a000757	AT1G74240	-0.418315	Down
Zm00008a000759	AT2G33040	-0.418315	Down
Zm00008a000760	AT3G29390	-0.612326	Down
Zm00008a000762	AT4G00550	-0.698423	Down
Zm00008a000763	AT3G26850	-1.14021	Down
Zm00008a000764	AT1G76340	-1.74024	Down
Zm00008a000766	AT3G02310	-0.833353	Down
Zm00008a000767	AT4G13780	-0.382514	Down
Zm00008a000768	AT2G01750	0.129173	Up
Zm00008a000769	AT1G55880	-0.607172	Down
Zm00008a000771	AT4G16390	-1.47417	Down
Zm00008a000773	AT1G09900	-0.418315	Down
Zm00008a000776	AT5G63840	-0.650976	Down
Zm00008a000777	AT1G51340	0.950919	Up
Zm00008a000778	AT1G51405	-0.418315	Down
Zm00008a000781	AT5G26340	-1.81411	Down
Zm00008a000783	AT5G18100	-1.026	Down
Zm00008a000785	AT1G05590	-1.08574	Down
Zm00008a000787	AT1G72440	-1.95628	Down
Zm00008a000788	AT3G25920	-1.86253	Down
Zm00008a000789	AT1G68530	-0.472763	Down
Zm00008a000791	AT2G19130	-1.18904	Down
Zm00008a000793	AT3G17920	-0.611462	Down
Zm00008a000797	AT3G17830	-1.64071	Down
Zm00008a000798	AT5G17610	-2.00328	Down
Zm00008a000799	AT3G56630	-2.53379	Down
Zm00008a000800	AT5G37600	-2.14078	Down
Zm00008a000802	AT2G01690	-1.4209	Down
Zm00008a000803	AT1G14850	-0.917121	Down
Zm00008a000806	AT1G25054	-1.47276	Down
Zm00008a000807	AT4G16110	-0.883979	Down
Zm00008a000809	AT1G68020	-0.881164	Down
Zm00008a000811	AT4G17750	0.431127	Up
Zm00008a000812	AT2G01110	-1.10184	Down
Zm00008a000813	AT1G18350	0.581685	Up
Zm00008a000821	AT1G31780	-2.00328	Down
Zm00008a000822	AT2G23450	-1.81424	Down
Zm00008a000823	AT5G42650	-3.69133	Down
Zm00008a000824	AT2G23700	0.166647	Up
Zm00008a000825	AT2G16090	-0.464119	Down
Zm00008a000829	AT4G37680	-0.405715	Down
Zm00008a000831	AT3G49810	-0.932888	Down
Zm00008a000832	AT1G23780	-2.01417	Down
Zm00008a000833	AT1G10120	-0.54956	Down
Zm00008a000838	AT1G58440	-1.74024	Down
Zm00008a000839	AT5G65780	-1.90374	Down
Zm00008a000840	AT4G37790	-1.11875	Down
Zm00008a000841	AT1G32230	0.581685	Up
Zm00008a000842	AT5G66550	-2.27076	Down
Zm00008a000844	AT1G58340	-1.96264	Down
Zm00008a000847	AT3G49670	-1.58824	Down
Zm00008a000853	AT3G50660	-0.464907	Down
Zm00008a000856	AT1G20460	-1.76624	Down
Zm00008a000857	AT4G34480	-0.920815	Down
Zm00008a000858	AT2G16230	-0.700715	Down
Zm00008a000859	AT4G34450	-0.940542	Down
Zm00008a000862	AT2G41950	-1.01977	Down
Zm00008a000863	AT3G58050	-0.72317	Down
Zm00008a000866	AT3G58060	-1.47603	Down
Zm00008a000867	AT2G36170	-0.38084	Down
Zm00008a000868	AT2G36170	-0.844119	Down
Zm00008a000870	AT5G06730	2.78332	Up
Zm00008a000871	AT1G61150	0.0511702	Up
Zm00008a000872	AT2G02040	-0.726437	Down
Zm00008a000873	AT2G02040	-0.61096	Down
Zm00008a000876	AT1G78770	0.581685	Up
Zm00008a000879	AT2G01970	0.00338617	Up
Zm00008a000880	AT1G59960	-0.376696	Down
Zm00008a000881	AT2G01940	0.75161	Up
Zm00008a000882	AT1G66080	0.166647	Up
Zm00008a000883	AT1G14690	-1.15528	Down
Zm00008a000885	AT2G01905	-0.00327756	Down
Zm00008a000887	AT1G14700	-0.418315	Down
Zm00008a000890	AT1G25230	0.996722	Up
Zm00008a000891	AT1G14710	-1.26631	Down
Zm00008a000892	AT1G14740	-1.06826	Down
Zm00008a000894	AT2G35530	-1.12881	Down
Zm00008a000895	AT5G05000	-2.04281	Down
Zm00008a000898	AT1G48440	-0.719485	Down
Zm00008a000899	AT1G20580	-1.28707	Down
Zm00008a000901	AT2G36960	-1.0194	Down
Zm00008a000903	AT4G12600	-1.01199	Down
Zm00008a000904	AT1G20100	-2.17504	Down
Zm00008a000905	AT1G77280	-2.08128	Down
Zm00008a000907	AT3G49142	-1.74024	Down
Zm00008a000909	AT4G34980	-1.51785	Down
Zm00008a000910	AT2G16700	-1.97086	Down
Zm00008a000913	AT4G38630	-0.44385	Down
Zm00008a000914	AT4G24230	-0.701622	Down
Zm00008a000915	AT4G38650	-1.90744	Down
Zm00008a000917	AT4G38660	-0.796827	Down
Zm00008a000923	AT1G01120	-0.195923	Down
Zm00008a000925	AT1G26230	-1.67207	Down
Zm00008a000927	AT1G19835	-0.266312	Down
Zm00008a000930	AT4G12060	-1.90374	Down
Zm00008a000931	AT3G60850	-1.72866	Down
Zm00008a000932	AT1G12420	-3.00328	Down
Zm00008a000933	AT2G31260	-0.860833	Down
Zm00008a000939	AT1G62850	-1.00328	Down
Zm00008a000940	AT5G62290	-1.49632	Down
Zm00008a000941	AT5G62300	-1.58824	Down
Zm00008a000942	AT1G02000	-1.58824	Down
Zm00008a000943	AT4G38810	-2.60735	Down
Zm00008a000944	AT5G42560	-3.41832	Down
Zm00008a000945	AT4G14970	-1.41832	Down
Zm00008a000947	AT5G63470	-0.998412	Down
Zm00008a000949	AT4G39080	0.238032	Up
Zm00008a000951	AT3G60860	-0.187271	Down
Zm00008a000953	AT2G45590	-1.41832	Down
Zm00008a000954	AT4G36480	-0.759352	Down
Zm00008a000956	AT1G31910	-0.977742	Down
Zm00008a000959	AT1G27530	-1.52159	Down
Zm00008a000960	AT2G41610	-2.22567	Down
Zm00008a000961	AT4G00026	-1.41832	Down
Zm00008a000962	AT4G26090	-0.118755	Down
Zm00008a000965	AT2G39220	-0.418315	Down
Zm00008a000966	AT1G80490	-0.641312	Down
Zm00008a000967	AT1G48850	-1.2015	Down
Zm00008a000969	AT3G09770	-0.418315	Down
Zm00008a000972	AT2G32810	-0.110742	Down
Zm00008a000974	AT5G18960	0.346307	Up
Zm00008a000975	AT4G37870	-0.412265	Down
Zm00008a000977	AT3G13950	-1.41832	Down
Zm00008a000980	AT4G11000	-2.00328	Down
Zm00008a000981	AT4G26900	-1.34237	Down
Zm00008a000984	AT3G29280	-0.833353	Down
Zm00008a000986	AT5G61220	0.166647	Up
Zm00008a000988	AT1G13340	-0.307284	Down
Zm00008a000990	AT5G16060	-0.273925	Down
Zm00008a000991	AT3G53810	-0.00327756	Down
Zm00008a000993	AT2G02850	-0.418315	Down
Zm00008a000996	AT1G18260	-0.543846	Down
Zm00008a000997	AT1G18260	-1.19276	Down
Zm00008a000998	AT1G73930	-1.75712	Down
Zm00008a001004	AT2G06925	-0.812594	Down
Zm00008a001005	AT5G22080	-0.413153	Down
Zm00008a001007	AT4G27640	0.217722	Up
Zm00008a001010	AT1G11400	0.352203	Up
Zm00008a001011	AT4G08500	0.318651	Up
Zm00008a001013	AT5G18110	0.715541	Up
Zm00008a001016	AT5G14040	-0.083896	Down
Zm00008a001017	AT2G32600	-1.02239	Down
Zm00008a001019	AT4G08230	1.16665	Up
Zm00008a001020	AT1G45976	0.265657	Up
Zm00008a001021	AT1G05150	1.19387	Up
Zm00008a001022	AT3G19260	-0.0197657	Down
Zm00008a001023	AT3G09010	-0.0646781	Down
Zm00008a001024	AT2G29690	-0.827836	Down
Zm00008a001026	AT1G04730	-0.418315	Down
Zm00008a001027	AT5G01220	0.148032	Up
Zm00008a001028	AT2G29640	0.0791846	Up
Zm00008a001029	AT2G39970	-0.149612	Down
Zm00008a001030	AT1G07320	-0.468068	Down
Zm00008a001031	AT2G39940	-1.07039	Down
Zm00008a001032	AT2G07360	-0.822464	Down
Zm00008a001033	AT3G09085	1.13801	Up
Zm00008a001034	AT4G37300	-0.442028	Down
Zm00008a001035	AT2G38025	-0.944384	Down
Zm00008a001036	AT2G39900	-0.854414	Down
Zm00008a001037	AT2G29560	-2.00328	Down
Zm00008a001039	AT1G53540	0.169694	Up
Zm00008a001040	AT1G31440	-0.0515327	Down
Zm00008a001041	AT1G31420	-0.418315	Down
Zm00008a001043	AT3G54050	-0.0609454	Down
Zm00008a001044	AT5G05840	0.0671118	Up
Zm00008a001045	AT5G59020	0.153591	Up
Zm00008a001048	AT2G39840	-0.64939	Down
Zm00008a001049	AT5G59210	-0.136544	Down
Zm00008a001050	AT2G37840	-0.0166981	Down
Zm00008a001051	AT2G39770	0.944255	Up
Zm00008a001052	AT1G07430	0.224133	Up
Zm00008a001053	AT5G06060	0.100152	Up
Zm00008a001054	AT2G37730	-0.911355	Down
Zm00008a001057	AT2G29210	-1.26086	Down
Zm00008a001061	AT1G08540	-0.482091	Down
Zm00008a001062	AT3G46740	-1.15528	Down
Zm00008a001064	AT3G09350	-1.41832	Down
Zm00008a001065	AT2G39720	0.166647	Up
Zm00008a001067	AT3G55530	-0.598887	Down
Zm00008a001069	AT5G15810	-0.49775	Down
Zm00008a001072	AT5G02230	0.261127	Up
Zm00008a001073	AT2G37650	-0.8878	Down
Zm00008a001077	AT5G59420	-1.97471	Down
Zm00008a001078	AT1G07540	-2.64658	Down
Zm00008a001079	AT5G22040	-3.40847	Down
Zm00008a001080	AT1G07570	-1.53622	Down
Zm00008a001084	AT2G28840	-0.974708	Down
Zm00008a001087	AT5G41060	-0.676627	Down
Zm00008a001088	AT2G25430	-0.408071	Down
Zm00008a001089	AT1G43170	-1.41832	Down
Zm00008a001090	AT3G46510	-1.04982	Down
Zm00008a001091	AT3G55370	-1.06217	Down
Zm00008a001093	AT3G12580	1.16979	Up
Zm00008a001094	AT3G04020	-1.66624	Down
Zm00008a001101	AT1G47278	-2.22567	Down
Zm00008a001105	AT2G37570	-0.878078	Down
Zm00008a001108	AT4G10720	-1.65353	Down
Zm00008a001110	AT2G28760	-0.740243	Down
Zm00008a001111	AT1G78570	-1.00328	Down
Zm00008a001112	AT5G59950	-1.73198	Down
Zm00008a001116	AT2G37550	-1.05408	Down
Zm00008a001117	AT2G37520	-0.0515327	Down
Zm00008a001118	AT2G37510	-0.815651	Down
Zm00008a001119	AT2G37500	-0.00879457	Down
Zm00008a001123	AT3G53630	-0.937689	Down
Zm00008a001126	AT1G61620	-0.605401	Down
Zm00008a001128	AT2G39470	-0.399522	Down
Zm00008a001129	AT3G55320	1.84472	Up
Zm00008a001130	AT1G07210	2.08419	Up
Zm00008a001133	AT3G54640	0.581685	Up
Zm00008a001134	AT3G12360	-0.732146	Down
Zm00008a001135	AT1G07710	-3.15528	Down
Zm00008a001138	AT3G46290	-1.48532	Down
Zm00008a001139	AT1G07670	-1.51704	Down
Zm00008a001140	AT3G08800	-0.702108	Down
Zm00008a001141	AT3G55090	-2.13452	Down
Zm00008a001143	AT3G53490	-1.67207	Down
Zm00008a001144	AT3G55040	0.325846	Up
Zm00008a001145	AT3G55040	-1.11019	Down
Zm00008a001147	AT5G02770	-0.58824	Down
Zm00008a001148	AT2G37300	-2.41832	Down
Zm00008a001149	AT2G37310	0.166647	Up
Zm00008a001150	AT2G39290	0.0747249	Up
Zm00008a001151	AT3G55020	-0.687132	Down
Zm00008a001153	AT5G13510	-0.903742	Down
Zm00008a001154	AT5G02820	-0.670502	Down
Zm00008a001155	AT3G53470	-0.418315	Down
Zm00008a001157	AT1G07890	0.231627	Up
Zm00008a001159	AT3G45640	-2.87775	Down
Zm00008a001161	AT3G60210	-0.732424	Down
Zm00008a001162	AT3G07630	-1.38917	Down
Zm00008a001163	AT3G11320	-1.58337	Down
Zm00008a001165	AT3G45620	-0.155281	Down
Zm00008a001170	AT1G07960	-0.0361694	Down
Zm00008a001171	AT5G02970	0.569194	Up
Zm00008a001172	AT3G52260	-0.280812	Down
Zm00008a001173	AT5G50840	-0.646584	Down
Zm00008a001174	AT5G03080	-0.833353	Down
Zm00008a001176	AT3G01090	-0.615352	Down
Zm00008a001178	AT3G52760	-0.666243	Down
Zm00008a001181	AT5G05580	-1.28081	Down
Zm00008a001183	AT3G11180	-2.41832	Down
Zm00008a001184	AT3G08920	-0.989981	Down
Zm00008a001187	AT3G47340	3.41879	Up
Zm00008a001190	AT2G30020	-0.0177771	Down
Zm00008a001191	AT5G01340	-0.418315	Down
Zm00008a001193	AT5G58590	-0.249157	Down
Zm00008a001195	AT5G01310	0.581685	Up
Zm00008a001196	AT4G33070	-1.22567	Down
Zm00008a001199	AT1G07110	0.507684	Up
Zm00008a001206	AT4G18640	-1.64071	Down
Zm00008a001207	AT2G30110	0.0291439	Up
Zm00008a001208	AT5G18800	-0.520195	Down
Zm00008a001209	AT5G58520	-0.903742	Down
Zm00008a001210	AT1G07080	-0.201504	Down
Zm00008a001211	AT4G12890	-0.418315	Down
Zm00008a001214	AT3G10110	-0.096387	Down
Zm00008a001215	AT2G20230	0.501832	Up
Zm00008a001216	AT2G40290	-0.475648	Down
Zm00008a001217	AT2G40316	-0.318779	Down
Zm00008a001219	AT1G07030	0.138078	Up
Zm00008a001220	AT5G37070	-0.808262	Down
Zm00008a001221	AT1G48830	-0.567541	Down
Zm00008a001222	AT2G30200	0.708442	Up
Zm00008a001231	AT4G29040	0.335524	Up
Zm00008a001232	AT5G05360	-1.41832	Down
Zm00008a001235	AT1G51340	0.38904	Up
Zm00008a001236	AT5G01740	0.996722	Up
Zm00008a001237	AT5G05350	-0.418315	Down
Zm00008a001241	AT1G80680	-1.00328	Down
Zm00008a001242	AT4G33680	0.231939	Up
Zm00008a001243	AT4G02220	1.16665	Up
Zm00008a001246	AT5G11240	-0.0398034	Down
Zm00008a001247	AT4G25720	0.581685	Up
Zm00008a001248	AT5G11240	-1.15528	Down
Zm00008a001249	AT2G26040	0.233762	Up
Zm00008a001250	AT2G40330	-0.418315	Down
Zm00008a001252	AT1G55350	0.819315	Up
Zm00008a001254	AT1G56300	3.31865	Up
Zm00008a001256	AT3G62660	1.58168	Up
Zm00008a001257	AT4G20460	1.45615	Up
Zm00008a001258	AT4G16120	2.16665	Up
Zm00008a001259	AT5G26940	0.166647	Up
Zm00008a001262	AT2G47500	-0.418315	Down
Zm00008a001264	AT1G47750	0.581685	Up
Zm00008a001265	AT5G26910	-1.41832	Down
Zm00008a001274	AT4G02100	2.16665	Up
Zm00008a001275	AT5G64130	-0.792711	Down
Zm00008a001276	AT3G16910	-1.26631	Down
Zm00008a001285	AT2G47400	-0.447266	Down
Zm00008a001286	AT1G56423	-0.168337	Down
Zm00008a001287	AT2G47390	0.14428	Up
Zm00008a001292	AT4G02020	-0.132913	Down
Zm00008a001293	AT3G17000	-1.37415	Down
Zm00008a001294	AT1G02560	-0.861259	Down
Zm00008a001295	AT5G26850	-0.388568	Down
Zm00008a001296	AT2G47330	-0.621848	Down
Zm00008a001299	AT3G17040	-0.731976	Down
Zm00008a001300	AT5G58040	-0.562705	Down
Zm00008a001301	AT3G62370	-0.262196	Down
Zm00008a001302	AT2G18790	-1.06898	Down
Zm00008a001303	AT1G24340	-0.683776	Down
Zm00008a001305	AT4G16210	-0.458957	Down
Zm00008a001306	AT4G16180	-1.10184	Down
Zm00008a001307	AT5G22540	-0.833353	Down
Zm00008a001308	AT1G56500	-0.512437	Down
Zm00008a001309	AT3G15095	-1.4458	Down
Zm00008a001310	AT1G56500	-0.263037	Down
Zm00008a001312	AT5G52840	-0.903742	Down
Zm00008a001314	AT3G06560	-0.453939	Down
Zm00008a001315	AT4G18440	-0.58824	Down
Zm00008a001316	AT5G49525	-0.418315	Down
Zm00008a001317	AT3G62310	-0.316435	Down
Zm00008a001318	AT4G01940	-0.13007	Down
Zm00008a001320	AT1G56560	-0.128808	Down
Zm00008a001325	AT2G47180	0.435834	Up
Zm00008a001326	AT1G56690	-0.833353	Down
Zm00008a001327	AT3G12250	-0.0398034	Down
Zm00008a001334	AT5G21170	-0.213201	Down
Zm00008a001336	AT2G27030	0.245636	Up
Zm00008a001339	AT2G26980	0.270795	Up
Zm00008a001340	AT5G20935	-0.740243	Down
Zm00008a001341	AT3G56950	0.418186	Up
Zm00008a001342	AT3G10740	-0.929277	Down
Zm00008a001343	AT3G06200	0.259757	Up
Zm00008a001346	AT3G04030	0.00977859	Up
Zm00008a001348	AT4G26410	-0.0234554	Down
Zm00008a001350	AT3G14470	-0.418315	Down
Zm00008a001351	AT3G20770	0.0821471	Up
Zm00008a001352	AT3G20000	0.488576	Up
Zm00008a001353	AT4G13830	-0.00327756	Down
Zm00008a001355	AT3G03610	-1.30813	Down
Zm00008a001356	AT4G24590	-0.740243	Down
Zm00008a001357	AT5G22340	-1.52523	Down
Zm00008a001358	AT3G56490	-0.704936	Down
Zm00008a001359	AT4G11070	-1.64071	Down
Zm00008a001361	AT2G27090	-0.630366	Down
Zm00008a001362	AT1G36050	-0.48606	Down
Zm00008a001364	AT5G46170	-1.41832	Down
Zm00008a001365	AT3G48890	-0.0725402	Down
Zm00008a001366	AT5G04930	-1.27814	Down
Zm00008a001367	AT1G14180	-1.56516	Down
Zm00008a001369	AT1G08570	-2.13103	Down
Zm00008a001370	AT1G09230	-1.80534	Down
Zm00008a001371	AT5G18270	-1.15528	Down
Zm00008a001372	AT5G18270	-2.41832	Down
Zm00008a001374	AT2G39050	-0.53278	Down
Zm00008a001376	AT4G16340	-0.330852	Down
Zm00008a001377	AT4G16340	-0.715297	Down
Zm00008a001379	AT5G15740	-0.195923	Down
Zm00008a001380	AT5G18280	-0.00327756	Down
Zm00008a001381	AT5G18280	-0.418315	Down
Zm00008a001382	AT3G51950	0.318651	Up
Zm00008a001383	AT5G49720	-1.00328	Down
Zm00008a001385	AT5G38460	-1.11875	Down
Zm00008a001389	AT4G28610	-0.327407	Down
Zm00008a001390	AT2G38650	0.166647	Up
Zm00008a001391	AT1G09780	0.581685	Up
Zm00008a001394	AT4G20780	1.16665	Up
Zm00008a001396	AT5G24910	-0.632208	Down
Zm00008a001397	AT5G58270	0.24465	Up
Zm00008a001398	AT5G58270	0.370181	Up
Zm00008a001400	AT3G10850	0.573173	Up
Zm00008a001403	AT3G10670	0.767551	Up
Zm00008a001404	AT5G58300	1.16665	Up
Zm00008a001405	AT2G38580	1.03235	Up
Zm00008a001406	AT4G19210	0.424959	Up
Zm00008a001407	AT1G06720	0.292178	Up
Zm00008a001408	AT3G51550	-1.21021	Down
Zm00008a001409	AT5G20920	-1.85127	Down
Zm00008a001410	AT1G03600	0.0268245	Up
Zm00008a001411	AT3G08720	0.978575	Up
Zm00008a001412	AT3G61670	-0.418315	Down
Zm00008a001414	AT1G61670	1.82961	Up
Zm00008a001416	AT3G57660	1.80408	Up
Zm00008a001417	AT3G57660	0.640579	Up
Zm00008a001418	AT3G52850	-0.733569	Down
Zm00008a001420	AT1G09900	-0.230688	Down
Zm00008a001422	AT2G40620	-0.58824	Down
Zm00008a001423	AT2G40600	-0.96531	Down
Zm00008a001424	AT3G51620	-0.827329	Down
Zm00008a001427	AT2G40540	-1.57264	Down
Zm00008a001428	AT2G40490	-1.08633	Down
Zm00008a001429	AT5G58380	-0.609137	Down
Zm00008a001430	AT2G30320	-0.604728	Down
Zm00008a001432	AT3G08860	0.318651	Up
Zm00008a001436	AT5G50950	0.118438	Up
Zm00008a001439	AT4G02280	0.542311	Up
Zm00008a001441	AT3G16760	-0.982216	Down
Zm00008a001442	AT4G02260	1.75161	Up
Zm00008a001443	AT4G02260	-0.490106	Down
Zm00008a001447	AT3G16670	-2.22567	Down
Zm00008a001448	AT3G05570	-2.22567	Down
Zm00008a001449	AT3G16660	-1.28039	Down
Zm00008a001450	AT1G56220	-1.46014	Down
Zm00008a001451	AT4G02400	-0.794464	Down
Zm00008a001452	AT2G47590	-1.25482	Down
Zm00008a001453	AT5G61770	0.223791	Up
Zm00008a001456	AT4G15880	-0.552408	Down
Zm00008a001459	AT1G02890	-0.26344	Down
Zm00008a001461	AT1G09130	0.192411	Up
Zm00008a001463	AT3G05480	-2.74024	Down
Zm00008a001464	AT5G27700	-1.13201	Down
Zm00008a001466	AT5G03380	-0.49101	Down
Zm00008a001469	AT2G47830	-2.17574	Down
Zm00008a001470	AT1G09040	-1.31644	Down
Zm00008a001471	AT2G13540	-1.52411	Down
Zm00008a001472	AT3G62900	-1.18385	Down
Zm00008a001473	AT3G62900	-0.58824	Down
Zm00008a001474	AT3G48740	-0.418315	Down
Zm00008a001475	AT5G19830	-0.514705	Down
Zm00008a001476	AT5G23960	-0.291675	Down
Zm00008a001477	AT5G18640	-1.6571	Down
Zm00008a001478	AT5G18650	0.581685	Up
Zm00008a001480	AT2G41620	-1.59196	Down
Zm00008a001481	AT1G54610	-1.64072	Down
Zm00008a001482	AT3G05060	-0.820414	Down
Zm00008a001484	AT5G43490	-0.418315	Down
Zm00008a001486	AT2G33500	-0.114699	Down
Zm00008a001487	AT1G15110	-0.055745	Down
Zm00008a001488	AT5G18660	-0.640707	Down
Zm00008a001489	AT4G23920	-1.59952	Down
Zm00008a001491	AT5G18670	-1.52393	Down
Zm00008a001492	AT2G47900	-0.945245	Down
Zm00008a001493	AT1G08830	-0.502305	Down
Zm00008a001495	AT3G12390	-0.235193	Down
Zm00008a001496	AT1G56110	-0.833353	Down
Zm00008a001498	AT1G52980	-0.764282	Down
Zm00008a001500	AT3G57300	-0.730172	Down
Zm00008a001502	AT4G37330	0.240648	Up
Zm00008a001506	AT2G41500	-0.698423	Down
Zm00008a001510	AT5G16520	-1.65707	Down
Zm00008a001512	AT5G67310	-0.65278	Down
Zm00008a001518	AT4G23460	-0.96933	Down
Zm00008a001520	AT5G13460	-1.15528	Down
Zm00008a001521	AT4G31790	-0.418315	Down
Zm00008a001523	AT4G31530	-0.195923	Down
Zm00008a001525	AT1G05190	-0.22567	Down
Zm00008a001526	AT5G13810	0.166647	Up
Zm00008a001527	AT3G61790	-0.418315	Down
Zm00008a001529	AT5G12290	-0.659323	Down
Zm00008a001531	AT2G41250	-0.133586	Down
Zm00008a001532	AT3G56960	-0.570318	Down
Zm00008a001534	AT5G19390	-0.960753	Down
Zm00008a001535	AT1G09920	-0.382691	Down
Zm00008a001536	AT3G57410	-1.41832	Down
Zm00008a001537	AT3G44326	-0.418315	Down
Zm00008a001538	AT1G17020	-1.04635	Down
Zm00008a001539	AT1G17020	-0.21264	Down
Zm00008a001541	AT2G48160	0.261112	Up
Zm00008a001542	AT3G07950	1.16665	Up
Zm00008a001543	AT3G23540	0.149369	Up
Zm00008a001544	AT5G27410	-0.138207	Down
Zm00008a001545	AT4G18550	0.166647	Up
Zm00008a001546	AT5G18940	-0.717875	Down
Zm00008a001551	AT4G21860	-0.0583866	Down
Zm00008a001552	AT2G36000	-0.65278	Down
Zm00008a001553	AT5G07990	0.581685	Up
Zm00008a001556	AT5G04520	0.259757	Up
Zm00008a001558	AT5G02710	-1.09639	Down
Zm00008a001559	AT5G18840	0.304151	Up
Zm00008a001560	AT5G18950	0.581685	Up
Zm00008a001563	AT1G61590	-0.224041	Down
Zm00008a001565	AT2G26770	0.166647	Up
Zm00008a001568	AT2G41140	0.148726	Up
Zm00008a001569	AT2G41150	-0.418315	Down
Zm00008a001571	AT3G54010	-1.08574	Down
Zm00008a001572	AT3G54010	-0.457843	Down
Zm00008a001573	AT1G56700	-0.729103	Down
Zm00008a001577	AT2G39130	0.903613	Up
Zm00008a001580	AT3G17440	-1.37214	Down
Zm00008a001588	AT3G06483	-0.317788	Down
Zm00008a001589	AT3G62200	-1.32521	Down
Zm00008a001590	AT2G46950	-1.39739	Down
Zm00008a001592	AT2G46950	-1.08612	Down
Zm00008a001593	AT2G46950	-0.655527	Down
Zm00008a001596	AT3G09840	-0.762269	Down
Zm00008a001598	AT2G46920	-2.61995	Down
Zm00008a001602	AT1G02330	-0.629819	Down
Zm00008a001606	AT1G11820	0.581685	Up
Zm00008a001607	AT3G13620	-0.600818	Down
Zm00008a001612	AT3G13620	-0.434902	Down
Zm00008a001614	AT3G01120	-0.125119	Down
Zm00008a001615	AT2G37220	-0.635126	Down
Zm00008a001618	AT5G15270	-1.27318	Down
Zm00008a001619	AT3G01150	-1.3114	Down
Zm00008a001620	AT2G02970	-0.922358	Down
Zm00008a001621	AT4G17910	-0.128808	Down
Zm00008a001622	AT1G26850	-0.812946	Down
Zm00008a001623	AT1G26850	-1.74024	Down
Zm00008a001624	AT3G47640	-1.59889	Down
Zm00008a001627	AT1G34150	-0.591152	Down
Zm00008a001628	AT1G71790	-0.630366	Down
Zm00008a001632	AT1G36070	-1.56516	Down
Zm00008a001633	AT5G64080	-0.705597	Down
Zm00008a001634	AT1G22140	-1.8631	Down
Zm00008a001636	AT4G35150	-1.62982	Down
Zm00008a001638	AT4G35160	-1.63404	Down
Zm00008a001640	AT4G39680	-0.669011	Down
Zm00008a001642	AT2G28630	-2.80672	Down
Zm00008a001644	AT1G78150	-0.502147	Down
Zm00008a001645	AT3G56310	-0.181276	Down
Zm00008a001647	AT5G64170	-0.0938245	Down
Zm00008a001648	AT5G64200	-1.74024	Down
Zm00008a001651	AT1G02170	-0.877747	Down
Zm00008a001652	AT1G02170	-0.166075	Down
Zm00008a001653	AT1G02170	-0.60274	Down
Zm00008a001657	AT1G78280	-0.916978	Down
Zm00008a001658	AT1G22450	-0.634044	Down
Zm00008a001659	AT4G40030	-0.428529	Down
Zm00008a001662	AT3G15730	-0.408534	Down
Zm00008a001666	AT3G21330	-3.00328	Down
Zm00008a001668	AT5G52210	-1.53379	Down
Zm00008a001669	AT2G01710	-2.74024	Down
Zm00008a001670	AT2G27920	-1.11875	Down
Zm00008a001675	AT5G47720	0.058123	Up
Zm00008a001676	AT2G15730	-2.00328	Down
Zm00008a001678	AT3G16080	0.419934	Up
Zm00008a001679	AT1G47380	0.581685	Up
Zm00008a001680	AT2G26570	-0.57638	Down
Zm00008a001681	AT3G50370	-0.808086	Down
Zm00008a001683	AT4G36980	-1.21802	Down
Zm00008a001685	AT1G45231	-1.47721	Down
Zm00008a001686	AT3G13320	-1.41832	Down
Zm00008a001687	AT1G10580	-1.57586	Down
Zm00008a001692	AT3G14270	-1.44073	Down
Zm00008a001693	AT1G02820	0.166647	Up
Zm00008a001695	AT1G22160	-0.840548	Down
Zm00008a001696	AT1G74950	-1.39595	Down
Zm00008a001700	AT2G26260	-1.58824	Down
Zm00008a001701	AT1G19140	-0.903742	Down
Zm00008a001702	AT1G60420	-0.371922	Down
Zm00008a001708	AT1G23070	1.38904	Up
Zm00008a001709	AT1G19110	-0.940268	Down
Zm00008a001711	AT2G05940	-0.418315	Down
Zm00008a001714	AT1G54140	-0.195923	Down
Zm00008a001716	AT1G75460	-0.3114	Down
Zm00008a001722	AT1G72640	-0.790284	Down
Zm00008a001723	AT2G23930	-1.06873	Down
Zm00008a001725	AT3G13990	-1.52523	Down
Zm00008a001726	AT3G61060	-1.27814	Down
Zm00008a001728	AT1G55250	-1.14308	Down
Zm00008a001730	AT2G44310	-0.216681	Down
Zm00008a001731	AT1G55910	0.822693	Up
Zm00008a001732	AT5G55640	-1.00655	Down
Zm00008a001733	AT5G13110	0.581685	Up
Zm00008a001734	AT5G13110	0.615632	Up
Zm00008a001737	AT5G55660	-0.418315	Down
Zm00008a001738	AT4G14540	0.30751	Up
Zm00008a001745	AT1G69040	-0.418315	Down
Zm00008a001747	AT1G18580	-0.61096	Down
Zm00008a001750	AT4G31500	-0.381921	Down
Zm00008a001754	AT1G13700	-0.418315	Down
Zm00008a001757	AT2G46660	-0.418315	Down
Zm00008a001758	AT1G74110	-2.00328	Down
Zm00008a001759	AT1G26355	-1.23024	Down
Zm00008a001762	AT3G29575	-1.16929	Down
Zm00008a001763	AT1G79150	-1.25019	Down
Zm00008a001765	AT2G03510	0.182077	Up
Zm00008a001766	AT3G58470	1.58168	Up
Zm00008a001767	AT1G69295	-1.22567	Down
Zm00008a001768	AT5G39250	-0.640707	Down
Zm00008a001772	AT5G61170	-0.598136	Down
Zm00008a001775	AT4G08290	-2.64071	Down
Zm00008a001776	AT2G36230	-0.308691	Down
Zm00008a001779	AT5G07920	-0.659323	Down
Zm00008a001780	AT1G26580	-1.22955	Down
Zm00008a001782	AT5G15460	-0.539877	Down
Zm00008a001783	AT5G15450	-0.424713	Down
Zm00008a001785	AT3G09590	0.877141	Up
Zm00008a001786	AT5G15440	-0.833353	Down
Zm00008a001789	AT5G15400	-0.984805	Down
Zm00008a001791	AT4G21300	-0.24839	Down
Zm00008a001793	AT2G03340	0.581685	Up
Zm00008a001795	AT1G13970	-3.00328	Down
Zm00008a001796	AT3G29170	-0.681349	Down
Zm00008a001799	AT2G15020	-1.13452	Down
Zm00008a001800	AT1G18660	-0.681349	Down
Zm00008a001802	AT1G18660	-0.936782	Down
Zm00008a001803	AT1G18660	-1.41832	Down
Zm00008a001808	AT2G15270	-0.774459	Down
Zm00008a001817	AT4G24220	-1.71377	Down
Zm00008a001818	AT5G06860	-1.00328	Down
Zm00008a001823	AT4G37470	-2.05058	Down
Zm00008a001824	AT3G25780	-1.6707	Down
Zm00008a001825	AT2G23090	-1.02098	Down
Zm00008a001829	AT5G21090	-0.833353	Down
Zm00008a001830	AT5G43130	-0.763451	Down
Zm00008a001832	AT5G67420	-1.00328	Down
Zm00008a001833	AT1G27760	-1.19592	Down
Zm00008a001836	AT4G37650	0.166647	Up
Zm00008a001837	AT5G10490	-1.01003	Down
Zm00008a001838	AT1G58200	-1.45002	Down
Zm00008a001840	AT1G19360	0.581685	Up
Zm00008a001845	AT2G43820	-0.333565	Down
Zm00008a001846	AT4G34890	-0.226312	Down
Zm00008a001847	AT5G67610	0.581685	Up
Zm00008a001848	AT5G47550	-1.09639	Down
Zm00008a001853	AT3G07800	-0.273925	Down
Zm00008a001862	AT1G78550	-0.505778	Down
Zm00008a001863	AT3G18830	-0.106037	Down
Zm00008a001867	AT4G10790	-0.7053	Down
Zm00008a001868	AT5G63830	-0.166128	Down
Zm00008a001869	AT5G63830	1.16665	Up
Zm00008a001871	AT5G37830	-0.105528	Down
Zm00008a001872	AT1G64600	-0.777108	Down
Zm00008a001873	AT4G24040	0.137303	Up
Zm00008a001874	AT2G31200	-1.00328	Down
Zm00008a001875	AT5G62050	0.514571	Up
Zm00008a001876	AT2G36290	3.48858	Up
Zm00008a001877	AT5G07270	-0.434617	Down
Zm00008a001878	AT4G00720	0.0116728	Up
Zm00008a001879	AT1G63120	0.166647	Up
Zm00008a001881	AT3G27380	-0.624766	Down
Zm00008a001882	AT3G61060	-0.720344	Down
Zm00008a001883	AT5G52110	-0.60274	Down
Zm00008a001891	AT2G42010	-0.896362	Down
Zm00008a001894	AT2G45510	-1.41832	Down
Zm00008a001897	AT1G10370	-2.74024	Down
Zm00008a001898	AT2G39725	-1.74024	Down
Zm00008a001899	AT1G10360	-2.00328	Down
Zm00008a001905	AT1G10370	0.259757	Up
Zm00008a001906	AT1G10360	0.876306	Up
Zm00008a001907	AT1G10360	1.04112	Up
Zm00008a001910	AT1G10370	0.935322	Up
Zm00008a001913	AT4G16310	0.739226	Up
Zm00008a001918	AT1G01490	-0.840548	Down
Zm00008a001919	AT3G52525	-0.418315	Down
Zm00008a001920	AT1G01510	0.429487	Up
Zm00008a001921	AT4G19100	-1.04623	Down
Zm00008a001922	AT1G01540	-0.418315	Down
Zm00008a001925	AT5G52810	0.0671118	Up
Zm00008a001926	AT4G25680	-0.155281	Down
Zm00008a001927	AT2G30700	-0.219535	Down
Zm00008a001929	AT3G10400	-1.02837	Down
Zm00008a001932	AT5G41410	-0.52523	Down
Zm00008a001936	AT3G57870	-0.786047	Down
Zm00008a001937	AT5G24530	-2.09639	Down
Zm00008a001938	AT2G46820	-0.762269	Down
Zm00008a001939	AT1G05260	-2.50578	Down
Zm00008a001942	AT3G61970	-2.00328	Down
Zm00008a001947	AT2G02180	0.611432	Up
Zm00008a001948	AT1G65810	-0.00327756	Down
Zm00008a001950	AT4G35310	1.75161	Up
Zm00008a001951	AT1G42550	-0.0505833	Down
Zm00008a001953	AT3G51490	-0.562338	Down
Zm00008a001956	AT5G60230	-0.833353	Down
Zm00008a001957	AT2G33670	1.25976	Up
Zm00008a001958	AT2G33700	-0.22567	Down
Zm00008a001961	AT2G23240	1.34722	Up
Zm00008a001963	AT2G17200	0.138902	Up
Zm00008a001964	AT3G45970	1.58168	Up
Zm00008a001965	AT4G35230	0.903613	Up
Zm00008a001971	AT3G03190	-0.418315	Down
Zm00008a001979	AT3G03190	0.581685	Up
Zm00008a001985	AT2G16990	-1.19592	Down
Zm00008a001987	AT2G17730	-2.22567	Down
Zm00008a001988	AT3G58970	-1.22567	Down
Zm00008a001989	AT3G10405	-0.562705	Down
Zm00008a001990	AT4G12110	-1.38768	Down
Zm00008a001992	AT1G72810	-0.418315	Down
Zm00008a001993	AT2G36870	-2.00328	Down
Zm00008a001996	AT2G27900	-0.174389	Down
Zm00008a001998	AT1G31800	0.141112	Up
Zm00008a001999	AT2G18650	-2.22567	Down
Zm00008a002000	AT2G39725	-0.543846	Down
Zm00008a002002	AT3G57290	-0.418315	Down
Zm00008a002005	AT5G64470	-1.75935	Down
Zm00008a002006	AT1G76630	-0.918744	Down
Zm00008a002007	AT5G52420	-0.418315	Down
Zm00008a002010	AT5G61390	0.844719	Up
Zm00008a002011	AT5G02540	0.166647	Up
Zm00008a002017	AT3G16620	0.220307	Up
Zm00008a002018	AT2G45910	0.318651	Up
Zm00008a002019	AT5G65780	-0.125361	Down
Zm00008a002020	AT3G61380	-1.08969	Down
Zm00008a002021	AT4G00460	-0.941877	Down
Zm00008a002024	AT5G38710	0.34722	Up
Zm00008a002026	AT4G00150	-0.692076	Down
Zm00008a002027	AT5G47570	-0.418315	Down
Zm00008a002030	AT3G60510	-1.57032	Down
Zm00008a002031	AT4G31810	-1.01556	Down
Zm00008a002032	AT1G64060	-2.00328	Down
Zm00008a002033	AT4G22580	1.58168	Up
Zm00008a002034	AT1G62620	0.222604	Up
Zm00008a002035	AT4G22540	0.919555	Up
Zm00008a002036	AT1G62530	0.420404	Up
Zm00008a002038	AT5G47390	-0.160003	Down
Zm00008a002039	AT4G17430	-1.64071	Down
Zm00008a002041	AT1G01140	-2.00328	Down
Zm00008a002044	AT2G44940	0.166647	Up
Zm00008a002045	AT5G24930	1.90361	Up
Zm00008a002046	AT4G14740	0.47477	Up
Zm00008a002047	AT1G08845	-0.22567	Down
Zm00008a002049	AT5G47380	-1.41832	Down
Zm00008a002050	AT4G17330	-0.644153	Down
Zm00008a002051	AT4G16640	-1.38917	Down
Zm00008a002052	AT3G05570	-1.3114	Down
Zm00008a002053	AT3G60530	-0.418315	Down
Zm00008a002055	AT4G00050	-0.636955	Down
Zm00008a002057	AT1G65680	-3.87775	Down
Zm00008a002058	AT1G65680	-1.88962	Down
Zm00008a002060	AT1G13980	-1.0244	Down
Zm00008a002061	AT1G65680	-2.41832	Down
Zm00008a002064	AT1G12244	-0.559432	Down
Zm00008a002065	AT4G16600	-0.725621	Down
Zm00008a002071	AT1G12160	-0.533792	Down
Zm00008a002077	AT3G60390	2.16665	Up
Zm00008a002080	AT4G16790	-0.681349	Down
Zm00008a002081	AT2G44900	-1.97471	Down
Zm00008a002090	AT1G18740	-1.64071	Down
Zm00008a002093	AT5G61620	-1.56388	Down
Zm00008a002095	AT4G25130	-1.16993	Down
Zm00008a002096	AT4G09320	-2.00328	Down
Zm00008a002099	AT5G61650	-0.418315	Down
Zm00008a002100	AT4G26000	-1.52367	Down
Zm00008a002101	AT3G54390	-0.925275	Down
Zm00008a002102	AT1G10940	-1.98019	Down
Zm00008a002104	AT5G47100	-1.26631	Down
Zm00008a002107	AT5G47080	-1.32905	Down
Zm00008a002108	AT4G17080	-0.833353	Down
Zm00008a002109	AT1G02170	-0.61096	Down
Zm00008a002111	AT4G17090	-1.81534	Down
Zm00008a002114	AT1G32740	0.38904	Up
Zm00008a002119	AT2G21090	-1.41832	Down
Zm00008a002127	AT3G60190	-0.251665	Down
Zm00008a002130	AT2G38740	-0.701709	Down
Zm00008a002131	AT1G26850	-0.435802	Down
Zm00008a002132	AT5G27640	-0.477511	Down
Zm00008a002133	AT2G44870	-1.98391	Down
Zm00008a002134	AT1G32400	-0.130513	Down
Zm00008a002135	AT3G07040	0.058123	Up
Zm00008a002136	AT1G32370	-0.3114	Down
Zm00008a002137	AT2G18390	-0.418315	Down
Zm00008a002138	AT2G44525	-0.22567	Down
Zm00008a002139	AT5G52920	-0.988265	Down
Zm00008a002142	AT5G46570	0.581685	Up
Zm00008a002145	AT5G17520	0.1122	Up
Zm00008a002149	AT4G17980	-1.09639	Down
Zm00008a002152	AT2G26890	-0.200657	Down
Zm00008a002153	AT4G17880	-1.71948	Down
Zm00008a002154	AT5G46750	-0.590268	Down
Zm00008a002155	AT4G17900	0.38904	Up
Zm00008a002157	AT2G13440	0.697162	Up
Zm00008a002160	AT2G03820	-0.361732	Down
Zm00008a002161	AT5G46800	-0.320468	Down
Zm00008a002163	AT4G17870	-0.517851	Down
Zm00008a002164	AT3G02230	-0.418315	Down
Zm00008a002167	AT4G27600	-0.384099	Down
Zm00008a002168	AT3G48050	-0.474224	Down
Zm00008a002169	AT2G33620	-1.64071	Down
Zm00008a002175	AT5G16680	-0.513472	Down
Zm00008a002176	AT4G35470	-0.608392	Down
Zm00008a002177	AT2G26150	-0.909543	Down
Zm00008a002184	AT2G35490	-0.742513	Down
Zm00008a002190	AT1G32310	0.542157	Up
Zm00008a002191	AT1G49140	-1.15528	Down
Zm00008a002192	AT5G16760	-1.74024	Down
Zm00008a002193	AT4G17940	0.280515	Up
Zm00008a002197	AT5G52980	-0.381789	Down
Zm00008a002198	AT2G23910	-0.868118	Down
Zm00008a002199	AT1G65020	-0.833353	Down
Zm00008a002201	AT1G65010	-0.920815	Down
Zm00008a002202	AT3G42170	-0.0398034	Down
Zm00008a002207	AT1G32170	-0.241437	Down
Zm00008a002209	AT4G24190	0.166647	Up
Zm00008a002210	AT5G46910	0.24465	Up
Zm00008a002211	AT2G35500	-0.766533	Down
Zm00008a002212	AT1G32230	-0.637879	Down
Zm00008a002217	AT3G13580	-1.00328	Down
Zm00008a002220	AT1G20080	-0.780885	Down
Zm00008a002221	AT1G32200	-0.351717	Down
Zm00008a002222	AT3G03050	3.38904	Up
Zm00008a002224	AT1G16830	-1.22567	Down
Zm00008a002225	AT4G19006	4.45615	Up
Zm00008a002226	AT1G32080	0.9445	Up
Zm00008a002227	AT1G29790	1.90361	Up
Zm00008a002228	AT1G32080	-0.376495	Down
Zm00008a002229	AT4G15130	-0.470782	Down
Zm00008a002230	AT4G19010	-0.338468	Down
Zm00008a002232	AT1G32090	0.297892	Up
Zm00008a002236	AT3G03100	-0.865774	Down
Zm00008a002239	AT1G16480	1.16665	Up
Zm00008a002241	AT5G45590	-1.84458	Down
Zm00008a002242	AT4G25030	-0.54956	Down
Zm00008a002243	AT5G45390	-0.772848	Down
Zm00008a002245	AT2G23780	-0.309381	Down
Zm00008a002246	AT2G32180	-0.096387	Down
Zm00008a002248	AT2G15980	0.166647	Up
Zm00008a002252	AT5G17060	0.733688	Up
Zm00008a002253	AT2G02040	1.09626	Up
Zm00008a002254	AT2G02040	0.00221006	Up
Zm00008a002256	AT4G19120	1.46254	Up
Zm00008a002259	AT3G02610	-1.15528	Down
Zm00008a002261	AT3G08550	0.0184175	Up
Zm00008a002262	AT4G19150	-0.124584	Down
Zm00008a002266	AT1G34300	0.38904	Up
Zm00008a002272	AT1G73300	-0.707822	Down
Zm00008a002273	AT2G11520	-0.926002	Down
Zm00008a002282	AT1G10150	-0.206811	Down
Zm00008a002284	AT1G59520	-0.284014	Down
Zm00008a002286	AT4G37790	-0.546071	Down
Zm00008a002289	AT4G08170	0.105247	Up
Zm00008a002295	AT4G23310	-1.26631	Down
Zm00008a002296	AT4G23310	-1.95673	Down
Zm00008a002299	AT4G18520	-1.55582	Down
Zm00008a002302	AT3G58050	-0.964597	Down
Zm00008a002303	AT3G58050	-0.648994	Down
Zm00008a002305	AT2G39420	-0.293924	Down
Zm00008a002307	AT3G01640	-1.38751	Down
Zm00008a002312	AT1G64260	-1.11875	Down
Zm00008a002313	AT2G22760	-0.418315	Down
Zm00008a002318	AT1G62200	-1.35691	Down
Zm00008a002320	AT1G62200	-1.33448	Down
Zm00008a002321	AT2G02040	-1.33015	Down
Zm00008a002322	AT1G14870	-1.50892	Down
Zm00008a002326	AT1G59960	-0.264841	Down
Zm00008a002328	AT2G01950	-0.418315	Down
Zm00008a002337	AT1G47530	-1.64071	Down
Zm00008a002340	AT5G17540	-0.418315	Down
Zm00008a002342	AT5G16120	0.695143	Up
Zm00008a002346	AT2G36850	-0.85461	Down
Zm00008a002348	AT1G68130	-0.418315	Down
Zm00008a002354	AT5G66150	-0.418315	Down
Zm00008a002361	AT5G66150	0.0249863	Up
Zm00008a002362	AT5G66150	-0.418315	Down
Zm00008a002363	AT5G66150	0.318651	Up
Zm00008a002380	AT5G41350	-1.41832	Down
Zm00008a002385	AT4G34940	-0.796827	Down
Zm00008a002394	AT1G17750	-2.00328	Down
Zm00008a002403	AT2G16600	0.581685	Up
Zm00008a002405	AT4G38760	-0.478857	Down
Zm00008a002406	AT4G38760	-0.00327756	Down
Zm00008a002408	AT4G38760	-0.833353	Down
Zm00008a002412	AT4G27670	-0.418315	Down
Zm00008a002416	AT1G64710	-1.31313	Down
Zm00008a002418	AT3G58630	-0.055745	Down
Zm00008a002420	AT4G10590	0.26904	Up
Zm00008a002424	AT1G31360	-1.13821	Down
Zm00008a002425	AT1G31360	-0.783312	Down
Zm00008a002426	AT2G45560	-0.681349	Down
Zm00008a002430	AT2G36530	-1.24655	Down
Zm00008a002431	AT1G12370	-1.15528	Down
Zm00008a002433	AT1G12370	-1.38917	Down
Zm00008a002436	AT4G12230	-1.06593	Down
Zm00008a002445	AT5G67030	-0.096387	Down
Zm00008a002448	AT4G34830	-1.08574	Down
Zm00008a002449	AT4G34830	-1.27745	Down
Zm00008a002456	AT5G51840	-2.29278	Down
Zm00008a002463	AT2G14835	-0.8878	Down
Zm00008a002464	AT4G08290	-1.19592	Down
Zm00008a002508	AT4G34260	-1.1825	Down
Zm00008a002512	AT2G43795	0.581685	Up
Zm00008a002517	AT5G56080	0.153591	Up
Zm00008a002520	AT5G55510	-0.170388	Down
Zm00008a002526	AT4G34030	-0.055745	Down
Zm00008a002527	AT5G64700	1.38904	Up
Zm00008a002528	AT1G69420	0.143564	Up
Zm00008a002529	AT4G08685	-0.00327756	Down
Zm00008a002534	AT5G09410	-0.405548	Down
Zm00008a002535	AT5G09430	0.719188	Up
Zm00008a002537	AT1G78230	0.0861925	Up
Zm00008a002539	AT2G17980	-0.0703918	Down
Zm00008a002540	AT2G14095	-0.418315	Down
Zm00008a002542	AT5G49970	-0.390834	Down
Zm00008a002545	AT5G48930	0.292178	Up
Zm00008a002548	AT1G79870	-0.00327756	Down
Zm00008a002549	AT5G54000	-0.418315	Down
Zm00008a002550	AT4G37000	-0.961457	Down
Zm00008a002553	AT1G53730	-0.0603219	Down
Zm00008a002554	AT1G72320	-0.778717	Down
Zm00008a002557	AT3G13050	0.0977001	Up
Zm00008a002558	AT1G72330	-0.545745	Down
Zm00008a002559	AT4G04970	-1.15528	Down
Zm00008a002561	AT1G19660	-2.67207	Down
Zm00008a002568	AT1G03280	0.488576	Up
Zm00008a002572	AT1G55020	-0.0557258	Down
Zm00008a002573	AT3G03305	-0.418289	Down
Zm00008a002575	AT1G05690	1.90361	Up
Zm00008a002578	AT1G75390	0.999828	Up
Zm00008a002580	AT3G13224	0.759472	Up
Zm00008a002581	AT1G64430	0.240648	Up
Zm00008a002586	AT1G80710	1.06711	Up
Zm00008a002587	AT1G33500	-0.22567	Down
Zm00008a002588	AT1G33500	1.58168	Up
Zm00008a002591	AT3G09850	0.294972	Up
Zm00008a002592	AT3G09850	0.478837	Up
Zm00008a002598	AT5G11030	-1.54385	Down
Zm00008a002599	AT5G11030	-0.138207	Down
Zm00008a002601	AT3G01690	0.581685	Up
Zm00008a002603	AT1G13170	-1.41832	Down
Zm00008a002604	AT1G13170	-2.41832	Down
Zm00008a002609	AT3G16890	-1.22567	Down
Zm00008a002611	AT3G62580	-0.505158	Down
Zm00008a002613	AT3G52950	-0.650489	Down
Zm00008a002614	AT3G54020	-0.780885	Down
Zm00008a002618	AT3G62420	-0.630619	Down
Zm00008a002619	AT5G61310	-0.596048	Down
Zm00008a002621	AT5G35080	-1.93289	Down
Zm00008a002625	AT5G26820	-0.0422535	Down
Zm00008a002626	AT2G31400	-0.103804	Down
Zm00008a002628	AT5G49470	-1.28958	Down
Zm00008a002631	AT5G49510	-0.801644	Down
Zm00008a002632	AT4G15510	-0.107975	Down
Zm00008a002633	AT1G09280	-0.659323	Down
Zm00008a002635	AT1G09300	-0.22567	Down
Zm00008a002644	AT2G43040	-0.504045	Down
Zm00008a002645	AT3G62270	0.581685	Up
Zm00008a002650	AT4G24680	-0.317386	Down
Zm00008a002654	AT5G03345	-0.519598	Down
Zm00008a002655	AT2G39580	-0.273544	Down
Zm00008a002661	AT1G13640	-0.179528	Down
Zm00008a002662	AT3G09470	-0.586157	Down
Zm00008a002664	AT3G53580	-0.224674	Down
Zm00008a002665	AT5G59780	0.567185	Up
Zm00008a002671	AT3G26900	-0.769627	Down
Zm00008a002672	AT5G14030	-1.52367	Down
Zm00008a002675	AT4G36130	-1.3114	Down
Zm00008a002677	AT5G53480	0.123255	Up
Zm00008a002679	AT2G28790	-1.40738	Down
Zm00008a002683	AT5G27260	-0.418315	Down
Zm00008a002690	AT3G12580	-1.02186	Down
Zm00008a002692	AT3G55370	2.10525	Up
Zm00008a002696	AT3G46510	-1.42591	Down
Zm00008a002698	AT2G37630	-1.41832	Down
Zm00008a002700	AT3G55460	-0.908641	Down
Zm00008a002703	AT2G37650	-0.847158	Down
Zm00008a002708	AT4G10810	-0.418315	Down
Zm00008a002714	AT4G34340	-0.833353	Down
Zm00008a002715	AT2G03667	-0.710496	Down
Zm00008a002716	AT5G08050	-0.00327756	Down
Zm00008a002717	AT5G50400	-0.291682	Down
Zm00008a002718	AT5G61040	-0.616861	Down
Zm00008a002719	AT5G07920	-1.66407	Down
Zm00008a002720	AT1G62020	-2.22567	Down
Zm00008a002721	AT5G14280	-0.740243	Down
Zm00008a002722	AT4G00830	-0.888064	Down
Zm00008a002725	AT5G07740	-0.418315	Down
Zm00008a002733	AT1G13940	-1.15528	Down
Zm00008a002735	AT3G47650	-0.630536	Down
Zm00008a002739	AT5G15470	-1.56516	Down
Zm00008a002743	AT5G39380	-3.00328	Down
Zm00008a002744	AT3G47570	-0.925275	Down
Zm00008a002759	AT1G78955	-0.485429	Down
Zm00008a002767	AT3G19553	-0.506852	Down
Zm00008a002768	AT2G14850	-0.418315	Down
Zm00008a002771	AT3G19540	-1.00328	Down
Zm00008a002772	AT4G17905	-0.681349	Down
Zm00008a002774	AT4G37340	-0.418315	Down
Zm00008a002775	AT1G24625	-0.52523	Down
Zm00008a002776	AT5G43080	-1.00328	Down
Zm00008a002780	AT1G47240	0.171917	Up
Zm00008a002781	AT3G26280	-1.64071	Down
Zm00008a002785	AT4G37340	-1.00328	Down
Zm00008a002788	AT4G13930	-0.770678	Down
Zm00008a002789	AT3G01100	0.41176	Up
Zm00008a002791	AT2G40190	-0.501973	Down
Zm00008a002792	AT2G14820	0.581685	Up
Zm00008a002793	AT2G26510	-0.826707	Down
Zm00008a002809	AT4G33300	0.1122	Up
Zm00008a002810	AT2G03500	-2.61995	Down
Zm00008a002812	AT4G37190	-1.00328	Down
Zm00008a002813	AT4G37640	-0.160379	Down
Zm00008a002815	AT1G27450	-0.428439	Down
Zm00008a002819	AT4G37100	-1.78089	Down
Zm00008a002831	AT2G23460	-0.744301	Down
Zm00008a002837	AT1G69510	-0.698423	Down
Zm00008a002839	AT3G50380	-0.418315	Down
Zm00008a002840	AT3G50380	-0.653419	Down
Zm00008a002841	AT1G79570	-0.827121	Down
Zm00008a002842	AT5G35730	-0.91308	Down
Zm00008a002844	AT2G23450	-0.206811	Down
Zm00008a002845	AT1G47578	-0.780885	Down
Zm00008a002848	AT3G18930	-0.418315	Down
Zm00008a002849	AT3G53270	-1.22567	Down
Zm00008a002851	AT3G20480	-0.266312	Down
Zm00008a002852	AT4G36860	-0.817722	Down
Zm00008a002856	AT5G46850	-0.500777	Down
Zm00008a002857	AT4G26570	-1.97526	Down
Zm00008a002860	AT5G43560	-1.15528	Down
Zm00008a002863	AT1G04300	-0.103442	Down
Zm00008a002864	AT1G64260	-0.329048	Down
Zm00008a002866	AT3G04650	-1.30284	Down
Zm00008a002867	AT5G19855	0.38904	Up
Zm00008a002868	AT5G43600	-0.211054	Down
Zm00008a002869	AT3G04610	-0.969129	Down
Zm00008a002870	AT2G30590	0.259757	Up
Zm00008a002877	AT2G45570	0.581685	Up
Zm00008a002883	AT3G04710	-1.41832	Down
Zm00008a002885	AT2G30580	-1.41832	Down
Zm00008a002887	AT3G54650	-2.41832	Down
Zm00008a002891	AT5G28770	-1.46412	Down
Zm00008a002892	AT1G16780	-0.548571	Down
Zm00008a002894	AT3G13870	-0.65278	Down
Zm00008a002895	AT3G04810	2.90361	Up
Zm00008a002896	AT1G04190	-0.807357	Down
Zm00008a002901	AT4G14770	-0.552965	Down
Zm00008a002905	AT1G03090	-0.967129	Down
Zm00008a002909	AT3G63250	-1.11019	Down
Zm00008a002913	AT5G10530	-0.418315	Down
Zm00008a002914	AT1G79230	-1.79177	Down
Zm00008a002915	AT4G20760	-1.41832	Down
Zm00008a002916	AT1G79810	-1.21668	Down
Zm00008a002923	AT4G30020	-0.418315	Down
Zm00008a002924	AT4G14350	-1.26631	Down
Zm00008a002925	AT5G14780	0.581685	Up
Zm00008a002926	AT2G18900	-1.43878	Down
Zm00008a002932	AT1G16670	-1.92082	Down
Zm00008a002934	AT3G22330	-1.31739	Down
Zm00008a002938	AT1G71980	-1.15528	Down
Zm00008a002939	AT1G79030	-1.20101	Down
Zm00008a002940	AT5G64150	-0.24839	Down
Zm00008a002941	AT2G34710	-1.41832	Down
Zm00008a002942	AT5G58920	-1.02166	Down
Zm00008a002943	AT1G30500	-0.903742	Down
Zm00008a002944	AT1G30330	-0.404807	Down
Zm00008a002946	AT5G19480	-1.50238	Down
Zm00008a002954	AT3G63410	-0.746191	Down
Zm00008a002955	AT1G30300	-1.0915	Down
Zm00008a002963	AT4G18370	-0.636495	Down
Zm00008a002964	AT1G30190	-0.72317	Down
Zm00008a002965	AT1G30120	-0.743556	Down
Zm00008a002966	AT5G38640	-1.38857	Down
Zm00008a002969	AT1G30100	-0.418315	Down
Zm00008a002970	AT1G08420	-1.60751	Down
Zm00008a002971	AT1G08410	-1.24274	Down
Zm00008a002975	AT3G05690	-0.352722	Down
Zm00008a002978	AT3G22190	-1.33259	Down
Zm00008a002981	AT1G15340	-1.07647	Down
Zm00008a002984	AT2G26580	-0.898308	Down
Zm00008a002986	AT5G60750	-0.39278	Down
Zm00008a002988	AT3G54750	0.581685	Up
Zm00008a002993	AT1G58030	-0.697416	Down
Zm00008a002998	AT5G15120	0.166647	Up
Zm00008a003000	AT5G17920	-0.743531	Down
Zm00008a003002	AT5G17860	-2.00328	Down
Zm00008a003004	AT1G66240	-1.24839	Down
Zm00008a003006	AT5G25830	-0.418315	Down
Zm00008a003007	AT4G14880	-0.622407	Down
Zm00008a003009	AT5G18980	-0.418315	Down
Zm00008a003014	AT2G34770	-1.41832	Down
Zm00008a003015	AT4G11650	2.48858	Up
Zm00008a003018	AT1G75800	-2.22567	Down
Zm00008a003021	AT4G11650	-2.15062	Down
Zm00008a003022	AT5G45170	-0.952651	Down
Zm00008a003028	AT2G21660	-0.767911	Down
Zm00008a003030	AT3G55950	0.581685	Up
Zm00008a003033	AT4G19670	0.811167	Up
Zm00008a003034	AT4G19640	0.581685	Up
Zm00008a003037	AT4G34610	-0.0530306	Down
Zm00008a003039	AT2G23780	2.08419	Up
Zm00008a003042	AT5G57040	-0.61096	Down
Zm00008a003048	AT1G10030	1.16665	Up
Zm00008a003049	AT5G65700	0.613801	Up
Zm00008a003051	AT3G51000	0.804077	Up
Zm00008a003052	AT3G51000	1.90361	Up
Zm00008a003053	AT1G45050	1.16665	Up
Zm00008a003056	AT5G05880	1.56507	Up
Zm00008a003057	AT3G46530	0.731242	Up
Zm00008a003058	AT5G62710	0.581685	Up
Zm00008a003059	AT5G47720	0.552806	Up
Zm00008a003060	AT1G69870	0.636648	Up
Zm00008a003061	AT5G39940	0.166647	Up
Zm00008a003062	AT5G39940	0.343542	Up
Zm00008a003067	AT5G40010	1.16665	Up
Zm00008a003068	AT5G40010	0.581685	Up
Zm00008a003069	AT1G04760	0.996722	Up
Zm00008a003073	AT3G08990	-0.759352	Down
Zm00008a003076	AT5G35370	0.0671118	Up
Zm00008a003077	AT3G25840	0.379192	Up
Zm00008a003078	AT2G01980	0.616173	Up
Zm00008a003079	AT1G50200	0.581685	Up
Zm00008a003080	AT1G50200	0.903613	Up
Zm00008a003081	AT1G50200	0.38904	Up
Zm00008a003090	AT5G64290	0.848471	Up
Zm00008a003091	AT5G64300	0.47477	Up
Zm00008a003092	AT3G11560	0.454252	Up
Zm00008a003093	AT4G09040	1.25976	Up
Zm00008a003094	AT2G14095	0.56761	Up
Zm00008a003096	AT3G05200	1.58168	Up
Zm00008a003098	AT5G15120	-0.418315	Down
Zm00008a003099	AT2G22400	0.482149	Up
Zm00008a003103	AT5G64250	0.279122	Up
Zm00008a003104	AT1G22310	0.0623108	Up
Zm00008a003105	AT5G64200	-0.365848	Down
Zm00008a003109	AT3G02340	0.47477	Up
Zm00008a003111	AT1G13635	-0.555819	Down
Zm00008a003115	AT5G55670	-0.107975	Down
Zm00008a003119	AT1G03370	-3.58824	Down
Zm00008a003120	AT2G04240	-0.418315	Down
Zm00008a003122	AT1G49540	0.509856	Up
Zm00008a003125	AT1G55740	-0.520677	Down
Zm00008a003127	AT1G55740	-0.552765	Down
Zm00008a003129	AT1G55740	-0.726437	Down
Zm00008a003131	AT5G56090	0.808754	Up
Zm00008a003137	AT3G13340	1.16665	Up
Zm00008a003139	AT4G12650	1.58168	Up
Zm00008a003140	AT1G55620	0.101059	Up
Zm00008a003142	AT1G80150	-1.00328	Down
Zm00008a003144	AT5G56280	-1.50578	Down
Zm00008a003146	AT2G43650	1.16665	Up
Zm00008a003147	AT5G56290	0.297892	Up
Zm00008a003148	AT2G44200	-0.455548	Down
Zm00008a003149	AT1G16220	-0.128808	Down
Zm00008a003151	AT5G56030	2.82961	Up
Zm00008a003152	AT5G35690	0.069623	Up
Zm00008a003161	AT2G13360	-0.278137	Down
Zm00008a003163	AT1G21240	-2.80534	Down
Zm00008a003166	AT2G19130	0.34722	Up
Zm00008a003167	AT2G13360	-0.829317	Down
Zm00008a003168	AT1G16110	-2.24086	Down
Zm00008a003172	AT2G19130	-1.41832	Down
Zm00008a003174	AT2G13360	-0.745125	Down
Zm00008a003175	AT1G21230	-2.47565	Down
Zm00008a003179	AT2G19130	-0.555819	Down
Zm00008a003181	AT2G13360	-0.947951	Down
Zm00008a003183	AT1G21240	-2.13531	Down
Zm00008a003188	AT2G19130	-1.00328	Down
Zm00008a003190	AT2G13360	-0.8878	Down
Zm00008a003192	AT1G21240	-2.50578	Down
Zm00008a003195	AT2G13360	-2.00328	Down
Zm00008a003196	AT1G21230	-0.418315	Down
Zm00008a003198	AT1G21240	-1.75392	Down
Zm00008a003201	AT5G55480	-0.75535	Down
Zm00008a003203	AT5G55500	-1.74024	Down
Zm00008a003206	AT4G03240	-0.869694	Down
Zm00008a003208	AT2G15730	-1.28505	Down
Zm00008a003209	AT3G63540	-0.452262	Down
Zm00008a003210	AT3G12640	-0.195923	Down
Zm00008a003213	AT1G51170	0.166647	Up
Zm00008a003216	AT4G28706	-0.418315	Down
Zm00008a003217	AT2G19740	-0.875788	Down
Zm00008a003218	AT2G42320	-0.280812	Down
Zm00008a003220	AT3G57785	-2.74024	Down
Zm00008a003222	AT3G20820	0.581685	Up
Zm00008a003223	AT3G57810	0.581685	Up
Zm00008a003226	AT5G26880	0.38904	Up
Zm00008a003227	AT2G42280	0.429682	Up
Zm00008a003228	AT5G43720	-0.833353	Down
Zm00008a003230	AT1G73730	-1.00328	Down
Zm00008a003233	AT3G59140	0.945422	Up
Zm00008a003235	AT3G57910	0.47477	Up
Zm00008a003237	AT3G55290	2.82961	Up
Zm00008a003238	AT3G57980	3.04112	Up
Zm00008a003239	AT1G63020	-0.858888	Down
Zm00008a003249	AT4G35470	0.461391	Up
Zm00008a003250	AT2G03880	-0.418315	Down
Zm00008a003251	AT4G38220	-0.155281	Down
Zm00008a003254	AT3G12070	-0.330852	Down
Zm00008a003255	AT2G33620	0.0886449	Up
Zm00008a003257	AT1G76450	0.879365	Up
Zm00008a003259	AT5G63870	-0.128808	Down
Zm00008a003260	AT1G20980	0.535035	Up
Zm00008a003261	AT5G25070	0.534379	Up
Zm00008a003262	AT1G21080	0.581685	Up
Zm00008a003263	AT4G32320	0.543512	Up
Zm00008a003264	AT4G31115	0.557437	Up
Zm00008a003269	AT1G67325	-0.418315	Down
Zm00008a003277	AT2G24395	0.301577	Up
Zm00008a003279	AT2G28060	0.953654	Up
Zm00008a003280	AT5G20730	0.583937	Up
Zm00008a003281	AT5G04610	-2.00328	Down
Zm00008a003282	AT1G17370	0.816901	Up
Zm00008a003283	AT3G42630	0.166647	Up
Zm00008a003284	AT3G20240	0.365956	Up
Zm00008a003286	AT3G20250	1.77433	Up
Zm00008a003287	AT3G55280	1.16665	Up
Zm00008a003288	AT2G19090	-0.418315	Down
Zm00008a003290	AT4G31340	0.192643	Up
Zm00008a003292	AT4G19650	0.166647	Up
Zm00008a003293	AT4G29950	1.82631	Up
Zm00008a003294	AT4G18750	0.166647	Up
Zm00008a003296	AT1G23410	0.0671118	Up
Zm00008a003297	AT4G25850	-0.418315	Down
Zm00008a003298	AT3G17365	0.686022	Up
Zm00008a003299	AT1G51560	1.49922	Up
Zm00008a003300	AT2G27100	0.486107	Up
Zm00008a003301	AT5G57110	0.90926	Up
Zm00008a003303	AT5G24890	-1.05574	Down
Zm00008a003306	AT5G19000	-1.41832	Down
Zm00008a003307	AT5G19000	-0.833353	Down
Zm00008a003308	AT5G19000	-0.00327756	Down
Zm00008a003310	AT5G23870	-1.41832	Down
Zm00008a003311	AT2G43900	0.372738	Up
Zm00008a003312	AT5G47530	-1.41832	Down
Zm00008a003315	AT5G48560	0.369302	Up
Zm00008a003317	AT2G31680	-0.096387	Down
Zm00008a003325	AT3G25230	0.857319	Up
Zm00008a003326	AT4G14200	0.309605	Up
Zm00008a003329	AT1G14685	1.69716	Up
Zm00008a003336	AT3G25070	0.520284	Up
Zm00008a003337	AT3G25070	-1.20681	Down
Zm00008a003338	AT3G07170	0.41176	Up
Zm00008a003339	AT3G26560	0.154264	Up
Zm00008a003344	AT5G36290	0.581685	Up
Zm00008a003345	AT3G14430	0.903613	Up
Zm00008a003346	AT3G07220	0.148726	Up
Zm00008a003347	AT1G04290	-0.330852	Down
Zm00008a003354	AT3G27190	0.38904	Up
Zm00008a003356	AT1G67430	0.811983	Up
Zm00008a003359	AT5G50380	2.58168	Up
Zm00008a003360	AT3G01910	0.535463	Up
Zm00008a003362	AT1G27920	1.11641	Up
Zm00008a003365	AT4G38800	0.650727	Up
Zm00008a003366	AT5G51870	-0.61096	Down
Zm00008a003367	AT1G27970	-0.0616216	Down
Zm00008a003369	AT3G01930	0.762257	Up
Zm00008a003370	AT5G14120	0.194662	Up
Zm00008a003371	AT4G37530	2.65207	Up
Zm00008a003372	AT1G27950	4.16665	Up
Zm00008a003373	AT3G07680	1.22938	Up
Zm00008a003374	AT1G69040	-0.00327756	Down
Zm00008a003375	AT3G01990	1.51457	Up
Zm00008a003376	AT3G62870	0.0160878	Up
Zm00008a003377	AT3G55600	1.16665	Up
Zm00008a003378	AT1G60080	0.719188	Up
Zm00008a003381	AT3G26935	8.92867e-05	Up
Zm00008a003383	AT5G50810	1.16665	Up
Zm00008a003384	AT3G02040	0.166647	Up
Zm00008a003385	AT2G33480	-0.358746	Down
Zm00008a003387	AT5G50400	-3.32521	Down
Zm00008a003388	AT5G50850	-0.418315	Down
Zm00008a003389	AT5G41110	0.287954	Up
Zm00008a003391	AT1G28050	-2.00328	Down
Zm00008a003394	AT5G13300	1.90361	Up
Zm00008a003395	AT1G52630	-1.41832	Down
Zm00008a003396	AT5G61890	0.788136	Up
Zm00008a003397	AT1G29880	0.0791846	Up
Zm00008a003399	AT3G21630	1.83802	Up
Zm00008a003400	AT5G61820	1.58168	Up
Zm00008a003405	AT3G02520	0.0291439	Up
Zm00008a003406	AT3G59350	-0.00327756	Down
Zm00008a003408	AT2G43360	1.58168	Up
Zm00008a003409	AT1G65430	0.606922	Up
Zm00008a003410	AT2G43560	-1.26631	Down
Zm00008a003411	AT2G43560	-0.0439195	Down
Zm00008a003414	AT1G08760	1.1303	Up
Zm00008a003416	AT3G59540	1.38904	Up
Zm00008a003417	AT1G80750	0.792252	Up
Zm00008a003418	AT5G10460	0.37388	Up
Zm00008a003419	AT2G31820	0.581685	Up
Zm00008a003420	AT2G43970	1.2388	Up
Zm00008a003425	AT5G53620	0.437949	Up
Zm00008a003427	AT3G29230	0.38904	Up
Zm00008a003429	AT4G38900	0.456154	Up
Zm00008a003430	AT1G66950	-0.418315	Down
Zm00008a003432	AT2G45680	-0.290936	Down
Zm00008a003433	AT4G22980	0.701979	Up
Zm00008a003434	AT5G51970	0.485825	Up
Zm00008a003435	AT5G52030	-0.57878	Down
Zm00008a003437	AT5G52060	1.16665	Up
Zm00008a003441	AT2G34860	0.0105282	Up
Zm00008a003442	AT3G12050	1.54104	Up
Zm00008a003446	AT3G55620	1.86993	Up
Zm00008a003448	AT5G17330	1.50928	Up
Zm00008a003452	AT2G01940	0.804077	Up
Zm00008a003454	AT1G68100	1.27768	Up
Zm00008a003460	AT5G50720	0.581685	Up
Zm00008a003462	AT1G21920	-0.224046	Down
Zm00008a003463	AT1G08080	2.58168	Up
Zm00008a003467	AT4G34020	-0.177307	Down
Zm00008a003471	AT4G34000	-0.219006	Down
Zm00008a003473	AT3G19280	1.75161	Up
Zm00008a003478	AT2G34460	0.804077	Up
Zm00008a003479	AT4G27250	0.219115	Up
Zm00008a003482	AT1G47480	-0.0398034	Down
Zm00008a003486	AT3G50520	2.34722	Up
Zm00008a003493	AT3G09670	1.50768	Up
Zm00008a003495	AT4G38090	0.38904	Up
Zm00008a003496	AT3G52300	0.00114111	Up
Zm00008a003500	AT5G65450	1.20317	Up
Zm00008a003502	AT2G22500	-0.640707	Down
Zm00008a003508	AT1G12680	-0.932888	Down
Zm00008a003509	AT1G15060	-2.74024	Down
Zm00008a003510	AT3G54670	-0.864482	Down
Zm00008a003512	AT3G24160	-1.23972	Down
Zm00008a003513	AT2G05620	-0.208596	Down
Zm00008a003514	AT1G04050	-0.096387	Down
Zm00008a003515	AT5G43970	0.581685	Up
Zm00008a003516	AT5G18460	-0.418315	Down
Zm00008a003517	AT5G32470	-0.231902	Down
Zm00008a003519	AT4G28730	0.624754	Up
Zm00008a003520	AT4G13460	1.38904	Up
Zm00008a003522	AT1G04620	0.701979	Up
Zm00008a003524	AT1G15780	1.06711	Up
Zm00008a003527	AT2G36930	0.944255	Up
Zm00008a003528	AT2G36910	-0.702108	Down
Zm00008a003529	AT2G04270	0.935322	Up
Zm00008a003530	AT2G04270	2.01464	Up
Zm00008a003535	AT1G63770	0.244137	Up
Zm00008a003536	AT5G23940	0.166647	Up
Zm00008a003537	AT5G16310	1.31865	Up
Zm00008a003540	AT5G04410	0.218178	Up
Zm00008a003541	AT5G58330	0.855905	Up
Zm00008a003543	AT5G19910	0.1122	Up
Zm00008a003544	AT2G37640	-1.00328	Down
Zm00008a003546	AT2G28190	0.788843	Up
Zm00008a003548	AT5G59790	-1.41832	Down
Zm00008a003555	AT3G01770	-0.877747	Down
Zm00008a003558	AT3G61370	1.90361	Up
Zm00008a003559	AT3G23940	1.29218	Up
Zm00008a003562	AT4G33410	1.27558	Up
Zm00008a003564	AT2G36130	-0.00327756	Down
Zm00008a003565	AT3G11540	-0.270216	Down
Zm00008a003566	AT4G39200	-2.00328	Down
Zm00008a003569	AT5G04750	0.209716	Up
Zm00008a003570	AT3G52220	-1.27147	Down
Zm00008a003571	AT3G54300	-0.214443	Down
Zm00008a003572	AT2G36200	-0.418315	Down
Zm00008a003573	AT5G03880	-0.565335	Down
Zm00008a003574	AT3G53470	-0.215375	Down
Zm00008a003575	AT3G53470	-0.331292	Down
Zm00008a003576	AT1G08360	0.331896	Up
Zm00008a003577	AT2G36310	3.16665	Up
Zm00008a003580	AT1G03430	2.20059	Up
Zm00008a003584	AT5G53460	-1.41832	Down
Zm00008a003585	AT3G27240	1.49596	Up
Zm00008a003586	AT4G24770	1.90361	Up
Zm00008a003587	AT1G04420	0.996722	Up
Zm00008a003588	AT5G50260	-0.096387	Down
Zm00008a003589	AT3G10550	0.166647	Up
Zm00008a003590	AT3G62790	-1.00328	Down
Zm00008a003591	AT3G22180	-0.740243	Down
Zm00008a003592	AT3G11750	-1.4844	Down
Zm00008a003593	AT3G13060	-0.132011	Down
Zm00008a003595	AT5G10840	-0.295941	Down
Zm00008a003597	AT5G25100	-0.333653	Down
Zm00008a003600	AT3G50700	0.581685	Up
Zm00008a003602	AT3G11750	-0.97903	Down
Zm00008a003603	AT1G20540	-0.195923	Down
Zm00008a003604	AT4G35250	0.228575	Up
Zm00008a003610	AT1G20200	1.16665	Up
Zm00008a003616	AT1G54630	1.01662	Up
Zm00008a003618	AT4G38620	0.903613	Up
Zm00008a003621	AT4G38660	-0.0398034	Down
Zm00008a003628	AT3G13310	-1.41832	Down
Zm00008a003629	AT1G75760	0.726075	Up
Zm00008a003630	AT4G12350	1.16665	Up
Zm00008a003631	AT4G12300	2.28212	Up
Zm00008a003634	AT2G45600	1.75161	Up
Zm00008a003640	AT5G41940	-0.052539	Down
Zm00008a003641	AT5G24400	0.903613	Up
Zm00008a003642	AT5G21482	0.376865	Up
Zm00008a003648	AT2G06050	0.122253	Up
Zm00008a003656	AT3G43850	0.581685	Up
Zm00008a003657	AT1G54130	0.716845	Up
Zm00008a003661	AT3G45980	0.166647	Up
Zm00008a003665	AT1G19130	1.58168	Up
Zm00008a003666	AT1G54090	1.58168	Up
Zm00008a003667	AT5G14980	-0.418315	Down
Zm00008a003671	AT3G16090	-0.708089	Down
Zm00008a003672	AT5G10270	0.996722	Up
Zm00008a003673	AT1G56220	-0.877747	Down
Zm00008a003675	AT3G14200	0.697162	Up
Zm00008a003678	AT5G20820	-2.41832	Down
Zm00008a003684	AT3G43240	1.58168	Up
Zm00008a003685	AT3G43240	0.903613	Up
Zm00008a003686	AT1G22160	0.0671118	Up
Zm00008a003687	AT1G73430	-0.0725402	Down
Zm00008a003688	AT4G23160	1.16665	Up
Zm00008a003691	AT1G56460	-0.643382	Down
Zm00008a003693	AT1G31810	0.762257	Up
Zm00008a003695	AT5G57510	1.16665	Up
Zm00008a003700	AT4G20720	0.970727	Up
Zm00008a003701	AT4G25770	1.08419	Up
Zm00008a003703	AT5G65490	1.75161	Up
Zm00008a003704	AT1G17745	0.426432	Up
Zm00008a003706	AT5G57685	0.259757	Up
Zm00008a003707	AT1G73080	1.16665	Up
Zm00008a003712	AT4G14342	-0.666243	Down
Zm00008a003713	AT5G13410	0.488576	Up
Zm00008a003715	AT2G38440	0.581685	Up
Zm00008a003718	AT3G18880	1.58168	Up
Zm00008a003719	AT2G23950	0.903613	Up
Zm00008a003720	AT5G65510	-0.177307	Down
Zm00008a003723	AT5G48930	0.581685	Up
Zm00008a003725	AT1G15950	0.713546	Up
Zm00008a003727	AT5G58005	-0.833353	Down
Zm00008a003728	AT4G30960	0.659687	Up
Zm00008a003729	AT4G30950	0.705864	Up
Zm00008a003730	AT5G59240	0.166647	Up
Zm00008a003731	AT2G25110	-0.195923	Down
Zm00008a003732	AT1G80780	0.581685	Up
Zm00008a003733	AT2G27490	0.213953	Up
Zm00008a003736	AT5G58070	1.07107	Up
Zm00008a003738	AT1G15870	-0.418315	Down
Zm00008a003739	AT5G11000	0.166647	Up
Zm00008a003740	AT1G15860	0.47477	Up
Zm00008a003741	AT5G35180	-0.0782396	Down
Zm00008a003742	AT2G22480	-0.833353	Down
Zm00008a003745	AT1G69600	-0.707822	Down
Zm00008a003746	AT3G28917	1.16665	Up
Zm00008a003756	AT1G26880	0.24465	Up
Zm00008a003758	AT1G14270	0.191738	Up
Zm00008a003759	AT1G14230	-0.0871092	Down
Zm00008a003760	AT3G47530	0.903613	Up
Zm00008a003762	AT3G47520	-0.00327756	Down
Zm00008a003764	AT3G04030	-0.22567	Down
Zm00008a003768	AT3G47470	0.864476	Up
Zm00008a003769	AT3G01150	1.05171	Up
Zm00008a003771	AT1G18720	0.545159	Up
Zm00008a003772	AT1G26761	-0.903742	Down
Zm00008a003773	AT5G15310	-0.418315	Down
Zm00008a003775	AT1G23110	-0.467225	Down
Zm00008a003778	AT1G68650	1.72853	Up
Zm00008a003779	AT1G68810	-1.41832	Down
Zm00008a003780	AT2G41430	0.38904	Up
Zm00008a003781	AT1G68660	0.50225	Up
Zm00008a003786	AT5G23890	-0.418315	Down
Zm00008a003793	AT1G22380	0.333757	Up
Zm00008a003795	AT4G16450	0.0451702	Up
Zm00008a003796	AT3G25860	1.55338	Up
Zm00008a003798	AT1G68580	1.33376	Up
Zm00008a003800	AT5G16040	0.941227	Up
Zm00008a003802	AT3G02520	0.678709	Up
Zm00008a003804	AT4G01150	0.434844	Up
Zm00008a003807	AT1G71010	1.10252	Up
Zm00008a003808	AT1G14900	0.318651	Up
Zm00008a003813	AT5G16630	-0.673572	Down
Zm00008a003815	AT5G16560	0.370181	Up
Zm00008a003816	AT5G16550	0.406598	Up
Zm00008a003818	AT2G01900	1.01167	Up
Zm00008a003820	AT1G74920	0.755333	Up
Zm00008a003824	AT2G04620	2.48858	Up
Zm00008a003825	AT4G22140	0.141112	Up
Zm00008a003827	AT1G60660	1.58168	Up
Zm00008a003828	AT5G53340	0.499223	Up
Zm00008a003829	AT4G27940	1.19639	Up
Zm00008a003831	AT2G46180	0.24911	Up
Zm00008a003833	AT5G19540	0.887931	Up
Zm00008a003836	AT3G47730	0.980234	Up
Zm00008a003837	AT5G05670	0.950919	Up
Zm00008a003839	AT4G33090	3.48858	Up
Zm00008a003840	AT4G33090	-0.128808	Down
Zm00008a003841	AT2G46550	0.107754	Up
Zm00008a003842	AT1G72970	-0.418315	Down
Zm00008a003847	AT1G78070	1.0907	Up
Zm00008a003849	AT1G78080	1.16665	Up
Zm00008a003851	AT1G22380	1.16665	Up
Zm00008a003852	AT4G39770	1.94243	Up
Zm00008a003854	AT5G10190	0.793189	Up
Zm00008a003855	AT1G78140	1.32892	Up
Zm00008a003856	AT1G34780	2.14803	Up
Zm00008a003857	AT1G67180	-0.418315	Down
Zm00008a003858	AT4G38060	-1.41832	Down
Zm00008a003860	AT1G23890	1.90361	Up
Zm00008a003861	AT5G58950	1.16665	Up
Zm00008a003862	AT1G60140	1.38904	Up
Zm00008a003865	AT5G08290	0.222604	Up
Zm00008a003867	AT3G01470	-0.461384	Down
Zm00008a003871	AT1G60200	-0.0425576	Down
Zm00008a003874	AT5G62900	0.581685	Up
Zm00008a003875	AT1G09700	0.601584	Up
Zm00008a003876	AT5G38630	0.581685	Up
Zm00008a003877	AT5G23090	0.835442	Up
Zm00008a003878	AT3G01480	0.678982	Up
Zm00008a003880	AT3G01510	-0.138207	Down
Zm00008a003881	AT3G27870	0.681221	Up
Zm00008a003882	AT3G27870	0.697162	Up
Zm00008a003884	AT5G46400	1.58168	Up
Zm00008a003885	AT3G06730	1.21395	Up
Zm00008a003886	AT3G15080	0.38904	Up
Zm00008a003892	AT1G28440	1.16665	Up
Zm00008a003893	AT4G10960	-0.629327	Down
Zm00008a003897	AT4G10970	0.621213	Up
Zm00008a003898	AT5G58140	0.655409	Up
Zm00008a003900	AT5G03905	0.394143	Up
Zm00008a003902	AT2G42680	0.566963	Up
Zm00008a003903	AT5G12230	-0.62042	Down
Zm00008a003904	AT4G15417	0.581685	Up
Zm00008a003906	AT2G43120	-0.00327756	Down
Zm00008a003907	AT5G38060	0.514571	Up
Zm00008a003910	AT4G02450	0.960197	Up
Zm00008a003911	AT5G16180	1.34951	Up
Zm00008a003913	AT3G07040	1.75161	Up
Zm00008a003916	AT1G15080	0.712532	Up
Zm00008a003918	AT5G38660	1.12685	Up
Zm00008a003921	AT5G33320	0.363909	Up
Zm00008a003922	AT3G24120	1.66915	Up
Zm00008a003923	AT5G48300	1.22858	Up
Zm00008a003924	AT1G76550	-0.165857	Down
Zm00008a003928	AT2G18390	-1.17504	Down
Zm00008a003930	AT2G26680	1.90361	Up
Zm00008a003933	AT1G61790	1.16665	Up
Zm00008a003935	AT4G01897	3.33657	Up
Zm00008a003951	AT2G33800	1.60006	Up
Zm00008a003952	AT2G33830	0.51394	Up
Zm00008a003953	AT1G78560	2.58168	Up
Zm00008a003954	AT5G44280	2.16665	Up
Zm00008a003955	AT3G06170	1.61877	Up
Zm00008a003957	AT2G33820	0.581685	Up
Zm00008a003960	AT3G18720	-0.42131	Down
Zm00008a003963	AT2G46620	1.69716	Up
Zm00008a003964	AT3G05210	1.58168	Up
Zm00008a003967	AT4G10730	2.75161	Up
Zm00008a003969	AT5G41950	1.35427	Up
Zm00008a003970	AT5G53560	-0.574265	Down
Zm00008a003971	AT4G24130	0.707216	Up
Zm00008a003973	AT5G09590	0.656896	Up
Zm00008a003978	AT5G23450	0.568974	Up
Zm00008a003982	AT1G33240	-0.980194	Down
Zm00008a003984	AT2G43400	0.697162	Up
Zm00008a003985	AT4G10390	0.166647	Up
Zm00008a003986	AT1G64940	0.915754	Up
Zm00008a003987	AT1G64940	1.66915	Up
Zm00008a003988	AT2G46080	0.178329	Up
Zm00008a003989	AT4G10380	1.52028	Up
Zm00008a003990	AT4G39050	-2.00328	Down
Zm00008a003992	AT4G34660	-0.260774	Down
Zm00008a003994	AT4G36220	0.581685	Up
Zm00008a003996	AT2G16485	0.881245	Up
Zm00008a003997	AT3G51120	0.719188	Up
Zm00008a003998	AT4G36195	0.408848	Up
Zm00008a004000	AT2G46690	-2.00328	Down
Zm00008a004001	AT1G33170	1.84472	Up
Zm00008a004002	AT1G06440	-0.903742	Down
Zm00008a004004	AT5G09810	-0.418315	Down
Zm00008a004008	AT3G49550	0.728526	Up
Zm00008a004012	AT1G62760	-1.41832	Down
Zm00008a004013	AT4G25610	-1.15528	Down
Zm00008a004014	AT5G51510	-0.00327756	Down
Zm00008a004015	AT3G60740	-0.418315	Down
Zm00008a004016	AT2G45240	1.52922	Up
Zm00008a004019	AT3G60680	0.829612	Up
Zm00008a004021	AT2G35720	0.871192	Up
Zm00008a004023	AT3G60600	0.520284	Up
Zm00008a004024	AT4G16530	-0.325206	Down
Zm00008a004026	AT1G33400	1.16665	Up
Zm00008a004028	AT5G23760	1.31865	Up
Zm00008a004029	AT1G55630	0.166647	Up
Zm00008a004035	AT4G25570	1.04112	Up
Zm00008a004042	AT3G11760	-0.753299	Down
Zm00008a004043	AT5G05980	3.48858	Up
Zm00008a004044	AT3G48880	0.608157	Up
Zm00008a004045	AT3G48890	1.29593	Up
Zm00008a004046	AT5G52240	1.13188	Up
Zm00008a004047	AT1G58290	3.79114	Up
Zm00008a004050	AT2G23790	1.06085	Up
Zm00008a004051	AT3G09920	1.31865	Up
Zm00008a004052	AT2G20710	1.34722	Up
Zm00008a004057	AT4G04950	3.11774	Up
Zm00008a004058	AT4G28260	0.155921	Up
Zm00008a004059	AT1G03650	0.00139892	Up
Zm00008a004060	AT3G47160	0.75161	Up
Zm00008a004061	AT4G10790	-0.82549	Down
Zm00008a004062	AT5G63830	-0.323158	Down
Zm00008a004063	AT4G28260	-0.707822	Down
Zm00008a004064	AT1G03650	-0.21393	Down
Zm00008a004065	AT3G47160	-0.903335	Down
Zm00008a004066	AT4G27460	-1.34793	Down
Zm00008a004068	AT2G47960	0.0570229	Up
Zm00008a004069	AT4G04920	-0.629819	Down
Zm00008a004070	AT4G02340	1.16665	Up
Zm00008a004071	AT4G37880	0.581685	Up
Zm00008a004072	AT2G20770	3.48858	Up
Zm00008a004073	AT1G20270	-0.165334	Down
Zm00008a004074	AT1G11060	0.669148	Up
Zm00008a004076	AT1G11060	0.851774	Up
Zm00008a004077	AT5G54190	1.2388	Up
Zm00008a004079	AT3G15480	1.58168	Up
Zm00008a004081	AT1G29940	3.19639	Up
Zm00008a004083	AT1G15130	1.84042	Up
Zm00008a004085	AT5G15270	1.33841	Up
Zm00008a004086	AT1G61210	1.25071	Up
Zm00008a004087	AT5G01160	2.42299	Up
Zm00008a004090	AT1G03610	2.71554	Up
Zm00008a004091	AT3G02690	2.42122	Up
Zm00008a004093	AT5G08370	1.77433	Up
Zm00008a004094	AT5G08380	1.04112	Up
Zm00008a004101	AT1G06950	0.416801	Up
Zm00008a004103	AT5G08535	0.282125	Up
Zm00008a004105	AT1G65690	-0.418315	Down
Zm00008a004117	AT1G08130	0.166647	Up
Zm00008a004118	AT3G20020	0.47477	Up
Zm00008a004121	AT3G19960	0.73881	Up
Zm00008a004123	AT1G71270	0.24465	Up
[truncated: 9,694 more rows]

## Sheet: Zea mays (Study 2)
Gene_ID (Zea mays)	Arab_Ortholog	Log2FC	Up/Down
Zm00008a000030	AT2G44280	-1.0155	Down
Zm00008a000031	AT5G61510	-1.2353	Down
Zm00008a000032	ATCG00490	-2.3564	Down
Zm00008a000039	AT1G51600	-0.8266	Down
Zm00008a000047	AT4G30600	-1.3485	Down
Zm00008a000062	AT5G22940	-2.009	Down
Zm00008a000073	AT5G35100	-2.0655	Down
Zm00008a000077	AT5G23130	-0.8135	Down
Zm00008a000112	AT5G54500	-0.1047	Down
Zm00008a000113	AT4G20960	-0.6317	Down
Zm00008a000146	AT3G61960	-1.3226	Down
Zm00008a000153	AT1G32990	-0.5569	Down
Zm00008a000154	AT3G55330	-2.0401	Down
Zm00008a000166	AT5G41410	-1.2779	Down
Zm00008a000185	AT1G01140	-1.459	Down
Zm00008a000192	AT2G45460	-2.2995	Down
Zm00008a000195	AT5G51710	-2.0977	Down
Zm00008a000207	AT1G76400	-2.109	Down
Zm00008a000372	AT1G17050	-2.2835	Down
Zm00008a000380	AT5G03340	-1.01	Down
Zm00008a000384	AT4G05160	-0.7162	Down
Zm00008a000403	AT3G10740	-1.3841	Down
Zm00008a000412	AT3G51895	-1.8784	Down
Zm00008a000413	AT5G46920	-0.799	Down
Zm00008a000414	AT5G17660	-1.3515	Down
Zm00008a000463	AT5G61410	-0.1539	Down
Zm00008a000471	AT1G33290	-1.3239	Down
Zm00008a000500	AT2G26340	-2.3861	Down
Zm00008a000503	AT5G21930	-2.3846	Down
Zm00008a000545	AT4G14210	-1.632	Down
Zm00008a000594	AT1G60600	-0.1049	Down
Zm00008a000638	AT2G06000	-0.4676	Down
Zm00008a000662	AT3G02520	-0.7111	Down
Zm00008a000719	AT5G65840	-2.0607	Down
Zm00008a000739	AT3G29290	-0.3705	Down
Zm00008a000757	AT1G74240	-1.7067	Down
Zm00008a000788	AT3G25920	-0.9427	Down
Zm00008a000813	AT1G18350	-2.1565	Down
Zm00008a000842	AT5G66550	-0.4582	Down
Zm00008a000858	AT2G16230	-1.3122	Down
Zm00008a000866	AT3G58060	-0.0348	Down
Zm00008a000890	AT1G25230	-1.9813	Down
Zm00008a000894	AT2G35530	-2.3995	Down
Zm00008a000939	AT1G62850	-0.078	Down
Zm00008a000959	AT1G27530	-0.5879	Down
Zm00008a000969	AT3G09770	-0.1046	Down
Zm00008a000986	AT5G61220	-0.0185	Down
Zm00008a001020	AT1G45976	-1.5432	Down
Zm00008a001024	AT2G29690	-1.7671	Down
Zm00008a001030	AT1G07320	-0.8323	Down
Zm00008a001039	AT1G53540	-1.1493	Down
Zm00008a001043	AT3G54050	-0.7552	Down
Zm00008a001050	AT2G37840	-1.6122	Down
Zm00008a001053	AT5G06060	-2.1109	Down
Zm00008a001072	AT5G02230	-0.5219	Down
Zm00008a001080	AT1G07570	-1.6858	Down
Zm00008a001088	AT2G25430	-0.162	Down
Zm00008a001112	AT5G59950	-2.3769	Down
Zm00008a001138	AT3G46290	-0.8067	Down
Zm00008a001139	AT1G07670	-0.2756	Down
Zm00008a001144	AT3G55040	-1.5414	Down
Zm00008a001154	AT5G02820	-2.0349	Down
Zm00008a001155	AT3G53470	-0.0359	Down
Zm00008a001184	AT3G08920	-0.9583	Down
Zm00008a001191	AT5G01340	-0.0135	Down
Zm00008a001207	AT2G30110	-1.5676	Down
Zm00008a001217	AT2G40316	-1.9073	Down
Zm00008a001246	AT5G11240	-0.6338	Down
Zm00008a001248	AT5G11240	-0.4115	Down
Zm00008a001253	AT3G05610	-0.7296	Down
Zm00008a001254	AT1G56300	-1.1802	Down
Zm00008a001294	AT1G02560	-0.0768	Down
Zm00008a001299	AT3G17040	-1.3724	Down
Zm00008a001320	AT1G56560	-0.4733	Down
Zm00008a001342	AT3G10740	-0.8307	Down
Zm00008a001346	AT3G04030	-1.4596	Down
Zm00008a001348	AT4G26410	-1.3926	Down
Zm00008a001351	AT3G20770	-0.6892	Down
Zm00008a001358	AT3G56490	-0.6838	Down
Zm00008a001391	AT1G09780	-0.3649	Down
Zm00008a001394	AT4G20780	-1.5287	Down
Zm00008a001400	AT3G10850	-1.4312	Down
Zm00008a001403	AT3G10670	-2.1899	Down
Zm00008a001407	AT1G06720	-0.2136	Down
Zm00008a001450	AT1G56220	-0.1522	Down
Zm00008a001459	AT1G02890	-1.5763	Down
Zm00008a001492	AT2G47900	-2.2807	Down
Zm00008a001493	AT1G08830	-0.8417	Down
Zm00008a001518	AT4G23460	-1.3106	Down
Zm00008a001541	AT2G48160	-0.4518	Down
Zm00008a001568	AT2G41140	-1.708	Down
Zm00008a001624	AT3G47640	-0.3539	Down
Zm00008a001636	AT4G35150	-1.5142	Down
Zm00008a001645	AT3G56310	-0.0549	Down
Zm00008a001663	AT1G12680	-2.1205	Down
Zm00008a001702	AT1G60420	-2.036	Down
Zm00008a001708	AT1G23070	-1.905	Down
Zm00008a001716	AT1G75460	-1.1707	Down
Zm00008a001732	AT5G55640	-1.0426	Down
Zm00008a001734	AT5G13110	-0.6309	Down
Zm00008a001750	AT4G31500	-0.5059	Down
Zm00008a001803	AT1G18660	-0.6602	Down
Zm00008a001825	AT2G23090	-0.2324	Down
Zm00008a001830	AT5G43130	-1.2161	Down
Zm00008a001832	AT5G67420	-0.1237	Down
Zm00008a001838	AT1G58200	-0.3827	Down
Zm00008a001857	AT3G02645	-0.6613	Down
Zm00008a001869	AT5G63830	-1.9555	Down
Zm00008a001872	AT1G64600	-0.7973	Down
Zm00008a001877	AT5G07270	-1.6099	Down
Zm00008a001907	AT1G10360	-1.9061	Down
Zm00008a001921	AT4G19100	-2.1503	Down
Zm00008a001953	AT3G51490	-0.4048	Down
Zm00008a001971	AT3G03190	-2.2896	Down
Zm00008a001998	AT1G31800	-0.8398	Down
Zm00008a002020	AT3G61380	-0.8231	Down
Zm00008a002031	AT4G31810	-0.9187	Down
Zm00008a002051	AT4G16640	-1.1601	Down
Zm00008a002090	AT1G18740	-1.8055	Down
Zm00008a002132	AT5G27640	-2.0082	Down
Zm00008a002155	AT4G17900	-0.2456	Down
Zm00008a002202	AT3G42170	-1.3399	Down
Zm00008a002207	AT1G32170	-0.3005	Down
Zm00008a002236	AT3G03100	-0.752	Down
Zm00008a002254	AT2G02040	-2.1694	Down
Zm00008a002255	AT2G01490	-0.6679	Down
Zm00008a002348	AT1G68130	-0.745	Down
Zm00008a002418	AT3G58630	-2.2027	Down
Zm00008a002464	AT4G08290	-0.2088	Down
Zm00008a002517	AT5G56080	-2.349	Down
Zm00008a002526	AT4G34030	-1.0342	Down
Zm00008a002542	AT5G49970	-1.2052	Down
Zm00008a002558	AT1G72330	-0.5081	Down
Zm00008a002619	AT5G61310	-1.9542	Down
Zm00008a002650	AT4G24680	-1.5994	Down
Zm00008a002655	AT2G39580	-1.2626	Down
Zm00008a002664	AT3G53580	-0.8023	Down
Zm00008a002671	AT3G26900	-1.962	Down
Zm00008a002717	AT5G50400	-0.9944	Down
Zm00008a002722	AT4G00830	-0.517	Down
Zm00008a002729	AT3G29180	-2.1255	Down
Zm00008a002788	AT4G13930	-0.0789	Down
Zm00008a002837	AT1G69510	-2.0544	Down
Zm00008a002856	AT5G46850	-1.2796	Down
Zm00008a002860	AT5G43560	-0.8258	Down
Zm00008a002869	AT3G04610	-1.9271	Down
Zm00008a002954	AT3G63410	-0.6242	Down
Zm00008a002973	AT3G17340	-0.5429	Down
Zm00008a002977	AT1G26940	-2.2546	Down
Zm00008a003022	AT5G45170	-1.8005	Down
Zm00008a003056	AT5G05880	-0.5011	Down
Zm00008a003084	AT3G13870	-0.6178	Down
Zm00008a003091	AT5G64300	-2.3382	Down
Zm00008a003129	AT1G55740	-1.7698	Down
Zm00008a003179	AT2G19130	-0.9198	Down
Zm00008a003188	AT2G19130	-1.3689	Down
Zm00008a003233	AT3G59140	-2.2636	Down
Zm00008a003257	AT1G76450	-0.9751	Down
Zm00008a003303	AT5G24890	-1.7983	Down
Zm00008a003325	AT3G25230	-2.0444	Down
Zm00008a003360	AT3G01910	-1.3222	Down
Zm00008a003371	AT4G37530	-0.3461	Down
Zm00008a003389	AT5G41110	-1.7942	Down
Zm00008a003395	AT1G52630	-1.8726	Down
Zm00008a003409	AT1G65430	-2.1215	Down
Zm00008a003434	AT5G51970	-0.4193	Down
Zm00008a003441	AT2G34860	-1.3153	Down
Zm00008a003452	AT2G01940	-1.0891	Down
Zm00008a003462	AT1G21920	-0.0214	Down
Zm00008a003502	AT2G22500	-1.9696	Down
Zm00008a003508	AT1G12680	-0.9732	Down
Zm00008a003513	AT2G05620	-0.267	Down
Zm00008a003524	AT1G15780	-0.2106	Down
Zm00008a003540	AT5G04410	-1.2018	Down
Zm00008a003546	AT2G28190	-0.4871	Down
Zm00008a003563	AT1G19670	-0.4	Down
Zm00008a003587	AT1G04420	-0.482	Down
Zm00008a003592	AT3G11750	-2.0348	Down
Zm00008a003602	AT3G11750	-0.4652	Down
Zm00008a003604	AT4G35250	-1.1033	Down
Zm00008a003616	AT1G54630	-0.983	Down
Zm00008a003640	AT5G41940	-2.1604	Down
Zm00008a003642	AT5G21482	-0.8739	Down
Zm00008a003759	AT1G14230	-0.1519	Down
Zm00008a003769	AT3G01150	-0.7423	Down
Zm00008a003775	AT1G23110	-0.4644	Down
Zm00008a003780	AT2G41430	-0.0967	Down
Zm00008a003781	AT1G68660	-0.6144	Down
Zm00008a003805	AT5G37840	-0.4201	Down
Zm00008a003833	AT5G19540	-1.7084	Down
Zm00008a003911	AT5G16180	-2.0804	Down
Zm00008a003924	AT1G76550	-0.7232	Down
Zm00008a004004	AT5G09810	-1.8612	Down
Zm00008a004024	AT4G16530	-0.4807	Down
Zm00008a004045	AT3G48890	-0.9426	Down
Zm00008a004057	AT4G04950	-1.2004	Down
Zm00008a004087	AT5G01160	-1.6884	Down
Zm00008a004093	AT5G08370	-1.2988	Down
Zm00008a004121	AT3G19960	-0.3005	Down
Zm00008a004136	AT4G33630	-0.4907	Down
Zm00008a004160	AT2G28320	-0.8029	Down
Zm00008a004179	AT1G11000	-2.2397	Down
Zm00008a004213	AT4G14300	-0.1254	Down
Zm00008a004218	AT3G18610	-1.6145	Down
Zm00008a004268	AT5G03530	-0.0684	Down
Zm00008a004271	AT4G12700	-1.5627	Down
Zm00008a004292	AT2G36970	-0.2448	Down
Zm00008a004385	AT3G28480	-1.9068	Down
Zm00008a004399	AT5G06620	-0.2661	Down
Zm00008a004412	AT1G78510	-1.7053	Down
Zm00008a004421	AT4G09670	-1.722	Down
Zm00008a004436	AT3G12010	-0.9008	Down
Zm00008a004480	AT5G55050	-0.967	Down
Zm00008a004487	AT1G52870	-1.8962	Down
Zm00008a004497	AT3G62010	-2.1035	Down
Zm00008a004512	AT1G66580	-0.3821	Down
Zm00008a004513	AT5G48385	-0.6966	Down
Zm00008a004514	AT5G16320	-1.3308	Down
Zm00008a004525	AT2G05310	-0.0638	Down
Zm00008a004580	AT4G21710	-1.9854	Down
Zm00008a004608	AT2G39220	-0.5744	Down
Zm00008a004670	AT4G37640	-1.397	Down
Zm00008a004703	AT4G34610	-1.8258	Down
Zm00008a004706	AT2G29630	-0.9786	Down
Zm00008a004737	AT5G45100	-1.0243	Down
Zm00008a004761	AT1G17980	-0.4137	Down
Zm00008a004775	AT5G47430	-2.1882	Down
Zm00008a004788	AT1G54410	-1.0351	Down
Zm00008a004851	AT5G15070	-1.2653	Down
Zm00008a004910	AT3G57610	-1.4634	Down
Zm00008a004926	AT1G66340	-2.2037	Down
Zm00008a004944	AT3G26070	-0.8498	Down
Zm00008a005015	AT3G17770	-0.9711	Down
Zm00008a005054	AT2G36630	-1.145	Down
Zm00008a005090	AT5G42620	-0.9564	Down
Zm00008a005099	AT5G19220	-1.7616	Down
Zm00008a005141	AT2G30580	-0.8431	Down
Zm00008a005150	AT3G22890	-1.1941	Down
Zm00008a005151	AT1G04210	-1.7753	Down
Zm00008a005216	AT5G17060	-0.5394	Down
Zm00008a005220	AT5G60920	-0.8992	Down
Zm00008a005293	AT5G66850	-2.0255	Down
Zm00008a005305	AT1G06870	-0.3862	Down
Zm00008a005360	AT1G75210	-2.3028	Down
Zm00008a005378	AT1G31330	-0.8835	Down
Zm00008a005392	AT2G29550	-1.97	Down
Zm00008a005395	AT4G35410	-0.9784	Down
Zm00008a005402	AT2G34730	-1.1799	Down
Zm00008a005403	AT4G05390	-0.343	Down
Zm00008a005406	AT5G46150	-0.1839	Down
Zm00008a005418	AT5G22060	-0.5528	Down
Zm00008a005460	AT1G34030	-0.3134	Down
Zm00008a005472	AT3G09630	-1.1222	Down
Zm00008a005543	AT4G25650	-1.7029	Down
Zm00008a005544	AT4G26310	-1.321	Down
Zm00008a005553	AT1G54500	-0.7244	Down
Zm00008a005556	AT4G02770	-2.3601	Down
Zm00008a005605	AT2G38610	-1.5012	Down
Zm00008a005638	AT5G59890	-0.9395	Down
Zm00008a005681	AT3G47070	-1.14	Down
Zm00008a005690	AT1G63350	-1.6831	Down
Zm00008a005698	AT5G26742	-1.8908	Down
Zm00008a005709	AT3G06580	-0.2826	Down
Zm00008a005733	AT2G27510	-1.5321	Down
Zm00008a005767	AT2G02410	-0.5398	Down
Zm00008a005771	AT1G64510	-0.5177	Down
Zm00008a005795	AT3G07130	-1.8942	Down
Zm00008a005839	AT2G34830	-2.3394	Down
Zm00008a005841	AT5G46580	-1.2962	Down
Zm00008a005844	AT1G09020	-1.2391	Down
Zm00008a005897	AT5G67570	-0.4619	Down
Zm00008a005914	AT2G44140	-0.6756	Down
Zm00008a005943	AT3G17900	-1.1678	Down
Zm00008a005954	AT5G23110	-1.1275	Down
Zm00008a005985	AT5G67170	-0.4094	Down
Zm00008a005993	AT3G20310	-0.5193	Down
Zm00008a006002	AT3G28410	-0.0555	Down
Zm00008a006038	AT3G07270	-0.0695	Down
Zm00008a006052	AT3G13530	-2.3669	Down
Zm00008a006073	AT4G30190	-0.8123	Down
Zm00008a006113	AT3G15520	-1.123	Down
Zm00008a006134	AT1G15290	-0.0361	Down
Zm00008a006158	AT5G64550	-0.2284	Down
Zm00008a006168	AT3G56860	-1.2542	Down
Zm00008a006179	AT5G13780	-1.4457	Down
Zm00008a006197	AT2G03560	-1.9153	Down
Zm00008a006216	AT2G17030	-1.632	Down
Zm00008a006221	AT1G63270	-0.4666	Down
Zm00008a006234	AT3G47860	-2.0571	Down
Zm00008a006258	AT1G30320	-1.7806	Down
Zm00008a006290	AT5G45030	-0.8608	Down
Zm00008a006291	AT2G32240	-1.8881	Down
Zm00008a006315	AT1G79460	-0.543	Down
Zm00008a006342	AT5G05930	-1.4766	Down
Zm00008a006346	AT5G19940	-0.074	Down
Zm00008a006350	AT5G57160	-1.2087	Down
Zm00008a006412	AT5G59440	-2.0164	Down
Zm00008a006496	AT4G25700	-1.3	Down
Zm00008a006508	AT2G18050	-1.0554	Down
Zm00008a006562	AT1G01600	-1.2088	Down
Zm00008a006602	AT1G63770	-0.7027	Down
Zm00008a006628	AT5G47240	-1.8621	Down
Zm00008a006650	AT4G17570	-2.3702	Down
Zm00008a006651	AT1G02145	-2.262	Down
Zm00008a006658	AT2G30260	-1.3404	Down
Zm00008a006668	AT4G37925	-0.6099	Down
Zm00008a006765	AT4G31160	-0.5905	Down
Zm00008a006775	AT3G14270	-1.2378	Down
Zm00008a006779	AT1G47056	-0.5882	Down
Zm00008a006784	AT5G64030	-1.7022	Down
Zm00008a006793	AT5G64030	-1.5958	Down
Zm00008a006823	AT3G19800	-1.5045	Down
Zm00008a006859	AT2G33590	-1.7015	Down
Zm00008a006895	AT1G61820	-0.1251	Down
Zm00008a006927	AT2G20190	-0.0678	Down
Zm00008a006937	AT1G47056	-1.1638	Down
Zm00008a006946	AT1G15740	-1.9999	Down
Zm00008a006974	AT5G57660	-1.3783	Down
Zm00008a006991	AT3G07570	-0.9387	Down
Zm00008a007004	AT1G06040	-2.2829	Down
Zm00008a007013	AT2G31510	-0.9489	Down
Zm00008a007162	AT3G02520	-1.6307	Down
Zm00008a007164	AT3G25805	-1.559	Down
Zm00008a007168	AT1G25550	-1.5562	Down
Zm00008a007219	AT4G08920	-0.4047	Down
Zm00008a007277	AT4G11160	-0.0663	Down
Zm00008a007314	AT5G44950	-1.542	Down
Zm00008a007315	AT3G18150	-1.3651	Down
Zm00008a007322	AT1G22930	-1.5575	Down
Zm00008a007323	AT3G21260	-0.4279	Down
Zm00008a007337	AT5G63860	-0.5987	Down
Zm00008a007360	AT1G36390	-2.2438	Down
Zm00008a007370	AT2G32540	-0.2374	Down
Zm00008a007417	AT3G11670	-1.9604	Down
Zm00008a007435	AT5G06210	-0.4949	Down
Zm00008a007445	AT3G52720	-1.4269	Down
Zm00008a007487	AT2G27830	-2.2847	Down
Zm00008a007504	AT5G51070	-1.9417	Down
Zm00008a007512	AT1G32220	-1.1776	Down
Zm00008a007516	AT1G76130	-0.9773	Down
Zm00008a007542	AT1G29880	-0.1868	Down
Zm00008a007610	AT5G63480	-0.4242	Down
Zm00008a007802	AT1G22360	-0.5832	Down
Zm00008a007958	AT1G64720	-1.7574	Down
Zm00008a007962	AT3G24430	-1.5356	Down
Zm00008a007970	AT3G26330	-1.0344	Down
Zm00008a007988	AT3G26330	-1.7039	Down
Zm00008a008008	AT1G27600	-0.8064	Down
Zm00008a008073	AT3G02830	-1.7908	Down
Zm00008a008089	AT1G32520	-1.6287	Down
Zm00008a008108	AT5G10360	-1.8913	Down
Zm00008a008109	AT2G44140	-1.8834	Down
Zm00008a008119	AT2G43070	-2.0437	Down
Zm00008a008230	AT2G46870	-1.2938	Down
Zm00008a008370	AT2G40980	-0.271	Down
Zm00008a008375	AT2G14260	-2.0368	Down
Zm00008a008376	AT5G65180	-1.5237	Down
Zm00008a008401	AT2G30520	-1.6277	Down
Zm00008a008438	AT3G55005	-2.1503	Down
Zm00008a008470	AT1G55090	-1.1429	Down
Zm00008a008494	AT4G30110	-2.2449	Down
Zm00008a008563	AT2G15430	-0.8994	Down
Zm00008a008588	AT4G11570	-2.3544	Down
Zm00008a008600	AT2G27680	-2.0096	Down
Zm00008a008611	AT5G54280	-2.2028	Down
Zm00008a008645	AT5G17270	-0.904	Down
Zm00008a008713	AT5G19400	-1.0635	Down
Zm00008a008790	AT2G46400	-2.2304	Down
Zm00008a008795	AT1G53400	-1.8713	Down
Zm00008a008798	AT2G25800	-1.5146	Down
Zm00008a008813	AT4G39740	-0.2625	Down
Zm00008a008856	AT5G16940	-2.3721	Down
Zm00008a008859	AT1G19180	-1.8458	Down
Zm00008a008865	AT2G01650	-0.9178	Down
Zm00008a008890	AT1G58350	-1.0361	Down
Zm00008a008923	AT2G24130	-0.0231	Down
Zm00008a008951	AT1G56220	-1.4021	Down
Zm00008a008980	AT5G13640	-0.771	Down
Zm00008a009064	AT1G28220	-0.6344	Down
Zm00008a009090	AT3G13180	-0.5933	Down
Zm00008a009114	AT4G12570	-0.1631	Down
Zm00008a009137	AT2G33590	-1.3685	Down
Zm00008a009140	AT1G20970	-2.0442	Down
Zm00008a009153	AT5G21940	-1.3095	Down
Zm00008a009172	AT3G60820	-1.4189	Down
Zm00008a009185	AT3G62870	-1.7869	Down
Zm00008a009205	AT3G07480	-0.3172	Down
Zm00008a009216	AT5G48370	-0.8502	Down
Zm00008a009232	AT5G62190	-1.7912	Down
Zm00008a009252	AT4G38960	-2.3058	Down
Zm00008a009268	AT2G21170	-2.1331	Down
Zm00008a009299	AT4G00240	-0.5348	Down
Zm00008a009369	AT1G30910	-1.0737	Down
Zm00008a009375	AT2G17520	-0.7868	Down
Zm00008a009417	AT1G02120	-0.1491	Down
Zm00008a009435	AT5G44800	-2.0318	Down
Zm00008a009443	AT2G44680	-1.7677	Down
Zm00008a009462	AT5G13010	-0.2753	Down
Zm00008a009469	AT1G13270	-1.7211	Down
Zm00008a009477	AT4G04720	-1.107	Down
Zm00008a009478	AT1G07350	-1.1031	Down
Zm00008a009489	AT4G27060	-1.961	Down
Zm00008a009497	AT3G20560	-0.9067	Down
Zm00008a009543	AT3G60240	-1.7848	Down
Zm00008a009548	AT4G28100	-0.3318	Down
Zm00008a009550	AT1G11390	-0.3581	Down
Zm00008a009552	AT3G08940	-1.853	Down
Zm00008a009571	AT1G11170	-1.2114	Down
Zm00008a009575	AT3G15520	-1.876	Down
Zm00008a009640	AT5G17050	-2.3524	Down
Zm00008a009641	AT5G49690	-0.5401	Down
Zm00008a009651	AT3G07810	-1.2139	Down
Zm00008a009702	AT5G07890	-0.9266	Down
Zm00008a009723	AT5G19010	-2.0627	Down
Zm00008a009747	AT4G02360	-0.169	Down
Zm00008a009782	AT1G72330	-1.4882	Down
Zm00008a009817	AT5G59440	-0.269	Down
Zm00008a009838	AT3G53460	-2.3826	Down
Zm00008a009844	AT2G41140	-0.5617	Down
Zm00008a009849	AT5G05140	-2.2784	Down
Zm00008a009854	AT3G14620	-2.3202	Down
Zm00008a009876	AT5G13720	-0.3265	Down
Zm00008a009877	AT3G63470	-2.3443	Down
Zm00008a009880	AT4G35520	-1.527	Down
Zm00008a009901	AT2G41430	-0.6279	Down
Zm00008a009991	AT2G36070	-1.9962	Down
Zm00008a010041	AT4G28500	-2.3544	Down
Zm00008a010087	AT1G32960	-0.9855	Down
Zm00008a010092	AT5G14100	-1.0857	Down
Zm00008a010148	AT3G02060	-0.689	Down
Zm00008a010238	AT1G62670	-1.0996	Down
Zm00008a010240	AT1G62670	-1.3728	Down
Zm00008a010278	AT1G26940	-1.2414	Down
Zm00008a010346	AT5G07610	-1.2096	Down
Zm00008a010429	AT3G10420	-1.5777	Down
Zm00008a010458	AT3G22840	-0.9592	Down
Zm00008a010475	AT2G02760	-1.4865	Down
Zm00008a010502	AT5G55390	-1.8528	Down
Zm00008a010512	AT3G07560	-0.3944	Down
Zm00008a010515	AT1G30360	-1.7156	Down
Zm00008a010518	AT1G06690	-0.0598	Down
Zm00008a010540	AT1G70580	-1.1078	Down
Zm00008a010588	AT5G22400	-2.1505	Down
Zm00008a010641	AT3G15355	-0.0051	Down
Zm00008a010644	AT4G20260	-0.3393	Down
Zm00008a010698	AT2G20190	-1.5953	Down
Zm00008a010732	AT1G53210	-0.3202	Down
Zm00008a010768	AT1G24350	-1.2185	Down
Zm00008a010783	AT1G78650	-0.5425	Down
Zm00008a010815	AT3G21300	-0.69	Down
Zm00008a010840	AT3G21360	-2.2864	Down
Zm00008a010851	AT5G11700	-1.3824	Down
Zm00008a010858	AT3G44530	-1.9168	Down
Zm00008a010882	AT1G25350	-2.3733	Down
Zm00008a010893	AT4G30990	-1.9152	Down
Zm00008a010910	AT1G22770	-0.21	Down
Zm00008a010975	AT3G06480	-0.4872	Down
Zm00008a011022	AT5G05450	-2.153	Down
Zm00008a011070	AT4G33760	-1.6965	Down
Zm00008a011077	AT4G33760	-0.8149	Down
Zm00008a011101	AT2G28800	-1.3323	Down
Zm00008a011109	AT5G02310	-0.0961	Down
Zm00008a011162	AT1G18390	-0.4388	Down
Zm00008a011303	AT1G70060	-0.2146	Down
Zm00008a011413	AT3G05840	-0.3165	Down
Zm00008a011437	AT3G57150	-0.7224	Down
Zm00008a011451	AT5G18610	-1.741	Down
Zm00008a011481	AT5G23540	-0.3522	Down
Zm00008a011487	AT1G06590	-0.1166	Down
Zm00008a011502	AT1G22180	-1.9437	Down
Zm00008a011568	AT5G56350	-0.0037	Down
Zm00008a011587	AT1G49010	-1.4575	Down
Zm00008a011592	AT3G43790	-0.2496	Down
Zm00008a011598	AT2G32560	-0.9912	Down
Zm00008a011655	AT2G47070	-1.8724	Down
Zm00008a011672	AT5G50210	-2.1811	Down
Zm00008a011709	AT3G56891	-0.9197	Down
Zm00008a011731	AT5G64440	-0.9973	Down
Zm00008a011748	AT5G20890	-0.9797	Down
Zm00008a011865	AT1G76680	-2.0635	Down
Zm00008a011931	AT1G24625	-0.6856	Down
Zm00008a011963	AT5G20890	-0.8565	Down
Zm00008a011971	AT1G30630	-2.1491	Down
Zm00008a012039	AT2G43950	-2.1017	Down
Zm00008a012065	AT2G35530	-2.3222	Down
Zm00008a012094	AT3G49500	-1.8327	Down
Zm00008a012140	AT5G50210	-0.5057	Down
Zm00008a012141	AT5G50210	-1.2631	Down
Zm00008a012209	AT1G03030	-1.7185	Down
Zm00008a012226	AT1G24190	-0.2043	Down
Zm00008a012228	AT1G70060	-1.295	Down
Zm00008a012231	AT3G63250	-2.2746	Down
Zm00008a012300	AT3G46510	-2.1835	Down
Zm00008a012340	AT5G49470	-0.3455	Down
Zm00008a012394	AT4G15770	-0.6629	Down
Zm00008a012395	AT2G41190	-1.9246	Down
Zm00008a012403	AT1G78650	-1.3928	Down
Zm00008a012444	AT3G24440	-1.7178	Down
Zm00008a012469	AT5G64180	-0.5386	Down
Zm00008a012476	AT5G39850	-0.3254	Down
Zm00008a012627	AT4G24440	-1.2188	Down
Zm00008a012655	AT3G18680	-0.6582	Down
Zm00008a012673	AT1G22060	-1.858	Down
Zm00008a012693	AT5G12470	-1.3497	Down
Zm00008a012783	AT5G49830	-0.2027	Down
Zm00008a012800	AT3G02360	-0.763	Down
Zm00008a012805	AT4G03200	-1.9628	Down
Zm00008a012807	AT3G21420	-1.1348	Down
Zm00008a012817	AT3G05410	-1.5018	Down
Zm00008a012866	AT1G01630	-1.3866	Down
Zm00008a012873	AT5G15790	-2.3421	Down
Zm00008a012876	AT1G09770	-1.027	Down
Zm00008a012879	AT1G71500	-0.2058	Down
Zm00008a012920	AT3G01860	-0.6146	Down
Zm00008a012931	AT3G07200	-2.1011	Down
Zm00008a013023	AT5G01180	-2.2972	Down
Zm00008a013063	AT3G25520	-1.5477	Down
Zm00008a013065	AT3G59780	-2.1802	Down
Zm00008a013068	AT1G65260	-0.1984	Down
Zm00008a013096	AT3G51270	-1.3069	Down
Zm00008a013131	AT1G71900	-1.4053	Down
Zm00008a013143	AT5G67540	-0.1761	Down
Zm00008a013195	AT1G34340	-0.5974	Down
Zm00008a013200	AT2G26730	-1.6913	Down
Zm00008a013212	AT1G71240	-1.5505	Down
Zm00008a013256	AT2G27500	-1.0257	Down
Zm00008a013302	AT2G39940	-2.1495	Down
Zm00008a013307	AT3G55800	-1.7356	Down
Zm00008a013325	AT5G02020	-1.3065	Down
Zm00008a013350	AT2G29060	-1.981	Down
Zm00008a013364	AT4G36720	-1.6322	Down
Zm00008a013379	AT3G53570	-0.5029	Down
Zm00008a013381	AT2G39450	-2.2582	Down
Zm00008a013404	AT2G38880	-1.0095	Down
Zm00008a013407	AT5G03040	-1.9696	Down
Zm00008a013433	AT4G28590	-1.9932	Down
Zm00008a013515	AT2G35630	-0.8194	Down
Zm00008a013529	AT2G37480	-1.11	Down
Zm00008a013569	AT3G56650	-0.4028	Down
Zm00008a013635	AT1G27970	-0.9143	Down
Zm00008a013662	AT4G05000	-1.954	Down
Zm00008a013713	AT3G22270	-1.6373	Down
Zm00008a013745	AT5G60970	-0.8186	Down
Zm00008a013756	AT5G39210	-1.1562	Down
Zm00008a013777	AT4G21190	-1.4651	Down
Zm00008a013817	AT3G19510	-0.966	Down
Zm00008a013882	AT5G56550	-0.9212	Down
Zm00008a013912	AT5G11480	-0.4501	Down
Zm00008a013936	AT3G15354	-0.0276	Down
Zm00008a013941	AT3G28345	-1.8963	Down
Zm00008a013944	AT5G25880	-0.6818	Down
Zm00008a013946	AT5G28060	-1.9879	Down
Zm00008a013983	AT1G71710	-2.144	Down
Zm00008a014015	AT1G72710	-1.5133	Down
Zm00008a014062	AT1G52380	-0.4291	Down
Zm00008a014090	AT1G15060	-1.3017	Down
Zm00008a014142	AT3G61750	-2.2644	Down
Zm00008a014246	AT2G46270	-0.948	Down
Zm00008a014250	AT4G27960	-1.7201	Down
Zm00008a014361	AT5G46410	-0.1647	Down
Zm00008a014387	AT4G11260	-0.0015	Down
Zm00008a014407	AT4G01060	-2.2261	Down
Zm00008a014427	AT3G27530	-1.2099	Down
Zm00008a014481	AT3G49500	-0.946	Down
Zm00008a014487	AT5G12010	-2.251	Down
Zm00008a014503	AT3G28715	-2.3944	Down
Zm00008a014512	AT3G53450	-0.8215	Down
Zm00008a014520	AT1G22790	-1.8636	Down
Zm00008a014651	AT1G51745	-1.5698	Down
Zm00008a014699	AT1G64520	-0.362	Down
Zm00008a014704	AT3G47990	-0.3806	Down
Zm00008a014742	AT2G35800	-0.8476	Down
Zm00008a014773	AT1G50830	-0.6934	Down
Zm00008a014781	AT2G25470	-0.195	Down
Zm00008a014798	AT2G28600	-0.4196	Down
Zm00008a014809	AT1G22960	-0.583	Down
Zm00008a014844	AT2G29390	-0.7408	Down
Zm00008a014848	AT2G39730	-1.2232	Down
Zm00008a014884	AT1G06650	-2.1034	Down
Zm00008a014888	AT3G46530	-1.1864	Down
Zm00008a014907	AT3G14470	-2.2712	Down
Zm00008a014920	AT4G23180	-1.4823	Down
Zm00008a014927	AT4G29830	-1.5599	Down
Zm00008a014929	AT1G66330	-0.6961	Down
Zm00008a014937	AT3G26320	-1.0437	Down
Zm00008a014941	AT5G05880	-0.2154	Down
Zm00008a014945	AT1G01420	-1.1988	Down
Zm00008a014965	AT5G51130	-1.6094	Down
Zm00008a014971	AT5G20480	-1.1068	Down
Zm00008a015025	AT5G28050	-0.1712	Down
Zm00008a015037	AT5G42870	-1.0669	Down
Zm00008a015073	AT1G26930	-1.9899	Down
Zm00008a015076	AT4G14950	-0.1196	Down
Zm00008a015084	AT3G07060	-0.9395	Down
Zm00008a015129	AT1G71340	-1.917	Down
Zm00008a015182	AT4G09350	-1.0641	Down
Zm00008a015208	AT1G06110	-1.6816	Down
Zm00008a015215	AT2G31560	-0.0733	Down
Zm00008a015238	AT1G43850	-1.4588	Down
Zm00008a015299	AT5G41670	-0.9213	Down
Zm00008a015300	AT2G16370	-2.2477	Down
Zm00008a015334	AT5G42190	-0.2268	Down
Zm00008a015342	AT4G32110	-2.0783	Down
Zm00008a015434	AT3G19184	-1.7678	Down
Zm00008a015470	AT1G11650	-2.2897	Down
Zm00008a015485	AT3G42170	-1.9894	Down
Zm00008a015489	AT4G15180	-1.7138	Down
Zm00008a015499	AT5G28050	-2.2094	Down
Zm00008a015514	AT5G18960	-1.8014	Down
Zm00008a015548	AT5G54160	-1.909	Down
Zm00008a015603	AT3G07060	-0.3717	Down
Zm00008a015621	AT1G22040	-2.1295	Down
Zm00008a015630	AT4G15415	-1.8427	Down
Zm00008a015634	AT5G40650	-1.5809	Down
Zm00008a015680	AT3G63190	-0.4144	Down
Zm00008a015686	AT1G31480	-2.0616	Down
Zm00008a015709	AT3G14270	-0.4053	Down
Zm00008a015718	AT4G38160	-2.0804	Down
Zm00008a015750	AT1G65580	-1.1367	Down
Zm00008a015784	AT1G27970	-0.8249	Down
Zm00008a015789	AT3G07680	-2.2127	Down
Zm00008a015824	AT4G14305	-0.946	Down
Zm00008a015882	AT3G44600	-0.8178	Down
Zm00008a016005	AT4G19710	-1.7787	Down
Zm00008a016012	AT1G79590	-1.7086	Down
Zm00008a016031	AT5G25080	-0.6054	Down
Zm00008a016065	AT5G47200	-1.5858	Down
Zm00008a016150	AT3G01470	-1.6421	Down
Zm00008a016217	AT3G04030	-2.3847	Down
Zm00008a016304	AT2G17730	-1.2446	Down
Zm00008a016350	AT5G13160	-0.7179	Down
Zm00008a016403	AT5G22750	-0.4168	Down
Zm00008a016504	AT5G57580	-2.2931	Down
Zm00008a016510	AT3G25530	-1.3505	Down
Zm00008a016518	AT5G53350	-0.3797	Down
Zm00008a016588	AT3G53230	-1.2934	Down
Zm00008a016657	AT1G71090	-0.2514	Down
Zm00008a016662	AT1G23860	-0.9314	Down
Zm00008a016674	AT5G33406	-1.6054	Down
Zm00008a016707	AT3G47570	-1.2637	Down
Zm00008a016729	AT2G20420	-2.1152	Down
Zm00008a016771	AT4G16580	-2.3158	Down
Zm00008a016776	AT4G16580	-1.924	Down
Zm00008a016828	AT5G45190	-0.748	Down
Zm00008a016940	AT3G61060	-1.9231	Down
Zm00008a017016	AT1G31920	-0.8412	Down
Zm00008a017034	AT1G32060	-0.1562	Down
Zm00008a017041	AT2G31170	-2.0914	Down
Zm00008a017052	AT4G19170	-1.1937	Down
Zm00008a017058	AT3G50910	-1.9472	Down
Zm00008a017063	AT4G36530	-1.9903	Down
Zm00008a017076	AT1G23530	-2.0124	Down
Zm00008a017132	AT4G15950	-0.0796	Down
Zm00008a017200	AT5G23060	-0.412	Down
Zm00008a017209	AT5G30495	-0.0582	Down
Zm00008a017216	AT3G09360	-1.8046	Down
Zm00008a017226	AT4G01150	-0.203	Down
Zm00008a017316	AT4G00430	-1.2032	Down
Zm00008a017328	AT2G45980	-1.3398	Down
Zm00008a017342	AT3G45090	-1.0247	Down
Zm00008a017357	AT1G04555	-0.3064	Down
Zm00008a017408	AT1G80030	-1.8762	Down
Zm00008a017510	AT1G62380	-1.0972	Down
Zm00008a017555	AT4G38100	-0.4353	Down
Zm00008a017600	AT1G71820	-2.0872	Down
Zm00008a017648	AT2G45260	-0.8831	Down
Zm00008a017650	AT2G40300	-0.4556	Down
Zm00008a017727	AT5G65180	-1.1679	Down
Zm00008a017728	AT2G41120	-1.7037	Down
Zm00008a017773	AT2G41290	-0.094	Down
Zm00008a017805	AT2G16980	-1.9862	Down
Zm00008a017851	AT5G38410	-2.1498	Down
Zm00008a017904	AT1G29880	-1.2132	Down
Zm00008a017927	AT2G43460	-1.6197	Down
Zm00008a017947	AT1G19080	-0.9109	Down
Zm00008a017987	AT1G22310	-1.1082	Down
Zm00008a017989	AT5G64200	-1.3035	Down
Zm00008a017996	AT2G04030	-2.1534	Down
Zm00008a018033	AT5G52640	-2.3845	Down
Zm00008a018052	AT1G20980	-0.2313	Down
Zm00008a018066	AT5G06440	-0.7754	Down
Zm00008a018073	AT5G22000	-0.5211	Down
Zm00008a018112	AT3G22950	-1.1001	Down
Zm00008a018135	AT1G19910	-0.1811	Down
Zm00008a018137	AT3G52950	-0.276	Down
Zm00008a018157	AT2G16485	-0.7507	Down
Zm00008a018194	AT1G21640	-0.5005	Down
Zm00008a018209	AT2G18390	-0.4555	Down
Zm00008a018254	AT3G11670	-0.2401	Down
Zm00008a018277	AT5G09810	-2.1501	Down
Zm00008a018322	AT2G16720	-0.2606	Down
Zm00008a018362	AT5G36160	-2.3889	Down
Zm00008a018376	AT2G36060	-0.9366	Down
Zm00008a018425	AT3G47810	-2.078	Down
Zm00008a018430	AT4G03120	-0.6317	Down
Zm00008a018453	AT5G38510	-1.5362	Down
Zm00008a018483	AT3G58640	-2.1482	Down
Zm00008a018524	AT2G25850	-0.9018	Down
Zm00008a018530	AT2G25970	-1.166	Down
Zm00008a018565	AT5G11430	-0.77	Down
Zm00008a018573	AT3G63400	-0.3224	Down
Zm00008a018603	AT3G13235	-2.1523	Down
Zm00008a018632	AT3G01460	-0.6479	Down
Zm00008a018651	AT1G44542	-1.0567	Down
Zm00008a018673	AT2G21270	-0.2304	Down
Zm00008a018699	AT4G15110	-1.9538	Down
Zm00008a018756	AT3G11830	-1.9953	Down
Zm00008a018780	AT4G31750	-1.4095	Down
Zm00008a018782	AT1G36730	-0.2592	Down
Zm00008a018806	AT5G64050	-0.1107	Down
Zm00008a018838	AT4G17960	-0.0934	Down
Zm00008a018898	AT5G27450	-0.1176	Down
Zm00008a018904	AT1G20630	-1.6991	Down
Zm00008a018941	AT1G78570	-1.5006	Down
Zm00008a018955	AT3G17880	-0.2233	Down
Zm00008a018997	AT5G42960	-0.2019	Down
Zm00008a018998	AT1G32230	-1.6029	Down
Zm00008a018999	AT5G03780	-1.3028	Down
Zm00008a019026	AT4G36195	-1.6215	Down
Zm00008a019042	AT1G57770	-1.1557	Down
Zm00008a019047	AT1G21680	-1.7391	Down
Zm00008a019074	AT2G47070	-1.0334	Down
Zm00008a019089	AT3G13440	-0.5365	Down
Zm00008a019101	AT1G07570	-0.7228	Down
Zm00008a019119	AT5G02960	-1.6867	Down
Zm00008a019126	AT2G38480	-1.844	Down
Zm00008a019140	AT1G55530	-1.6477	Down
Zm00008a019165	AT5G19450	-0.3699	Down
Zm00008a019183	AT4G34640	-0.829	Down
Zm00008a019200	AT5G46190	-0.9089	Down
Zm00008a019235	AT2G02760	-0.42	Down
Zm00008a019251	AT2G35860	-1.9237	Down
Zm00008a019268	AT2G20830	-1.9657	Down
Zm00008a019283	AT1G31330	-1.0475	Down
Zm00008a019332	AT2G29180	-0.2427	Down
Zm00008a019359	AT5G67310	-1.2822	Down
Zm00008a019367	AT3G29185	-0.0042	Down
Zm00008a019368	AT1G13940	-1.2068	Down
Zm00008a019380	AT5G48760	-0.2636	Down
Zm00008a019391	AT5G45890	-0.1844	Down
Zm00008a019411	AT1G05385	-2.294	Down
Zm00008a019422	AT4G14680	-0.3224	Down
Zm00008a019484	AT5G10270	-1.8567	Down
Zm00008a019515	AT3G12110	-1.3709	Down
Zm00008a019517	AT2G01830	-0.3802	Down
Zm00008a019518	AT1G66150	-1.1709	Down
Zm00008a019532	AT1G23190	-1.9617	Down
Zm00008a019537	AT3G17850	-0.8108	Down
Zm00008a019542	AT1G25440	-1.0552	Down
Zm00008a019560	AT1G18180	-0.3569	Down
Zm00008a019580	AT1G15200	-0.8773	Down
Zm00008a019628	AT5G06710	-0.0892	Down
Zm00008a019684	AT3G22590	-0.7242	Down
Zm00008a019713	AT1G64760	-1.2008	Down
Zm00008a019727	AT5G56080	-0.3521	Down
Zm00008a019788	AT5G59970	-2.1471	Down
Zm00008a019797	AT2G14820	-1.3984	Down
Zm00008a019822	AT5G48385	-0.5166	Down
Zm00008a019841	AT3G03300	-1.7457	Down
Zm00008a019847	AT2G32480	-0.6878	Down
Zm00008a019881	AT5G53580	-1.2313	Down
Zm00008a019893	AT2G16485	-0.279	Down
Zm00008a019909	AT5G54090	-0.2004	Down
Zm00008a019923	AT5G38170	-1.316	Down
Zm00008a019933	AT3G43220	-0.8718	Down
Zm00008a019941	AT1G11060	-1.48	Down
Zm00008a019988	AT1G65720	-2.1628	Down
Zm00008a019995	AT1G17880	-1.7571	Down
Zm00008a020078	AT1G63800	-1.6826	Down
Zm00008a020161	AT5G64850	-0.8371	Down
Zm00008a020217	AT4G33500	-1.1856	Down
Zm00008a020244	AT4G38810	-1.7194	Down
Zm00008a020262	AT3G50670	-0.5552	Down
Zm00008a020291	AT1G80830	-2.336	Down
Zm00008a020323	AT3G12110	-1.0775	Down
Zm00008a020326	AT1G05200	-0.4458	Down
Zm00008a020411	AT5G66570	-0.7109	Down
Zm00008a020422	AT2G34750	-0.6411	Down
Zm00008a020427	AT4G31420	-0.4582	Down
Zm00008a020469	AT1G10210	-1.392	Down
Zm00008a020493	AT4G31310	-1.776	Down
Zm00008a020499	AT1G27370	-2.077	Down
Zm00008a020526	AT4G02530	-1.2365	Down
Zm00008a020566	AT4G11860	-0.6502	Down
Zm00008a020577	AT4G34700	-1.2176	Down
Zm00008a020578	AT2G46700	-0.0347	Down
Zm00008a020583	AT4G27680	-1.0152	Down
Zm00008a020590	AT2G17990	-0.9495	Down
Zm00008a020648	AT5G13000	-2.0269	Down
Zm00008a020668	AT4G21660	-0.7857	Down
Zm00008a020687	AT1G68010	-0.1679	Down
Zm00008a020702	AT4G25670	-0.5528	Down
Zm00008a020724	AT2G12190	-0.0461	Down
Zm00008a020738	AT1G16810	-1.1242	Down
Zm00008a020755	AT4G10710	-0.4256	Down
Zm00008a020815	AT4G00800	-1.0217	Down
Zm00008a020816	AT1G64720	-0.3573	Down
Zm00008a020822	AT5G47120	-0.7196	Down
Zm00008a020849	AT3G03590	-1.314	Down
Zm00008a020871	AT3G27110	-2.2703	Down
Zm00008a020897	AT5G10910	-0.7647	Down
Zm00008a020910	AT4G36470	-2.1152	Down
Zm00008a020911	AT3G13320	-2.0544	Down
Zm00008a020912	AT3G13040	-1.1748	Down
Zm00008a020913	AT4G31120	-0.0662	Down
Zm00008a020935	AT5G24630	-2.2044	Down
Zm00008a020961	AT3G16780	-0.7605	Down
Zm00008a021020	AT1G56180	-1.8706	Down
Zm00008a021022	AT1G79550	-1.0615	Down
Zm00008a021108	AT4G30790	-1.4551	Down
Zm00008a021128	AT1G80840	-1.3287	Down
Zm00008a021157	AT1G15690	-2.2987	Down
Zm00008a021178	AT1G16290	-0.7471	Down
Zm00008a021328	AT1G51200	-0.5876	Down
Zm00008a021384	AT5G13650	-1.2606	Down
Zm00008a021385	AT4G37280	-0.3632	Down
Zm00008a021463	AT4G33270	-1.1576	Down
Zm00008a021486	AT3G61600	-0.4398	Down
Zm00008a021516	AT4G01050	-0.4452	Down
Zm00008a021521	AT5G53160	-0.7894	Down
Zm00008a021622	AT1G11650	-1.9456	Down
Zm00008a021647	AT5G28060	-1.3182	Down
Zm00008a021658	AT4G32980	-1.8781	Down
Zm00008a021674	AT5G11970	-0.9099	Down
Zm00008a021715	AT3G20800	-1.032	Down
Zm00008a021716	AT4G13350	-2.2686	Down
Zm00008a021735	AT2G36760	-2.0888	Down
Zm00008a021741	AT2G36790	-0.3736	Down
Zm00008a021746	AT2G36760	-0.3196	Down
Zm00008a021751	AT5G36160	-1.4755	Down
Zm00008a021769	AT1G16670	-0.9729	Down
Zm00008a021783	AT3G04080	-0.8402	Down
Zm00008a021821	AT1G71900	-1.2611	Down
Zm00008a021823	AT4G13040	-0.3975	Down
Zm00008a021824	AT1G15140	-1.9205	Down
Zm00008a021837	AT4G08160	-2.3504	Down
Zm00008a021856	AT5G48830	-2.2642	Down
Zm00008a021910	AT2G01830	-0.3819	Down
Zm00008a021930	AT5G03900	-1.8734	Down
Zm00008a021932	AT2G27450	-1.9677	Down
Zm00008a021936	AT3G52600	-2.0618	Down
Zm00008a021944	AT5G22280	-1.8463	Down
Zm00008a021956	AT5G06290	-2.0768	Down
Zm00008a022005	AT1G22030	-0.5492	Down
Zm00008a022025	AT1G35470	-1.1839	Down
Zm00008a022026	AT5G07020	-1.774	Down
Zm00008a022047	AT4G21192	-1.2579	Down
Zm00008a022055	AT2G30390	-0.4145	Down
Zm00008a022066	AT2G31955	-0.8671	Down
Zm00008a022086	AT1G07700	-0.0537	Down
Zm00008a022113	AT5G64940	-1.9864	Down
Zm00008a022136	AT2G22450	-2.0621	Down
Zm00008a022150	AT3G01380	-2.3543	Down
Zm00008a022151	AT1G51400	-1.3329	Down
Zm00008a022248	AT5G14270	-0.3358	Down
Zm00008a022264	AT5G60600	-0.6801	Down
Zm00008a022289	AT5G24930	-1.4123	Down
Zm00008a022291	AT2G24590	-1.5279	Down
Zm00008a022332	AT3G52090	-2.3772	Down
Zm00008a022370	AT2G37040	-0.5267	Down
Zm00008a022420	AT5G22300	-0.5038	Down
Zm00008a022430	AT4G21670	-0.4669	Down
Zm00008a022453	AT1G12250	-1.5856	Down
Zm00008a022462	AT3G49590	-1.3382	Down
Zm00008a022478	AT5G58870	-2.2605	Down
Zm00008a022493	AT2G44745	-1.1558	Down
Zm00008a022494	AT2G44770	-1.0309	Down
Zm00008a022500	AT1G02130	-0.3864	Down
Zm00008a022544	AT4G00170	-0.3493	Down
Zm00008a022604	AT1G01230	-1.955	Down
Zm00008a022751	AT1G31720	-1.4639	Down
Zm00008a022756	AT5G66450	-2.2437	Down
Zm00008a022768	AT4G36550	-0.1091	Down
Zm00008a022771	AT1G75250	-1.1865	Down
Zm00008a022786	AT2G23740	-1.1179	Down
Zm00008a022818	AT4G35320	-1.887	Down
Zm00008a022827	AT2G42210	-0.776	Down
Zm00008a022983	AT1G26830	-1.123	Down
Zm00008a022991	AT3G20840	-0.1727	Down
Zm00008a023029	AT5G10230	-1.9757	Down
Zm00008a023085	AT2G15620	-1.4505	Down
Zm00008a023094	AT4G33985	-2.0434	Down
Zm00008a023126	AT2G32950	-0.4049	Down
Zm00008a023135	AT3G09270	-0.2092	Down
Zm00008a023153	AT2G41940	-1.4636	Down
Zm00008a023179	AT4G32980	-2.0859	Down
Zm00008a023217	AT1G68020	-1.4833	Down
Zm00008a023235	AT2G24940	-0.8765	Down
Zm00008a023240	AT2G24060	-2.2428	Down
Zm00008a023266	AT4G32050	-0.3266	Down
Zm00008a023269	AT1G15730	-0.5585	Down
Zm00008a023271	AT1G67250	-2.0115	Down
Zm00008a023296	AT1G57590	-2.0831	Down
Zm00008a023306	AT4G14330	-1.8293	Down
Zm00008a023315	AT2G34970	-0.3351	Down
Zm00008a023318	AT3G24170	-2.38	Down
Zm00008a023324	AT5G40810	-0.4133	Down
Zm00008a023343	AT2G33150	-1.9558	Down
Zm00008a023361	AT3G58180	-2.0104	Down
Zm00008a023371	AT4G10810	-0.2252	Down
Zm00008a023383	AT3G19870	-0.7459	Down
Zm00008a023386	AT2G22640	-0.7284	Down
Zm00008a023398	AT3G10550	-0.9893	Down
Zm00008a023422	AT1G26220	-0.6523	Down
Zm00008a023432	AT3G48280	-1.3155	Down
Zm00008a023452	AT1G10960	-0.1709	Down
Zm00008a023467	AT5G64550	-0.8215	Down
Zm00008a023499	AT4G31290	-1.7859	Down
Zm00008a023555	AT1G67740	-1.9665	Down
Zm00008a023590	AT3G26300	-1.0351	Down
Zm00008a023608	AT1G30440	-0.4979	Down
Zm00008a023776	AT5G05930	-2.026	Down
Zm00008a023781	AT3G52250	-0.9911	Down
Zm00008a023862	AT1G11300	-0.5925	Down
Zm00008a023864	AT1G11300	-1.7468	Down
Zm00008a023877	AT3G55270	-1.9956	Down
Zm00008a023882	AT5G59780	-1.7442	Down
Zm00008a023969	AT1G48410	-1.2486	Down
Zm00008a023998	AT5G38020	-0.5024	Down
Zm00008a024072	AT1G62730	-1.0043	Down
Zm00008a024143	AT5G62090	-2.1958	Down
Zm00008a024149	AT1G01820	-1.3383	Down
Zm00008a024292	AT5G28780	-1.6663	Down
Zm00008a024334	AT4G28830	-2.3561	Down
Zm00008a024386	AT5G17230	-0.8521	Down
Zm00008a024524	AT1G15270	-1.0467	Down
Zm00008a024566	AT3G18270	-0.248	Down
Zm00008a024585	AT2G30950	-1.5609	Down
Zm00008a024609	AT2G07180	-2.3646	Down
Zm00008a024610	AT5G35400	-2.1155	Down
Zm00008a024712	AT2G04160	-1.6544	Down
Zm00008a024774	AT5G45275	-0.4848	Down
Zm00008a024794	AT2G25540	-0.8639	Down
Zm00008a024820	AT1G14360	-0.4805	Down
Zm00008a024849	AT2G19450	-1.6269	Down
Zm00008a024874	AT1G09310	-0.9008	Down
Zm00008a024878	AT3G12685	-1.7419	Down
Zm00008a024912	AT5G06120	-1.2292	Down
Zm00008a024919	AT2G26280	-0.0564	Down
Zm00008a024987	AT5G23240	-0.7395	Down
Zm00008a025118	AT5G16370	-1.6378	Down
Zm00008a025148	AT4G16410	-0.4323	Down
Zm00008a025161	AT5G47690	-2.3559	Down
Zm00008a025199	AT1G08190	-1.1631	Down
Zm00008a025215	AT5G45330	-0.1163	Down
Zm00008a025229	AT1G68740	-0.7396	Down
Zm00008a025243	AT5G35200	-2.3067	Down
Zm00008a025256	AT3G08590	-1.8448	Down
Zm00008a025257	AT5G58320	-0.3304	Down
Zm00008a025262	AT5G20630	-1.6136	Down
Zm00008a025275	AT1G07110	-2.1372	Down
Zm00008a025287	AT5G13560	-1.9824	Down
Zm00008a025290	AT1G05260	-2.2358	Down
Zm00008a025296	AT3G17205	-1.1641	Down
Zm00008a025311	AT3G62600	-1.144	Down
Zm00008a025343	AT3G62160	-1.0717	Down
Zm00008a025364	AT3G46710	-1.787	Down
Zm00008a025398	AT1G52080	-1.011	Down
Zm00008a025460	AT1G10970	-1.1779	Down
Zm00008a025468	AT4G29840	-1.9398	Down
Zm00008a025477	AT4G29080	-0.9098	Down
Zm00008a025526	AT2G19130	-1.7332	Down
Zm00008a025591	AT1G24265	-1.6545	Down
Zm00008a025601	AT4G02370	-0.1314	Down
Zm00008a025638	AT5G05560	-1.7601	Down
Zm00008a025652	AT2G41430	-2.2047	Down
Zm00008a025666	AT2G30100	-2.2392	Down
Zm00008a025686	AT4G16260	-2.1468	Down
Zm00008a025714	AT5G13500	-2.3708	Down
Zm00008a025720	AT1G31500	-0.2823	Down
Zm00008a025722	AT5G58300	-0.6153	Down
Zm00008a025727	AT2G41770	-1.6044	Down
Zm00008a025756	AT5G59180	-1.7929	Down
Zm00008a025760	AT1G54790	-0.0355	Down
Zm00008a025771	AT1G54710	-0.3069	Down
Zm00008a025800	AT4G30720	-0.4576	Down
Zm00008a025816	AT4G02600	-1.2536	Down
Zm00008a025838	AT1G77130	-2.2467	Down
Zm00008a025872	AT1G27700	-1.7308	Down
Zm00008a025924	AT5G54680	-2.3331	Down
Zm00008a025954	AT3G09560	-1.9738	Down
Zm00008a026021	AT3G51580	-0.9775	Down
Zm00008a026029	AT5G58300	-2.0342	Down
Zm00008a026034	AT1G32070	-0.9025	Down
Zm00008a026059	AT1G79620	-0.044	Down
Zm00008a026070	AT1G77940	-0.7967	Down
Zm00008a026080	AT3G48730	-1.3827	Down
Zm00008a026090	AT3G12490	-0.0239	Down
Zm00008a026110	AT1G54290	-0.5376	Down
Zm00008a026132	AT3G18850	-0.0245	Down
Zm00008a026214	AT3G61770	-0.7114	Down
Zm00008a026222	AT3G01090	-1.1954	Down
Zm00008a026224	AT1G53450	-1.388	Down
Zm00008a026302	AT1G72770	-1.6391	Down
Zm00008a026315	AT5G11950	-2.3697	Down
Zm00008a026365	AT3G18290	-0.2961	Down
Zm00008a026369	AT3G18390	-1.1421	Down
Zm00008a026387	AT5G53460	-0.5693	Down
Zm00008a026430	AT1G16890	-0.4856	Down
Zm00008a026483	AT3G27925	-1.6188	Down
Zm00008a026485	AT3G56160	-1.3892	Down
Zm00008a026516	AT3G25690	-1.53	Down
Zm00008a026519	AT2G32060	-0.9997	Down
Zm00008a026537	AT1G04910	-0.6945	Down
Zm00008a026543	AT1G29370	-1.0618	Down
Zm00008a026550	AT5G66010	-0.1173	Down
Zm00008a026561	AT1G17550	-1.2175	Down
Zm00008a026567	AT5G62740	-1.9423	Down
Zm00008a026589	AT5G24120	-0.381	Down
Zm00008a026645	AT4G11800	-1.2144	Down
Zm00008a026734	AT3G18860	-0.5835	Down
Zm00008a026759	AT4G39270	-0.0529	Down
Zm00008a026782	AT3G10260	-1.1585	Down
Zm00008a026784	AT4G19070	-0.1907	Down
Zm00008a026835	AT5G07990	-0.7108	Down
Zm00008a026863	AT2G46290	-1.6499	Down
Zm00008a026890	AT2G23840	-0.5448	Down
Zm00008a026891	AT3G13460	-0.8764	Down
Zm00008a026967	AT5G36200	-1.8876	Down
Zm00008a026971	AT5G07610	-1.8468	Down
Zm00008a026997	AT2G14170	-0.5571	Down
Zm00008a026999	AT4G14100	-1.163	Down
Zm00008a027004	AT5G62670	-1.0033	Down
Zm00008a027024	AT3G07810	-1.7981	Down
Zm00008a027028	AT1G18950	-1.8428	Down
Zm00008a027055	AT3G04890	-2.1031	Down
Zm00008a027073	AT3G57490	-1.9249	Down
Zm00008a027297	AT4G22890	-1.2776	Down
Zm00008a027321	AT5G60340	-2.3272	Down
Zm00008a027339	AT1G01320	-1.6091	Down
Zm00008a027349	AT2G20260	-1.4011	Down
Zm00008a027353	AT5G37150	-0.7923	Down
Zm00008a027362	AT3G04030	-2.2488	Down
Zm00008a027382	AT3G54230	-0.8229	Down
Zm00008a027395	AT5G51410	-1.5494	Down
Zm00008a027425	AT5G58770	-1.9117	Down
Zm00008a027521	AT3G44530	-1.2854	Down
Zm00008a027603	AT5G13020	-2.1275	Down
Zm00008a027665	AT2G36060	-2.1334	Down
Zm00008a027674	AT4G12640	-1.3463	Down
Zm00008a027694	AT5G51230	-1.1931	Down
Zm00008a027830	AT5G05570	-0.0675	Down
Zm00008a027873	AT3G03940	-0.6167	Down
Zm00008a027964	AT1G68090	-1.9553	Down
Zm00008a027983	AT1G19180	-1.2414	Down
Zm00008a028004	AT3G25855	-1.2696	Down
Zm00008a028012	AT1G73960	-1.5554	Down
Zm00008a028027	AT1G26880	-2.1872	Down
Zm00008a028143	AT5G23260	-1.2746	Down
Zm00008a028402	AT1G04960	-0.4622	Down
Zm00008a028423	AT3G57785	-0.0168	Down
Zm00008a028436	AT5G13020	-1.7935	Down
Zm00008a028500	AT3G26935	-0.6043	Down
Zm00008a028523	AT5G48640	-2.1985	Down
Zm00008a028531	AT4G13010	-0.5425	Down
Zm00008a028543	AT5G21940	-1.3615	Down
Zm00008a028616	AT3G61060	-0.8316	Down
Zm00008a028673	AT4G25290	-0.525	Down
Zm00008a028712	AT2G17520	-1.0213	Down
Zm00008a028723	AT4G37740	-0.1792	Down
Zm00008a028825	AT4G35780	-0.8818	Down
Zm00008a028867	AT3G16250	-2.3315	Down
Zm00008a028909	AT3G46730	-1.2306	Down
Zm00008a028917	AT3G45100	-0.2626	Down
Zm00008a028920	AT4G21570	-1.4123	Down
Zm00008a028934	AT5G09400	-1.8847	Down
Zm00008a028938	AT4G21990	-1.218	Down
Zm00008a028945	AT1G05120	-0.6805	Down
Zm00008a028951	AT3G02700	-2.2254	Down
Zm00008a028988	AT3G03940	-1.8756	Down
Zm00008a029002	AT5G60620	-2.1287	Down
Zm00008a029015	AT4G05200	-2.1844	Down
Zm00008a029031	AT4G21280	-1.0049	Down
Zm00008a029036	AT3G02780	-2.3934	Down
Zm00008a029043	AT5G42310	-0.7935	Down
Zm00008a029081	AT3G08940	-2.261	Down
Zm00008a029096	AT1G07930	-2.134	Down
Zm00008a029118	AT2G35100	-0.571	Down
Zm00008a029125	AT2G47820	-1.525	Down
Zm00008a029126	AT2G41900	-1.3931	Down
Zm00008a029245	AT5G43960	-0.5842	Down
Zm00008a029272	AT1G13950	-0.7299	Down
Zm00008a029331	AT3G50690	-1.4609	Down
Zm00008a029376	AT2G26570	-0.516	Down
Zm00008a029386	AT5G15700	-1.6606	Down
Zm00008a029393	AT5G10360	-1.3474	Down
Zm00008a029446	AT3G01740	-1.9532	Down
Zm00008a029449	AT4G08810	-1.7501	Down
Zm00008a029469	AT3G06483	-0.1532	Down
Zm00008a029523	AT3G06270	-0.6067	Down
Zm00008a029526	AT3G06080	-0.0586	Down
Zm00008a029549	AT5G04140	-0.553	Down
Zm00008a029555	AT2G41250	-0.5709	Down
Zm00008a029607	AT2G06520	-1.0334	Down
Zm00008a029667	AT1G55540	-1.7237	Down
Zm00008a029734	AT1G74850	-0.3743	Down
Zm00008a029834	AT5G19180	-1.8272	Down
Zm00008a029836	AT3G52040	-0.9997	Down
Zm00008a029845	AT3G06540	-1.4912	Down
Zm00008a029901	AT3G06720	-0.4968	Down
Zm00008a029907	AT5G26751	-2.0238	Down
Zm00008a029929	AT3G23900	-1.2262	Down
Zm00008a029936	AT1G13930	-1.6322	Down
Zm00008a029963	AT1G27510	-2.1937	Down
Zm00008a029969	AT1G70060	-1.8832	Down
Zm00008a029989	AT2G46494	-2.1781	Down
Zm00008a030039	AT1G13360	-0.8606	Down
Zm00008a030040	AT1G68550	-0.7443	Down
Zm00008a030096	AT3G09390	-1.5829	Down
Zm00008a030103	AT2G28800	-1.1613	Down
Zm00008a030125	AT5G58470	-2.0324	Down
Zm00008a030144	AT2G06520	-1.2024	Down
Zm00008a030153	AT4G12800	-1.5197	Down
Zm00008a030236	AT5G58380	-0.4064	Down
Zm00008a030320	AT1G28590	-0.7576	Down
Zm00008a030363	AT3G48280	-0.1775	Down
Zm00008a030388	AT4G24020	-1.2393	Down
Zm00008a030391	AT1G75280	-1.3629	Down
Zm00008a030393	AT2G33845	-1.5682	Down
Zm00008a030478	AT3G62140	-1.2907	Down
Zm00008a030710	AT4G34550	-0.5921	Down
Zm00008a030752	AT1G27600	-2.2102	Down
Zm00008a030788	AT2G34480	-1.3525	Down
Zm00008a030807	AT1G75220	-0.7398	Down
Zm00008a030817	AT2G46340	-1.9712	Down
Zm00008a030857	AT1G29350	-1.2486	Down
Zm00008a030863	AT1G10490	-1.7251	Down
Zm00008a030876	AT2G46225	-0.6451	Down
Zm00008a030908	AT4G05420	-0.8993	Down
Zm00008a030909	AT1G12840	-2.267	Down
Zm00008a030925	AT2G38170	-0.8374	Down
Zm00008a030993	AT3G06720	-1.6292	Down
Zm00008a031004	AT5G12430	-1.6996	Down
Zm00008a031031	AT1G49350	-1.3548	Down
Zm00008a031033	AT3G17570	-1.6975	Down
Zm00008a031040	AT3G14940	-0.2316	Down
Zm00008a031062	AT1G27000	-1.2585	Down
Zm00008a031147	AT2G37770	-1	Down
Zm00008a031250	AT1G34320	-1.0818	Down
Zm00008a031284	AT5G20240	-2.0602	Down
Zm00008a031336	AT5G18830	-0.3471	Down
Zm00008a031413	AT5G53160	-1.1906	Down
Zm00008a031417	AT1G79620	-0.7968	Down
Zm00008a031438	AT2G41640	-2.3267	Down
Zm00008a031450	AT3G58480	-0.3716	Down
Zm00008a031484	AT3G12580	-1.2843	Down
Zm00008a031523	AT3G58030	-1.163	Down
Zm00008a031563	AT5G18240	-0.8797	Down
Zm00008a031580	AT5G21170	-0.365	Down
Zm00008a031605	AT4G27390	-2.1756	Down
Zm00008a031616	AT3G14940	-1.5219	Down
Zm00008a031617	AT1G04300	-0.6416	Down
Zm00008a031622	AT4G19645	-0.1745	Down
Zm00008a031711	AT1G71070	-0.7131	Down
Zm00008a031714	AT3G05500	-1.3796	Down
Zm00008a031726	AT3G12290	-0.2482	Down
Zm00008a031814	AT4G37870	-1.4821	Down
Zm00008a031877	AT5G02160	-1.7047	Down
Zm00008a031881	AT2G29200	-2.3675	Down
Zm00008a031898	AT2G39990	-0.1792	Down
Zm00008a032026	AT4G32660	-1.0964	Down
Zm00008a032046	AT2G34420	-0.0222	Down
Zm00008a032093	AT1G71410	-0.6458	Down
Zm00008a032109	AT2G46370	-0.6923	Down
Zm00008a032153	AT1G60590	-0.0134	Down
Zm00008a032185	AT1G30820	-2.047	Down
Zm00008a032186	AT1G65930	-0.1515	Down
Zm00008a032187	AT4G27910	-0.3708	Down
Zm00008a032199	AT1G64200	-1.7467	Down
Zm00008a032220	AT5G50890	-1.9055	Down
Zm00008a032263	AT3G04310	-2.2389	Down
Zm00008a032312	AT3G02600	-1.0112	Down
Zm00008a032344	AT4G10920	-0.0636	Down
Zm00008a032394	AT5G28060	-0.6494	Down
Zm00008a032410	AT3G14830	-1.4795	Down
Zm00008a032420	AT5G02950	-0.4542	Down
Zm00008a032495	AT3G07940	-0.3844	Down
Zm00008a032543	AT1G08820	-0.6308	Down
Zm00008a032547	AT1G31120	-2.369	Down
Zm00008a032563	AT5G27730	-0.2309	Down
Zm00008a032609	AT1G27320	-0.0475	Down
Zm00008a032632	AT3G27180	-1.9582	Down
Zm00008a032715	AT3G48500	-1.8735	Down
Zm00008a032723	AT3G59360	-0.183	Down
Zm00008a032737	AT1G08450	-0.8032	Down
Zm00008a032782	AT4G15093	-1.1314	Down
Zm00008a032786	AT1G10010	-1.2008	Down
Zm00008a032817	AT2G47970	-1.5482	Down
Zm00008a032828	AT2G36145	-0.6308	Down
Zm00008a032836	AT4G21110	-1.9844	Down
Zm00008a032867	AT2G39940	-1.5046	Down
Zm00008a032868	AT3G09050	-1.4844	Down
Zm00008a032882	AT2G37980	-1.2741	Down
Zm00008a032887	AT2G37980	-2.2974	Down
Zm00008a032895	AT2G37970	-1.8932	Down
Zm00008a032939	AT5G64650	-0.1884	Down
Zm00008a033054	AT5G21090	-0.1396	Down
Zm00008a033108	AT4G05000	-2.0676	Down
Zm00008a033198	AT3G15030	-1.1686	Down
Zm00008a033269	AT5G22800	-1.4796	Down
Zm00008a033287	AT1G27210	-0.2196	Down
Zm00008a033307	AT2G20570	-0.398	Down
Zm00008a033362	AT4G39870	-2.0004	Down
Zm00008a033394	AT5G08740	-0.6532	Down
Zm00008a033398	AT2G47400	-1.1258	Down
Zm00008a033426	AT4G08350	-1.3355	Down
Zm00008a033474	AT5G20720	-0.858	Down
Zm00008a033480	AT3G14200	-0.8724	Down
Zm00008a033485	AT1G72680	-1.4108	Down
Zm00008a033617	AT3G22110	-0.2963	Down
Zm00008a033673	AT1G64185	-1.9178	Down
Zm00008a033675	AT5G41650	-0.5759	Down
Zm00008a033686	AT5G45910	-1.8574	Down
Zm00008a033706	AT1G78600	-1.198	Down
Zm00008a033799	AT2G36530	-1.7179	Down
Zm00008a033812	AT3G60750	-2.2026	Down
Zm00008a033855	AT2G45500	-1.7485	Down
Zm00008a033863	AT4G22990	-1.6951	Down
Zm00008a033913	AT1G55490	-2.294	Down
Zm00008a033924	AT3G03050	-0.3685	Down
Zm00008a033936	AT5G63060	-1.384	Down
Zm00008a033940	AT1G33140	-1.608	Down
Zm00008a033946	AT4G16570	-1.836	Down
Zm00008a033962	AT3G48110	-2.2639	Down
Zm00008a033996	AT1G73540	-0.3471	Down
Zm00008a034024	AT1G23800	-1.9744	Down
Zm00008a034042	AT1G26170	-2.2864	Down
Zm00008a034044	AT1G60800	-0.9481	Down
Zm00008a034050	AT1G68940	-1.403	Down
Zm00008a034082	AT5G47690	-0.4087	Down
Zm00008a034096	AT5G50140	-1.3778	Down
Zm00008a034130	AT4G11000	-1.3753	Down
Zm00008a034229	AT3G18180	-2.1292	Down
Zm00008a034261	AT3G21250	-0.9707	Down
Zm00008a034358	AT4G32285	-0.1624	Down
Zm00008a034580	AT1G69720	-2.1614	Down
Zm00008a034585	AT5G20150	-2.2351	Down
Zm00008a034600	AT1G01140	-0.7066	Down
Zm00008a034620	AT1G06220	-0.1681	Down
Zm00008a034632	AT5G25220	-0.5142	Down
Zm00008a034638	AT1G32750	-1.8728	Down
Zm00008a034646	AT1G15690	-0.5661	Down
Zm00008a034652	AT1G17730	-1.7056	Down
Zm00008a034674	AT1G21065	-1.4756	Down
Zm00008a034675	AT2G15290	-0.4895	Down
Zm00008a034690	AT4G04210	-0.546	Down
Zm00008a034719	AT1G21000	-1.681	Down
Zm00008a034791	AT5G50350	-0.1628	Down
Zm00008a034805	AT4G31805	-0.6188	Down
Zm00008a034826	AT2G24120	-1.9532	Down
Zm00008a034827	AT1G07840	-1.5156	Down
Zm00008a034838	AT1G17890	-0.9768	Down
Zm00008a034861	AT4G30160	-1.6977	Down
Zm00008a034862	AT4G30160	-1.5328	Down
Zm00008a034882	AT5G24800	-1.2501	Down
Zm00008a034885	AT5G45680	-0.1913	Down
Zm00008a035058	AT2G45900	-1.2624	Down
Zm00008a035059	AT1G63680	-0.5488	Down
Zm00008a035179	AT1G26355	-0.4684	Down
Zm00008a035223	AT5G51600	-2.2491	Down
Zm00008a035226	AT1G63830	-0.4414	Down
Zm00008a035247	AT5G03450	-2.0127	Down
Zm00008a035250	AT3G13600	-2.0117	Down
Zm00008a035301	AT5G13690	-0.8608	Down
Zm00008a035348	AT3G26330	-2.1373	Down
Zm00008a035352	AT3G05560	-1.3911	Down
Zm00008a035362	AT2G40435	-0.2825	Down
Zm00008a035439	AT4G21800	-1.1193	Down
Zm00008a035450	AT2G23380	-2.2602	Down
Zm00008a035594	AT2G25430	-0.934	Down
Zm00008a035608	AT3G46740	-0.6376	Down
Zm00008a035614	AT5G59210	-1.2621	Down
Zm00008a035636	AT4G08230	-0.7418	Down
Zm00008a035744	AT1G61150	-1.2913	Down
Zm00008a035772	AT1G55490	-0.7336	Down
Zm00008a035780	AT1G14750	-1.1028	Down
Zm00008a035818	AT5G19780	-0.4721	Down
Zm00008a035824	AT3G52070	-1.1483	Down
Zm00008a035842	AT1G13750	-0.1586	Down
Zm00008a035879	AT1G47240	-1.8443	Down
Zm00008a035882	AT1G31870	-1.141	Down
Zm00008a035896	AT5G67500	-1.6196	Down
Zm00008a035940	AT4G33500	-1.1424	Down
Zm00008a035967	AT5G10940	-2.0222	Down
Zm00008a035977	AT1G53730	-0.7604	Down
Zm00008a035984	AT3G14350	-0.5043	Down
Zm00008a036005	AT2G06025	-2.2925	Down
Zm00008a036009	AT3G15000	-0.81	Down
Zm00008a036036	AT4G01400	-1.2371	Down
Zm00008a036065	AT2G17020	-0.1978	Down
Zm00008a036068	AT2G20920	-0.1085	Down
Zm00008a036082	AT5G26710	-2.2711	Down
Zm00008a036083	AT3G63520	-1.3767	Down
Zm00008a036104	AT5G04240	-0.4615	Down
Zm00008a036107	AT3G54840	-0.2811	Down
Zm00008a036132	AT4G14750	-2.0429	Down
Zm00008a036174	AT2G02180	-1.6336	Down
Zm00008a036191	AT3G61860	-1.5261	Down
Zm00008a036229	AT1G07620	-0.8943	Down
Zm00008a036233	AT5G61450	-1.1777	Down
Zm00008a036279	AT3G55990	-2.2799	Down
Zm00008a036302	AT2G26460	-1.1011	Down
Zm00008a036331	AT5G45790	-0.1053	Down
Zm00008a036399	AT5G58380	-0.1048	Down
Zm00008a036405	AT5G58380	-0.628	Down
Zm00008a036445	AT5G04740	-2.3136	Down
Zm00008a036449	AT3G59400	-1.9626	Down
Zm00008a036451	AT5G11880	-1.0792	Down
Zm00008a036456	AT5G22400	-1.2798	Down
Zm00008a036477	AT2G36010	-1.9363	Down
Zm00008a036539	AT3G47570	-2.286	Down
Zm00008a036605	AT5G40670	-0.7513	Down
Zm00008a036616	AT4G33670	-1.9898	Down
Zm00008a036672	AT1G74250	-0.5498	Down
Zm00008a036767	AT3G03860	-0.6475	Down
Zm00008a036792	AT1G61040	-0.0715	Down
Zm00008a036836	AT1G22800	-0.2213	Down
Zm00008a036840	AT1G33800	-2.2962	Down
Zm00008a036859	AT2G43970	-1.858	Down
Zm00008a036871	AT1G55840	-1.6301	Down
Zm00008a036877	AT5G60710	-0.3652	Down
Zm00008a036884	AT1G65810	-1.0091	Down
Zm00008a036914	AT3G33520	-1.7113	Down
Zm00008a036961	AT1G15980	-2.3456	Down
Zm00008a036985	AT2G18710	-2.1346	Down
Zm00008a037025	AT4G15180	-2.097	Down
Zm00008a037058	AT3G59040	-1.4647	Down
Zm00008a037122	AT2G38670	-0.8656	Down
Zm00008a037139	AT3G51010	-2.1854	Down
Zm00008a037172	AT4G25840	-1.3021	Down
Zm00008a037221	AT1G02890	-0.7295	Down
Zm00008a037232	AT1G79190	-0.4602	Down
Zm00008a037269	AT1G01060	-1.2754	Down
Zm00008a037306	AT5G47730	-1.7623	Down
Zm00008a037379	AT3G13600	-0.6666	Down
Zm00008a037382	AT5G54810	-0.2072	Down
Zm00008a037405	AT4G21060	-1.6861	Down
Zm00008a037426	AT4G33420	-0.9061	Down
Zm00008a037428	AT1G05260	-1.2157	Down
Zm00008a037429	AT1G05260	-1.7036	Down
Zm00008a037447	AT1G48300	-2.2572	Down
Zm00008a037489	AT2G47940	-1.186	Down
Zm00008a037493	AT5G16400	-0.3878	Down
Zm00008a037503	AT1G07220	-0.7335	Down
Zm00008a037506	AT5G18580	-1.6118	Down
Zm00008a037508	AT2G28380	-1.8733	Down
Zm00008a037560	AT5G64440	-0.9506	Down
Zm00008a037591	AT3G10370	-0.6096	Down
Zm00008a037620	AT1G64720	-1.6878	Down
Zm00008a037625	AT3G51010	-1.6465	Down
Zm00008a037644	AT1G05680	-0.2744	Down
Zm00008a037645	AT2G43820	-0.6247	Down
Zm00008a037708	AT2G18910	-0.896	Down
Zm00008a037887	AT1G43690	-0.1969	Down
Zm00008a037988	AT1G44790	-2.0719	Down
Zm00008a037992	AT5G67030	-2.1655	Down
Zm00008a038019	AT4G22240	-1.1336	Down
Zm00008a038051	AT3G02520	-1.6517	Down
Zm00008a038064	AT3G01370	-0.3263	Down
Zm00008a038083	AT1G16560	-1.7902	Down
Zm00008a038128	AT4G13070	-0.9242	Down
Zm00008a038180	AT5G15948	-2.0651	Down
Zm00008a038198	AT1G14740	-0.4626	Down
Zm00008a038234	AT4G13670	-1.4877	Down
Zm00008a038279	AT1G52530	-1.0983	Down
Zm00008a038316	AT4G16070	-1.2172	Down
Zm00008a038351	AT4G16070	-1.484	Down
Zm00008a038353	AT1G65280	-0.539	Down
Zm00008a038378	AT4G18210	-2.3679	Down
Zm00008a038417	AT4G18030	-2.1753	Down
Zm00008a038509	AT4G36480	-0.6027	Down
Zm00008a038557	AT5G35980	-2.3092	Down
Zm00008a038576	AT2G32730	-1.0335	Down
Zm00008a038594	AT3G12800	-1.4824	Down
Zm00008a038605	AT1G52520	-1.4876	Down
Zm00008a038615	AT4G20410	-0.8799	Down
Zm00008a038685	AT1G58290	-1.4744	Down
Zm00008a038757	AT5G11880	-2.0243	Down
Zm00008a038782	AT3G24820	-1.9369	Down
Zm00008a038808	AT5G50100	-0.349	Down
Zm00008a038836	AT5G13630	-0.9513	Down
Zm00008a038863	AT4G27450	-0.0765	Down
Zm00008a038875	AT4G00630	-1.6446	Down
Zm00008a038884	AT5G04810	-0.9855	Down
Zm00008a038918	AT1G10940	-1.2886	Down
Zm00008a039987	AT1G31410	-0.2322	Down
Zm00008a000074	AT2G26570	-1.0231	Down
Zm00008a000090	AT4G10730	-1.8359	Down
Zm00008a000104	AT1G63120	-1.9022	Down
Zm00008a000121	AT5G62150	-1.9064	Down
Zm00008a000151	AT5G63290	-0.188	Down
Zm00008a000205	AT4G23650	-0.9074	Down
Zm00008a000230	AT1G76350	-1.9291	Down
Zm00008a000242	AT4G35760	-0.0322	Down
Zm00008a000254	AT1G42430	-0.4515	Down
Zm00008a000261	AT2G21770	-0.1687	Down
Zm00008a000277	AT2G05710	-0.795	Down
Zm00008a000305	AT2G33360	-0.8358	Down
Zm00008a000326	AT4G28760	-2.0346	Down
Zm00008a000354	AT2G36810	-0.4348	Down
Zm00008a000409	AT1G08720	-0.1448	Down
Zm00008a000441	AT3G47910	-0.9807	Down
Zm00008a000505	AT2G26300	-1.7071	Down
Zm00008a000511	AT2G26280	-1.6357	Down
Zm00008a000524	AT5G54680	-1.527	Down
Zm00008a000537	AT1G71140	-1.5269	Down
Zm00008a000614	AT2G47090	-0.2298	Down
Zm00008a000654	AT2G14820	-0.5441	Down
Zm00008a000677	AT5G67540	-0.473	Down
Zm00008a000703	AT5G66730	-0.1661	Down
Zm00008a000707	AT3G18830	-0.5479	Down
Zm00008a000744	AT2G03470	-1.4123	Down
Zm00008a000767	AT4G13780	-1.2882	Down
Zm00008a000778	AT1G51405	-1.719	Down
Zm00008a000783	AT5G18100	-0.4331	Down
Zm00008a000787	AT1G72440	-1.823	Down
Zm00008a000789	AT1G68530	-0.0708	Down
Zm00008a000802	AT2G01690	-1.7166	Down
Zm00008a000809	AT1G68020	-0.6394	Down
Zm00008a000823	AT5G42650	-0.3312	Down
Zm00008a000829	AT4G37680	-0.7292	Down
Zm00008a000839	AT5G65780	-0.378	Down
Zm00008a000841	AT1G32230	-0.6331	Down
Zm00008a000844	AT1G58340	-0.4294	Down
Zm00008a000913	AT4G38630	-0.1494	Down
Zm00008a001006	AT5G22090	-0.2487	Down
Zm00008a001007	AT4G27640	-0.1122	Down
Zm00008a001036	AT2G39900	-0.5301	Down
Zm00008a001257	AT4G20460	-1.8698	Down
Zm00008a001314	AT3G06560	-0.673	Down
Zm00008a001325	AT2G47180	-0.7978	Down
Zm00008a001327	AT3G12250	-1.9047	Down
Zm00008a001405	AT2G38580	-0.2901	Down
Zm00008a001463	AT3G05480	-0.2864	Down
Zm00008a001486	AT2G33500	-1.0606	Down
Zm00008a001523	AT4G31530	-0.255	Down
Zm00008a001538	AT1G17020	-0.8317	Down
Zm00008a001593	AT2G46950	-0.0259	Down
Zm00008a001601	AT1G44900	-0.1862	Down
Zm00008a001628	AT1G71790	-1.1677	Down
Zm00008a001632	AT1G36070	-0.4739	Down
Zm00008a001633	AT5G64080	-2.1672	Down
Zm00008a001723	AT2G23930	-1.4145	Down
Zm00008a001737	AT5G55660	-1.6542	Down
Zm00008a001772	AT5G61170	-1.6596	Down
Zm00008a001817	AT4G24220	-2.078	Down
Zm00008a001845	AT2G43820	-1.379	Down
Zm00008a001913	AT4G16310	-1.7128	Down
Zm00008a002017	AT3G16620	-0.6788	Down
Zm00008a002026	AT4G00150	-2.3667	Down
Zm00008a002055	AT4G00050	-2.1669	Down
Zm00008a002102	AT1G10940	-0.0398	Down
Zm00008a002134	AT1G32400	-1.2829	Down
Zm00008a002164	AT3G02230	-1.1583	Down
Zm00008a002320	AT1G62200	-2.2385	Down
Zm00008a002362	AT5G66150	-1.7266	Down
Zm00008a002430	AT2G36530	-1.8196	Down
Zm00008a002448	AT4G34830	-1.2797	Down
Zm00008a002625	AT5G26820	-0.3123	Down
Zm00008a002626	AT2G31400	-1.5317	Down
Zm00008a002632	AT4G15510	-1.9127	Down
Zm00008a002690	AT3G12580	-0.9027	Down
Zm00008a002785	AT4G37340	-0.1105	Down
Zm00008a002845	AT1G47578	-1.5802	Down
Zm00008a002852	AT4G36860	-0.1327	Down
Zm00008a002868	AT5G43600	-0.0766	Down
Zm00008a002877	AT2G45570	-0.8603	Down
Zm00008a002905	AT1G03090	-1.6219	Down
Zm00008a002916	AT1G79810	-1.4127	Down
Zm00008a002942	AT5G58920	-0.184	Down
Zm00008a002971	AT1G08410	-1.4484	Down
Zm00008a003000	AT5G17920	-1.1207	Down
Zm00008a003051	AT3G51000	-0.5246	Down
Zm00008a003078	AT2G01980	-1.7842	Down
Zm00008a003093	AT4G09040	-0.6643	Down
Zm00008a003094	AT2G14095	-2.3232	Down
Zm00008a003196	AT1G21230	-0.706	Down
Zm00008a003284	AT3G20240	-2.2625	Down
Zm00008a003307	AT5G19000	-0.0729	Down
Zm00008a003308	AT5G19000	-0.8423	Down
Zm00008a003347	AT1G04290	-2.0641	Down
Zm00008a003406	AT3G59350	-0.2742	Down
Zm00008a003433	AT4G22980	-0.8815	Down
Zm00008a003446	AT3G55620	-0.3169	Down
Zm00008a003454	AT1G68100	-0.8214	Down
Zm00008a003509	AT1G15060	-1.3509	Down
Zm00008a003512	AT3G24160	-2.136	Down
Zm00008a003519	AT4G28730	-1.3908	Down
Zm00008a003571	AT3G54300	-0.0944	Down
Zm00008a003576	AT1G08360	-2.0438	Down
Zm00008a003687	AT1G73430	-0.2751	Down
Zm00008a003729	AT4G30950	-0.0201	Down
Zm00008a003730	AT5G59240	-0.6626	Down
Zm00008a003733	AT2G27490	-0.702	Down
Zm00008a003786	AT5G23890	-1.5187	Down
Zm00008a003793	AT1G22380	-1.2141	Down
Zm00008a003802	AT3G02520	-0.796	Down
Zm00008a003818	AT2G01900	-1.7593	Down
Zm00008a003820	AT1G74920	-0.1568	Down
Zm00008a003842	AT1G72970	-0.8654	Down
Zm00008a003861	AT5G58950	-0.1123	Down
Zm00008a003865	AT5G08290	-0.3891	Down
Zm00008a003871	AT1G60200	-1.0871	Down
Zm00008a003903	AT5G12230	-1.3392	Down
Zm00008a003955	AT3G06170	-1.2828	Down
Zm00008a003967	AT4G10730	-1.7865	Down
Zm00008a004008	AT3G49550	-2.0438	Down
Zm00008a004014	AT5G51510	-0.6365	Down
Zm00008a004081	AT1G29940	-0.7351	Down
Zm00008a004144	AT1G17880	-0.8822	Down
Zm00008a004210	AT2G35920	-1.1252	Down
Zm00008a004291	AT5G03340	-1.118	Down
Zm00008a004299	AT5G09880	-0.0618	Down
Zm00008a004350	AT3G22790	-2.044	Down
Zm00008a004456	AT3G20500	-0.2598	Down
Zm00008a004564	AT3G15790	-0.183	Down
Zm00008a004621	AT3G13050	-1.4028	Down
Zm00008a004645	AT4G36860	-1.7716	Down
Zm00008a004701	AT1G58250	-1.741	Down
Zm00008a004892	AT1G52770	-0.385	Down
Zm00008a004900	AT4G22330	-1.9841	Down
Zm00008a004912	AT1G55000	-0.9786	Down
Zm00008a004943	AT5G14320	-0.6923	Down
Zm00008a004981	AT1G62020	-0.1703	Down
Zm00008a004989	AT1G23190	-1.9063	Down
Zm00008a005001	AT4G36630	-1.0063	Down
Zm00008a005055	AT1G52770	-1.7196	Down
Zm00008a005105	AT5G49720	-0.052	Down
Zm00008a005110	AT3G56360	-1.8849	Down
Zm00008a005135	AT3G23100	-1.1526	Down
Zm00008a005143	AT5G64560	-1.2031	Down
Zm00008a005153	AT1G03060	-1.3408	Down
Zm00008a005175	AT3G13460	-2.0815	Down
Zm00008a005188	AT3G58470	-1.671	Down
Zm00008a005204	AT4G16370	-1.5799	Down
Zm00008a005227	AT1G69220	-0.588	Down
Zm00008a005259	AT4G37320	-1.6546	Down
Zm00008a005296	AT1G48635	-1.501	Down
Zm00008a005297	AT1G49520	-2.3671	Down
Zm00008a005312	AT2G26500	-1.3699	Down
Zm00008a005329	AT1G10150	-2.1288	Down
Zm00008a005367	AT3G50845	-1.8766	Down
Zm00008a005368	AT1G19400	-1.2204	Down
Zm00008a005374	AT1G06660	-1.2576	Down
Zm00008a005386	AT1G55300	-0.3624	Down
Zm00008a005405	AT1G17210	-1.9222	Down
Zm00008a005442	AT5G35220	-2.2747	Down
Zm00008a005478	AT2G38840	-0.4222	Down
Zm00008a005514	AT3G28610	-0.5891	Down
Zm00008a005601	AT5G12190	-0.3235	Down
Zm00008a005604	AT2G44160	-2.1801	Down
Zm00008a005706	AT3G60030	-1.5081	Down
Zm00008a005741	AT5G64740	-1.4537	Down
Zm00008a005750	AT5G08720	-0.9051	Down
Zm00008a005764	AT2G43465	-0.5296	Down
Zm00008a005776	AT2G31870	-1.9482	Down
Zm00008a005787	AT3G23700	-0.3187	Down
Zm00008a005805	AT1G28140	-0.842	Down
Zm00008a005812	AT5G47870	-2.2488	Down
Zm00008a005815	AT4G35450	-2.276	Down
Zm00008a005962	AT3G19850	-1.0063	Down
Zm00008a005969	AT4G31080	-1.2093	Down
Zm00008a005998	AT5G56180	-0.8655	Down
Zm00008a006035	AT1G19860	-1.6692	Down
Zm00008a006129	AT2G42160	-1.4625	Down
Zm00008a006261	AT2G34660	-1.2086	Down
Zm00008a006431	AT3G03550	-0.737	Down
Zm00008a006444	AT5G66240	-2.3823	Down
Zm00008a006478	AT5G13770	-0.6798	Down
Zm00008a006564	AT4G23400	-0.4379	Down
Zm00008a006621	AT5G61540	-1.5739	Down
Zm00008a006660	AT1G76890	-0.8131	Down
Zm00008a006741	AT1G25280	-1.2551	Down
Zm00008a006797	AT2G01720	-2.0846	Down
Zm00008a006798	AT5G04410	-2.3465	Down
Zm00008a006860	AT2G28400	-1.5493	Down
Zm00008a006891	AT3G63460	-0.9455	Down
Zm00008a006920	AT5G40370	-0.6751	Down
Zm00008a006943	AT5G02410	-0.7854	Down
Zm00008a006952	AT2G01140	-0.0934	Down
Zm00008a007037	AT1G10630	-1.7346	Down
Zm00008a007103	AT5G09320	-1.0717	Down
Zm00008a007192	AT5G64550	-0.0504	Down
Zm00008a007241	AT5G67030	-1.0937	Down
Zm00008a007309	AT2G46530	-0.658	Down
Zm00008a007345	AT1G21730	-1.9137	Down
Zm00008a007477	AT3G44680	-1.4194	Down
Zm00008a007672	AT5G52450	-1.8723	Down
Zm00008a007674	ATMG00160	-0.9797	Down
Zm00008a007689	AT5G10530	-1.3195	Down
Zm00008a007711	AT1G79940	-2.2769	Down
Zm00008a007715	AT1G36180	-2.066	Down
Zm00008a007754	AT3G60800	-1.3519	Down
Zm00008a007794	AT2G05710	-0.7797	Down
Zm00008a007859	AT4G34120	-2.3481	Down
Zm00008a007886	AT1G19250	-1.3099	Down
Zm00008a008018	AT5G54650	-0.6058	Down
Zm00008a008047	AT3G03330	-0.0359	Down
Zm00008a008066	AT1G05520	-2.0443	Down
Zm00008a008067	AT3G23660	-0.8242	Down
Zm00008a008079	AT2G40930	-1.4946	Down
Zm00008a008092	AT5G36230	-0.1527	Down
Zm00008a008120	AT5G09220	-1.049	Down
Zm00008a008354	AT5G58410	-1.4132	Down
Zm00008a008380	AT2G04350	-0.9369	Down
Zm00008a008427	AT3G08530	-1.2655	Down
Zm00008a008450	AT1G55860	-0.2515	Down
Zm00008a008468	AT1G55040	-0.1757	Down
Zm00008a008488	AT5G02530	-0.3543	Down
Zm00008a008514	AT2G47170	-1.1434	Down
Zm00008a008565	AT1G74160	-1.8842	Down
Zm00008a008573	AT2G44590	-1.3449	Down
Zm00008a008593	AT3G10770	-2.0695	Down
Zm00008a008601	AT3G52880	-0.5771	Down
Zm00008a008612	AT1G24560	-1.5108	Down
Zm00008a008641	AT1G01230	-0.6399	Down
Zm00008a008648	AT5G51410	-1.5414	Down
Zm00008a008676	AT3G23640	-0.006	Down
Zm00008a008796	AT1G78590	-0.8744	Down
Zm00008a008841	AT3G50685	-0.8319	Down
Zm00008a008910	AT1G74640	-2.1809	Down
Zm00008a008960	AT1G19180	-0.4193	Down
Zm00008a009036	AT3G15350	-0.6796	Down
Zm00008a009106	AT5G56270	-0.1121	Down
Zm00008a009136	AT5G09590	-1.7333	Down
Zm00008a009158	AT4G18100	-0.8316	Down
Zm00008a009183	AT3G23530	-1.8603	Down
Zm00008a009194	AT2G33490	-1.4182	Down
Zm00008a009209	AT2G31370	-2.0899	Down
Zm00008a009210	AT2G26260	-0.0315	Down
Zm00008a009226	AT4G24160	-2.1602	Down
Zm00008a009336	AT1G50300	-1.7133	Down
Zm00008a009401	AT4G17300	-1.1765	Down
Zm00008a009458	AT1G29320	-1.5177	Down
Zm00008a009562	AT5G54280	-0.8072	Down
Zm00008a009645	AT3G18830	-2.3316	Down
Zm00008a009711	AT1G26460	-1.4806	Down
Zm00008a009715	AT1G18650	-1.4574	Down
Zm00008a009778	AT3G14130	-0.6669	Down
Zm00008a009811	AT1G14290	-1.1236	Down
Zm00008a009857	AT5G08530	-0.9165	Down
Zm00008a009928	AT1G02890	-0.444	Down
Zm00008a009986	AT1G09160	-2.3851	Down
Zm00008a009990	AT3G08840	-2.0354	Down
Zm00008a010019	AT1G59740	-0.2279	Down
Zm00008a010036	AT5G48380	-0.7528	Down
Zm00008a010151	AT4G36760	-0.8677	Down
Zm00008a010164	AT1G68050	-1.7235	Down
Zm00008a010220	AT3G43590	-1.3902	Down
Zm00008a010324	AT4G03090	-0.4002	Down
Zm00008a010373	AT3G11340	-1.767	Down
Zm00008a010407	AT4G34450	-0.2738	Down
Zm00008a010444	AT1G30825	-2.0838	Down
Zm00008a010463	AT3G22440	-1.8455	Down
Zm00008a010469	AT3G13450	-2.1087	Down
Zm00008a010503	AT3G11780	-0.203	Down
Zm00008a010543	AT1G13950	-2.3277	Down
Zm00008a010596	AT2G36220	-2.1077	Down
Zm00008a010716	AT1G53280	-1.1351	Down
Zm00008a010724	AT3G15030	-1.0093	Down
Zm00008a010751	AT5G02540	-1.6624	Down
Zm00008a010756	AT1G16900	-0.1158	Down
Zm00008a010778	AT1G78600	-1.1944	Down
Zm00008a010791	AT1G55150	-0.2685	Down
Zm00008a010841	AT3G21360	-0.4791	Down
Zm00008a010916	AT1G18950	-1.4336	Down
Zm00008a010939	AT1G80360	-2.3459	Down
Zm00008a011003	AT5G01960	-0.772	Down
Zm00008a011011	AT2G06520	-0.083	Down
Zm00008a011030	AT3G23010	-1.4479	Down
Zm00008a011038	AT3G51840	-2.2074	Down
Zm00008a011134	AT5G05740	-1.1265	Down
Zm00008a011241	AT1G23010	-1.939	Down
Zm00008a011271	AT1G48650	-2.399	Down
Zm00008a011332	AT5G20570	-1.2252	Down
Zm00008a011427	AT4G02080	-0.7494	Down
Zm00008a011477	AT5G48340	-2.0489	Down
Zm00008a011489	AT3G56860	-0.0925	Down
Zm00008a011511	AT1G52770	-1.5385	Down
Zm00008a011624	AT1G69523	-0.9489	Down
Zm00008a011629	AT5G13750	-0.4367	Down
Zm00008a011631	AT1G09530	-0.289	Down
Zm00008a011669	AT5G26800	-2.2461	Down
Zm00008a011674	AT5G50210	-0.2856	Down
Zm00008a011733	AT2G47650	-1.8062	Down
Zm00008a011740	AT4G37440	-1.0953	Down
Zm00008a011820	AT2G40360	-0.2868	Down
Zm00008a011833	AT3G05545	-0.4754	Down
Zm00008a011835	AT4G15880	-2.193	Down
Zm00008a011853	AT2G39080	-0.9857	Down
Zm00008a011944	AT4G04850	-0.4463	Down
Zm00008a011969	AT5G53070	-0.7092	Down
Zm00008a011998	AT1G58520	-0.8887	Down
Zm00008a012160	AT5G63400	-0.417	Down
Zm00008a012210	AT3G04730	-1.7451	Down
Zm00008a012225	AT3G22780	-0.1459	Down
Zm00008a012310	AT5G14030	-1.2034	Down
Zm00008a012354	AT3G16980	-1.0049	Down
Zm00008a012397	AT3G09250	-0.0597	Down
Zm00008a012416	AT5G50920	-1.2469	Down
Zm00008a012439	AT5G27380	-1.7876	Down
Zm00008a012475	AT3G54190	-2.0679	Down
Zm00008a012612	AT3G12590	-1.2317	Down
Zm00008a012623	AT2G32720	-0.8379	Down
Zm00008a012624	AT1G67850	-0.3578	Down
Zm00008a012685	AT2G28480	-1.9795	Down
Zm00008a012722	AT3G54470	-2.1974	Down
Zm00008a012776	AT2G41510	-1.047	Down
Zm00008a012863	AT5G13960	-1.0264	Down
Zm00008a012927	AT4G12830	-2.3949	Down
Zm00008a012928	AT5G46030	-1.8531	Down
Zm00008a012947	AT1G31730	-0.7845	Down
Zm00008a012960	AT5G27260	-0.3325	Down
Zm00008a012976	AT5G63120	-1.629	Down
Zm00008a012989	AT3G07530	-0.376	Down
Zm00008a012991	AT5G14420	-2.03	Down
Zm00008a013007	AT5G63200	-2.1649	Down
Zm00008a013093	AT1G67650	-1.0237	Down
Zm00008a013172	AT4G33240	-2.1403	Down
Zm00008a013425	AT3G11150	-1.6725	Down
Zm00008a013463	AT3G27530	-1.0527	Down
Zm00008a013491	AT3G08690	-2.0207	Down
Zm00008a013533	AT4G27830	-2.0479	Down
Zm00008a013574	AT2G40890	-2.3866	Down
Zm00008a013593	AT5G44860	-1.6631	Down
Zm00008a013702	AT4G32605	-0.0064	Down
Zm00008a013754	AT4G29000	-1.2902	Down
Zm00008a013776	AT5G44740	-2.3591	Down
Zm00008a013857	AT1G28520	-2.257	Down
Zm00008a013906	AT3G02280	-2.3331	Down
Zm00008a013907	AT5G25610	-1.243	Down
Zm00008a013959	AT5G11770	-0.1301	Down
Zm00008a013980	AT1G34060	-0.4504	Down
Zm00008a014096	AT3G19980	-0.8921	Down
Zm00008a014188	AT3G05700	-2.0677	Down
Zm00008a014191	AT1G28420	-1.0436	Down
Zm00008a014262	AT5G53450	-0.3279	Down
Zm00008a014268	AT1G30820	-0.3917	Down
Zm00008a014319	AT3G01490	-0.387	Down
Zm00008a014328	AT5G60160	-0.7641	Down
Zm00008a014335	AT5G47560	-0.2093	Down
Zm00008a014442	AT2G25910	-2.2887	Down
Zm00008a014446	AT3G45980	-0.0748	Down
Zm00008a014489	AT1G17550	-0.0684	Down
Zm00008a014490	AT1G04160	-2.2997	Down
Zm00008a014500	AT1G30470	-0.796	Down
Zm00008a014525	AT3G24503	-2.2764	Down
Zm00008a014583	AT1G68730	-1.8989	Down
Zm00008a014739	AT3G45780	-2.0198	Down
Zm00008a014747	AT2G38270	-1.7908	Down
Zm00008a014760	AT2G26460	-0.3841	Down
Zm00008a014783	AT2G34930	-1.2871	Down
Zm00008a014816	AT5G59320	-1.6246	Down
Zm00008a014830	AT2G21530	-1.5253	Down
Zm00008a014855	AT2G29050	-1.7894	Down
Zm00008a014872	AT3G55350	-1.1075	Down
Zm00008a014896	AT4G36690	-0.1744	Down
Zm00008a014925	AT4G02480	-0.3181	Down
Zm00008a014938	AT3G48290	-0.5037	Down
Zm00008a014940	AT3G48280	-0.7578	Down
Zm00008a014978	AT1G51350	-2.1078	Down
Zm00008a014994	AT1G27740	-0.271	Down
Zm00008a015062	AT1G26970	-0.9107	Down
Zm00008a015066	AT5G12100	-0.4562	Down
Zm00008a015104	AT5G23670	-1.8406	Down
Zm00008a015178	AT4G20020	-0.4754	Down
Zm00008a015229	AT4G16500	-1.5053	Down
Zm00008a015230	AT5G47550	-1.673	Down
Zm00008a015338	AT4G13930	-0.0485	Down
Zm00008a015356	AT5G14020	-1.219	Down
Zm00008a015387	AT5G62000	-0.9792	Down
Zm00008a015401	AT3G11890	-0.7482	Down
Zm00008a015416	AT3G21215	-1.7463	Down
Zm00008a015429	AT2G24360	-1.825	Down
Zm00008a015439	AT5G52230	-0.8141	Down
Zm00008a015458	AT1G60450	-0.0871	Down
Zm00008a015483	AT4G04890	-0.9616	Down
Zm00008a015516	AT1G64860	-1.9133	Down
Zm00008a015523	AT2G39000	-1.5269	Down
Zm00008a015565	AT1G03330	-1.668	Down
Zm00008a015581	AT5G61620	-1.981	Down
Zm00008a015594	AT2G16390	-1.3482	Down
Zm00008a015596	AT5G54680	-0.2429	Down
Zm00008a015617	AT3G59990	-1.8931	Down
Zm00008a015626	AT5G14270	-2.2775	Down
Zm00008a015667	AT1G32790	-0.8102	Down
Zm00008a015688	AT4G09900	-1.7319	Down
Zm00008a015708	AT1G60950	-2.0069	Down
Zm00008a015808	AT2G33480	-2.0944	Down
Zm00008a015841	AT5G60790	-0.3567	Down
Zm00008a015871	AT1G08360	-2.3888	Down
Zm00008a015886	AT4G24770	-0.0325	Down
Zm00008a015894	AT1G32490	-0.9732	Down
Zm00008a016045	AT5G54855	-2.3673	Down
Zm00008a016170	AT1G11060	-0.5313	Down
Zm00008a016215	AT3G01150	-0.9606	Down
Zm00008a016353	AT1G67850	-0.8121	Down
Zm00008a016430	AT5G04840	-0.1644	Down
Zm00008a016506	AT5G48930	-1.5763	Down
Zm00008a016589	AT4G26690	-0.186	Down
Zm00008a016647	AT1G06040	-0.8332	Down
Zm00008a016659	AT5G57660	-1.869	Down
Zm00008a016668	AT3G25570	-1.5722	Down
Zm00008a016675	AT5G17710	-1.1592	Down
Zm00008a016679	AT5G47690	-0.5769	Down
Zm00008a016711	AT1G55620	-0.8174	Down
Zm00008a016858	AT5G58870	-0.5935	Down
Zm00008a017001	AT1G09930	-2.3901	Down
Zm00008a017299	AT1G20270	-1.7545	Down
Zm00008a017350	AT2G30710	-1.8263	Down
Zm00008a017390	AT1G08620	-1.6038	Down
Zm00008a017400	AT5G54390	-1.2675	Down
Zm00008a017425	AT4G29380	-1.0563	Down
Zm00008a017450	AT5G57740	-0.4394	Down
Zm00008a017472	AT1G53750	-2.3245	Down
Zm00008a017528	AT1G44835	-1.3883	Down
Zm00008a017540	AT2G15620	-1.4953	Down
Zm00008a017556	AT2G22490	-1.8369	Down
Zm00008a017564	AT5G51440	-2.2789	Down
Zm00008a017584	AT1G34780	-1.1781	Down
Zm00008a017623	AT1G60010	-2.1444	Down
Zm00008a017657	AT5G01650	-1.9731	Down
Zm00008a017661	AT3G08850	-2.2515	Down
Zm00008a017674	AT3G61690	-1.0463	Down
Zm00008a017749	AT5G13750	-1.8347	Down
Zm00008a017893	AT5G13930	-1.005	Down
Zm00008a017909	AT3G12280	-0.0619	Down
Zm00008a017921	AT1G65430	-2.2206	Down
Zm00008a017960	AT1G71050	-0.1452	Down
Zm00008a018078	AT3G55010	-1.8106	Down
Zm00008a018119	AT4G04570	-0.5733	Down
Zm00008a018175	AT4G23430	-2.2214	Down
Zm00008a018198	AT1G77280	-0.5902	Down
Zm00008a018243	AT1G77120	-0.3585	Down
Zm00008a018258	AT2G15900	-0.4637	Down
Zm00008a018339	AT3G07400	-1.5831	Down
Zm00008a018367	AT2G34040	-1.3636	Down
Zm00008a018386	AT4G28860	-1.0563	Down
Zm00008a018411	AT1G74700	-0.4723	Down
Zm00008a018431	AT3G24530	-2.0204	Down
Zm00008a018479	AT1G53650	-0.0216	Down
Zm00008a018504	AT3G49601	-0.3537	Down
Zm00008a018554	AT4G38130	-1.4255	Down
Zm00008a018595	AT5G47730	-2.3586	Down
Zm00008a018633	AT1G67170	-0.2518	Down
Zm00008a018643	AT3G27160	-2.012	Down
Zm00008a018712	AT1G31190	-1.4409	Down
Zm00008a018733	AT1G30260	-0.316	Down
Zm00008a018787	AT5G57180	-0.857	Down
Zm00008a018816	AT4G25500	-0.506	Down
Zm00008a018824	AT3G59770	-2.1797	Down
Zm00008a018903	AT1G09080	-1.0162	Down
Zm00008a018926	AT5G47490	-2.257	Down
Zm00008a018939	AT1G55490	-1.6117	Down
Zm00008a018954	AT5G60640	-0.2582	Down
Zm00008a019058	AT3G29010	-2.0449	Down
Zm00008a019091	AT4G25800	-0.8157	Down
Zm00008a019097	AT2G37900	-1.2338	Down
Zm00008a019110	AT1G01750	-0.3067	Down
Zm00008a019121	AT5G58490	-1.4718	Down
Zm00008a019279	AT2G31200	-1.9287	Down
Zm00008a019306	AT3G58470	-1.2622	Down
Zm00008a019327	AT4G37200	-0.155	Down
Zm00008a019363	AT3G52090	-0.5926	Down
Zm00008a019394	AT4G16420	-2.1969	Down
Zm00008a019438	AT4G02030	-1.031	Down
Zm00008a019443	AT3G28460	-1.8026	Down
Zm00008a019481	AT1G50010	-0.509	Down
Zm00008a019486	AT4G31770	-1.3882	Down
Zm00008a019528	AT5G37510	-1.748	Down
Zm00008a019548	AT1G73885	-1.1181	Down
Zm00008a019600	AT3G26360	-2.225	Down
Zm00008a019606	AT3G26360	-2.3049	Down
Zm00008a019689	AT5G17770	-0.072	Down
Zm00008a019711	AT4G26370	-0.0932	Down
Zm00008a019738	AT5G22060	-1.8743	Down
Zm00008a019826	AT1G66580	-0.1916	Down
Zm00008a019875	AT5G53560	-0.8216	Down
Zm00008a019901	AT1G04820	-0.3833	Down
Zm00008a019905	AT2G46910	-2.1354	Down
Zm00008a019926	AT4G00570	-1.0117	Down
Zm00008a019931	AT3G09920	-1.9724	Down
Zm00008a020043	AT1G73860	-0.3796	Down
Zm00008a020139	AT3G28480	-2.3108	Down
Zm00008a020265	AT4G30100	-2.1499	Down
Zm00008a020282	AT1G30330	-1.4716	Down
Zm00008a020288	AT5G60580	-0.1088	Down
Zm00008a020318	AT3G07700	-0.7952	Down
Zm00008a020356	AT5G54600	-1.0998	Down
Zm00008a020371	AT4G30080	-1.7941	Down
Zm00008a020418	AT4G37270	-1.7994	Down
Zm00008a020664	AT3G05070	-1.5787	Down
Zm00008a020720	AT5G37370	-0.2677	Down
Zm00008a020773	AT5G53120	-0.5414	Down
Zm00008a020789	AT3G24255	-1.9756	Down
Zm00008a020793	AT1G61680	-0.339	Down
Zm00008a020809	AT3G61860	-0.1747	Down
Zm00008a020819	AT4G13430	-0.3593	Down
Zm00008a020829	AT2G17890	-2.2926	Down
Zm00008a020927	AT3G13920	-1.0635	Down
Zm00008a020937	AT5G57180	-0.9266	Down
Zm00008a021118	AT4G31860	-1.2822	Down
Zm00008a021120	AT1G70670	-0.0085	Down
Zm00008a021125	AT1G15950	-2.3899	Down
Zm00008a021133	AT2G25180	-1.0198	Down
Zm00008a021212	AT3G30380	-2.0582	Down
Zm00008a021213	AT5G49550	-1.5726	Down
Zm00008a021214	AT3G30390	-1.3306	Down
Zm00008a021266	AT5G22020	-1.7643	Down
Zm00008a021393	AT4G27880	-1.2315	Down
Zm00008a021398	AT5G19440	-2.2376	Down
Zm00008a021437	AT4G32730	-1.6668	Down
Zm00008a021467	AT2G42910	-0.6508	Down
Zm00008a021534	AT1G06230	-1.5439	Down
Zm00008a021643	AT1G63640	-1.3053	Down
Zm00008a021685	AT1G09640	-1.2584	Down
Zm00008a021691	AT4G33090	-1.822	Down
Zm00008a021722	AT1G80300	-1.4125	Down
Zm00008a021767	AT1G50430	-0.216	Down
Zm00008a021798	AT3G04240	-0.82	Down
Zm00008a021826	AT3G18180	-1.6363	Down
Zm00008a021838	AT1G05350	-1.2651	Down
Zm00008a021889	AT5G07350	-1.2664	Down
Zm00008a021898	AT3G56500	-0.4079	Down
Zm00008a021988	AT3G60500	-0.6675	Down
Zm00008a021997	AT1G35620	-2.1866	Down
Zm00008a022027	AT5G08630	-1.5538	Down
Zm00008a022065	AT2G37920	-2.0257	Down
Zm00008a022084	AT1G36980	-1.1686	Down
Zm00008a022107	AT2G22310	-0.8503	Down
Zm00008a022135	AT5G64300	-0.2834	Down
Zm00008a022146	AT3G21670	-0.7829	Down
Zm00008a022171	AT1G61690	-1.2267	Down
Zm00008a022211	AT4G24690	-0.4112	Down
Zm00008a022223	AT4G20360	-1.2778	Down
Zm00008a022224	AT3G26400	-0.0993	Down
Zm00008a022232	AT5G13240	-0.5862	Down
Zm00008a022243	AT5G50960	-1.7996	Down
Zm00008a022251	AT3G07050	-1.7055	Down
Zm00008a022270	AT2G31380	-1.4262	Down
Zm00008a022336	AT3G52090	-1.6608	Down
Zm00008a022369	AT2G37040	-1.5139	Down
Zm00008a022587	AT1G20440	-1.7184	Down
Zm00008a022598	AT1G09290	-1.7023	Down
Zm00008a022677	AT3G12810	-0.8918	Down
Zm00008a022743	AT1G64970	-2.0744	Down
Zm00008a022759	AT1G01050	-1.9765	Down
Zm00008a022780	AT3G27960	-0.8527	Down
Zm00008a022804	AT3G03380	-0.3491	Down
Zm00008a022820	AT3G12120	-2.1027	Down
Zm00008a022887	AT3G20930	-2.2545	Down
Zm00008a022906	AT1G23230	-1.5079	Down
Zm00008a022949	AT1G27520	-1.6519	Down
Zm00008a022956	AT5G60930	-1.5158	Down
Zm00008a022973	AT3G01180	-0.4852	Down
Zm00008a022976	AT3G10350	-1.0977	Down
Zm00008a023008	AT4G09650	-0.5751	Down
Zm00008a023060	AT5G64350	-0.8738	Down
Zm00008a023071	AT3G19170	-1.0646	Down
Zm00008a023138	AT3G17740	-2.1926	Down
Zm00008a023150	AT1G77470	-0.0807	Down
Zm00008a023181	AT4G35740	-0.0533	Down
Zm00008a023193	AT3G14205	-2.3346	Down
Zm00008a023224	AT3G20050	-1.2809	Down
Zm00008a023246	AT5G58160	-0.6605	Down
Zm00008a023255	AT4G31020	-2.3449	Down
Zm00008a023276	AT3G05530	-0.0751	Down
Zm00008a023327	AT5G43940	-0.2594	Down
Zm00008a023336	AT2G30410	-0.2745	Down
Zm00008a023338	AT5G43900	-0.4721	Down
Zm00008a023344	AT1G31800	-1.3822	Down
Zm00008a023360	AT3G04560	-0.1321	Down
Zm00008a023366	AT5G55280	-1.5127	Down
Zm00008a023372	AT1G64550	-0.0394	Down
Zm00008a023392	AT3G19810	-0.6263	Down
Zm00008a023400	AT5G13000	-0.8634	Down
Zm00008a023408	AT4G35020	-0.0414	Down
Zm00008a023427	AT1G22990	-0.601	Down
Zm00008a023466	AT1G22620	-1.1686	Down
Zm00008a023478	AT5G49900	-0.5484	Down
Zm00008a023604	AT1G30520	-1.4953	Down
Zm00008a023725	AT5G63905	-0.1274	Down
Zm00008a023766	AT5G58620	-0.3547	Down
Zm00008a023811	AT4G31130	-1.3973	Down
Zm00008a023825	AT3G53500	-1.7646	Down
Zm00008a023838	AT1G19715	-0.0792	Down
Zm00008a023846	AT3G46220	-1.46	Down
Zm00008a023888	AT3G53620	-0.3285	Down
Zm00008a023897	AT2G39570	-0.9725	Down
Zm00008a023990	AT5G13120	-0.5532	Down
Zm00008a024001	AT5G62810	-1.9518	Down
Zm00008a024004	AT1G26150	-2.2012	Down
Zm00008a024073	AT1G62730	-1.0067	Down
Zm00008a024097	AT4G17720	-2.0992	Down
Zm00008a024099	AT3G02360	-0.7093	Down
Zm00008a024125	AT4G19110	-1.4513	Down
Zm00008a024155	AT5G07270	-2.0304	Down
Zm00008a024281	AT1G06470	-0.3829	Down
Zm00008a024293	AT5G45920	-0.9614	Down
[truncated: 8,602 more rows]

## Sheet: Solanum tuberosum
Gene_ID (Solanum tuberosum)	Arab_Ortholog	Log2FC	Up/Down
PGSC0003DMG400000050	AT1G02080	0.148356	Up
PGSC0003DMG400000079	AT2G46240	1.81993	Up
PGSC0003DMG400000162	AT1G02080	-0.98315	Down
PGSC0003DMG400000166	AT1G01710	0.776206	Up
PGSC0003DMG400000200	AT1G01710	0.362593	Up
PGSC0003DMG400000336	AT5G11900	1.06759	Up
PGSC0003DMG400000386	AT4G13340	0.205277	Up
PGSC0003DMG400000398	AT5G02500	0.375279	Up
PGSC0003DMG400000401	AT2G28800	0.361575	Up
PGSC0003DMG400000431	AT2G36780	-0.624721	Down
PGSC0003DMG400000432	AT2G36770	1.96024	Up
PGSC0003DMG400000493	AT3G01500	-1.22236	Down
PGSC0003DMG400000565	AT1G64940	0.632968	Up
PGSC0003DMG400000719	AT2G18180	0.181851	Up
PGSC0003DMG400000746	AT2G45550	-3.36822	Down
PGSC0003DMG400000749	AT2G45550	2.87258	Up
PGSC0003DMG400000758	AT2G45570	-3.38643	Down
PGSC0003DMG400000779	AT1G21310	0.0675948	Up
PGSC0003DMG400000799	AT1G43700	0.641022	Up
PGSC0003DMG400001072	AT3G24480	0.605883	Up
PGSC0003DMG400001130	AT4G22340	0.770471	Up
PGSC0003DMG400001269	AT1G25390	-2.22174	Down
PGSC0003DMG400001271	AT1G66910	0.25174	Up
PGSC0003DMG400001393	AT5G14940	2.45923	Up
PGSC0003DMG400001415	AT5G58920	1.51144	Up
PGSC0003DMG400001431	AT5G39570	-1.10047	Down
PGSC0003DMG400001442	AT5G15450	-1.28857	Down
PGSC0003DMG400001570	AT4G35090	0.68484	Up
PGSC0003DMG400001573	AT4G35640	3.01289	Up
PGSC0003DMG400001590	AT2G21060	0.879091	Up
PGSC0003DMG400001630	AT2G16600	0.0812985	Up
PGSC0003DMG400001690	AT3G10950	0.510954	Up
PGSC0003DMG400001756	AT1G72890	1.64499	Up
PGSC0003DMG400001983	AT3G46530	-0.126696	Down
PGSC0003DMG400001989	AT3G46530	-1.57841	Down
PGSC0003DMG400001990	AT3G46530	1.42403	Up
PGSC0003DMG400001993	AT3G46530	1.41508	Up
PGSC0003DMG400001996	AT1G58410	-1.00709	Down
PGSC0003DMG400002001	AT3G11760	-1.4872	Down
PGSC0003DMG400002041	AT4G37870	0.296554	Up
PGSC0003DMG400002172	AT3G09270	2.37463	Up
PGSC0003DMG400002210	AT2G25970	0.540386	Up
PGSC0003DMG400002275	AT4G27190	1.29639	Up
PGSC0003DMG400002300	AT4G31770	2.29967	Up
PGSC0003DMG400002301	AT4G33150	2.74578	Up
PGSC0003DMG400002302	AT4G33150	1.37083	Up
PGSC0003DMG400002340	AT5G25130	-0.497012	Down
PGSC0003DMG400002386	AT1G44000	-2.86537	Down
PGSC0003DMG400002391	AT1G14740	-1.50366	Down
PGSC0003DMG400002414	AT1G70880	-2.10908	Down
PGSC0003DMG400002422	AT2G18840	-0.469614	Down
PGSC0003DMG400002447	AT5G38220	0.337936	Up
PGSC0003DMG400002474	AT5G63020	0.610462	Up
PGSC0003DMG400002479	AT3G29320	-1.16363	Down
PGSC0003DMG400002547	AT1G79850	3.8281	Up
PGSC0003DMG400002549	AT3G27750	1.14268	Up
PGSC0003DMG400002651	ATCG00420	-1.26059	Down
PGSC0003DMG400002729	AT2G36620	0.652557	Up
PGSC0003DMG400002786	AT1G56700	1.36844	Up
PGSC0003DMG400002868	AT1G59650	1.66688	Up
PGSC0003DMG400002886	AT3G05370	-1.9935	Down
PGSC0003DMG400002908	AT2G33060	0.0737001	Up
PGSC0003DMG400002910	AT1G71400	-1.57598	Down
PGSC0003DMG400002947	AT1G53350	-2.25453	Down
PGSC0003DMG400002980	AT3G14460	2.62809	Up
PGSC0003DMG400002982	AT3G14460	0.596279	Up
PGSC0003DMG400003020	AT3G14470	-0.312543	Down
PGSC0003DMG400003122	AT4G37910	0.62906	Up
PGSC0003DMG400003123	AT4G38970	-0.726865	Down
PGSC0003DMG400003180	AT5G58020	0.361575	Up
PGSC0003DMG400003257	AT5G36110	0.289361	Up
PGSC0003DMG400003302	AT2G44710	1.13268	Up
PGSC0003DMG400003380	AT3G46530	-0.158555	Down
PGSC0003DMG400003383	AT1G69640	0.706076	Up
PGSC0003DMG400003403	AT1G62670	0.282912	Up
PGSC0003DMG400003415	AT1G31830	0.375279	Up
PGSC0003DMG400003467	AT3G62870	0.468	Up
PGSC0003DMG400003487	AT1G74340	1.88287	Up
PGSC0003DMG400003492	AT2G44710	1.93743	Up
PGSC0003DMG400003495	AT3G29320	-2.56471	Down
PGSC0003DMG400003534	AT5G66380	0.192665	Up
PGSC0003DMG400003548	AT4G38970	-1.25444	Down
PGSC0003DMG400003578	AT2G17820	-0.578339	Down
PGSC0003DMG400003655	AT2G17760	0.53712	Up
PGSC0003DMG400003704	AT1G75460	4.22739	Up
PGSC0003DMG400003707	AT4G16190	0.389525	Up
PGSC0003DMG400003826	AT2G33370	0.230953	Up
PGSC0003DMG400003890	AT5G57620	-0.287696	Down
PGSC0003DMG400003913	AT5G67360	-1.72052	Down
PGSC0003DMG400003936	AT1G62810	0.415226	Up
PGSC0003DMG400003938	AT3G14067	-2.86868	Down
PGSC0003DMG400003939	AT5G67360	-1.99953	Down
PGSC0003DMG400003961	AT4G12320	2.27304	Up
PGSC0003DMG400003982	AT5G60900	-1.21075	Down
PGSC0003DMG400003999	AT5G60900	-2.26709	Down
PGSC0003DMG400004000	AT1G34300	-2.72269	Down
PGSC0003DMG400004114	AT1G23870	1.40404	Up
PGSC0003DMG400004134	AT1G52190	-1.84859	Down
PGSC0003DMG400004315	AT1G10340	-4.15958	Down
PGSC0003DMG400004319	AT1G10340	-1.06516	Down
PGSC0003DMG400004343	AT4G35160	-1.41511	Down
PGSC0003DMG400004355	AT5G35630	-1.62472	Down
PGSC0003DMG400004422	AT2G16510	0.0812985	Up
PGSC0003DMG400004438	AT4G00430	-5.15041	Down
PGSC0003DMG400004474	AT1G33110	-0.777581	Down
PGSC0003DMG400004480	AT5G25840	0.805776	Up
PGSC0003DMG400004503	AT3G48890	0.392604	Up
PGSC0003DMG400004537	AT3G50370	0.783351	Up
PGSC0003DMG400004553	AT5G38280	-1.59169	Down
PGSC0003DMG400004557	AT3G24350	0.379137	Up
PGSC0003DMG400004561	AT5G35450	1.25848	Up
PGSC0003DMG400004564	AT1G10400	0.822244	Up
PGSC0003DMG400004605	AT1G23410	0.390452	Up
PGSC0003DMG400004652	AT2G13360	1.98855	Up
PGSC0003DMG400004686	AT2G47110	0.354555	Up
PGSC0003DMG400005150	AT1G19360	-1.60732	Down
PGSC0003DMG400005168	AT3G22470	1.43185	Up
PGSC0003DMG400005196	AT2G47070	-0.377596	Down
PGSC0003DMG400005372	ATCG00350	1.37302	Up
PGSC0003DMG400005436	AT1G02205	2.86609	Up
PGSC0003DMG400005465	AT5G53560	0.0812985	Up
PGSC0003DMG400005489	AT1G76810	1.09432	Up
PGSC0003DMG400005515	AT4G39830	-1.94897	Down
PGSC0003DMG400005538	AT3G05660	-3.15133	Down
PGSC0003DMG400005541	AT3G11010	-3.26942	Down
PGSC0003DMG400005554	AT3G48290	0.298326	Up
PGSC0003DMG400005573	AT5G52640	3.60106	Up
PGSC0003DMG400005580	AT5G07990	0.53501	Up
PGSC0003DMG400005582	AT3G48310	-2.66285	Down
PGSC0003DMG400005584	AT3G45070	-3.17247	Down
PGSC0003DMG400005590	AT1G74170	-1.4491	Down
PGSC0003DMG400005594	AT3G57870	-0.668144	Down
PGSC0003DMG400005760	AT1G80310	1.45202	Up
PGSC0003DMG400005784	AT5G53300	1.66626	Up
PGSC0003DMG400005820	AT4G11640	0.545107	Up
PGSC0003DMG400006023	AT5G57260	2.222	Up
PGSC0003DMG400006024	AT4G31500	-1.05935	Down
PGSC0003DMG400006058	AT1G40087	0.283767	Up
PGSC0003DMG400006079	AT1G07310	0.243139	Up
PGSC0003DMG400006149	AT2G05100	-1.23283	Down
PGSC0003DMG400006152	AT3G07760	0.462839	Up
PGSC0003DMG400006183	AT4G35100	0.45991	Up
PGSC0003DMG400006186	AT1G68010	3.30808	Up
PGSC0003DMG400006198	AT4G34980	-2.29319	Down
PGSC0003DMG400006233	AT5G09530	3.90502	Up
PGSC0003DMG400006244	AT4G27270	1.10201	Up
PGSC0003DMG400006316	AT3G07040	0.64997	Up
PGSC0003DMG400006442	AT3G22840	1.53712	Up
PGSC0003DMG400006461	AT5G03980	1.11685	Up
PGSC0003DMG400006462	AT1G28590	-0.327966	Down
PGSC0003DMG400006463	AT1G28590	0.495047	Up
PGSC0003DMG400006498	AT1G21240	-3.06185	Down
PGSC0003DMG400006502	AT3G47570	-1.42826	Down
PGSC0003DMG400006526	AT3G50150	-0.0166559	Down
PGSC0003DMG400006533	AT3G46530	-2.59167	Down
PGSC0003DMG400006570	AT3G46530	0.867761	Up
PGSC0003DMG400006606	AT3G45650	1.96763	Up
PGSC0003DMG400006647	AT1G31150	-3.37683	Down
PGSC0003DMG400006692	AT3G26300	-1.75981	Down
PGSC0003DMG400006729	AT1G21270	-4.6593	Down
PGSC0003DMG400006737	AT4G15550	2.45847	Up
PGSC0003DMG400006742	AT1G50180	0.886234	Up
PGSC0003DMG400006907	AT2G16890	0.361575	Up
PGSC0003DMG400006949	AT2G16890	0.963424	Up
PGSC0003DMG400006978	AT3G01930	-0.293721	Down
PGSC0003DMG400007000	AT1G27480	0.467295	Up
PGSC0003DMG400007059	AT3G14790	0.36159	Up
PGSC0003DMG400007074	AT3G14690	1.88113	Up
PGSC0003DMG400007128	AT5G04600	1.0216	Up
PGSC0003DMG400007201	AT1G67740	-1.59605	Down
PGSC0003DMG400007218	AT5G07610	-5.01847	Down
PGSC0003DMG400007259	AT3G02790	0.28981	Up
PGSC0003DMG400007338	AT4G25660	-0.806463	Down
PGSC0003DMG400007401	AT2G01060	3.26635	Up
PGSC0003DMG400007462	AT5G35450	-0.664423	Down
PGSC0003DMG400007469	AT3G46530	-2.00981	Down
PGSC0003DMG400007471	AT5G35450	-0.986446	Down
PGSC0003DMG400007511	AT3G45650	2.16565	Up
PGSC0003DMG400007534	AT2G41945	1.00006	Up
PGSC0003DMG400007536	AT2G30570	1.36844	Up
PGSC0003DMG400007545	AT2G30550	0.679875	Up
PGSC0003DMG400007588	AT5G64500	-0.410619	Down
PGSC0003DMG400007639	AT4G36220	2.67264	Up
PGSC0003DMG400007640	AT4G31500	-0.419829	Down
PGSC0003DMG400007643	AT3G48290	-0.0265776	Down
PGSC0003DMG400007743	AT3G25510	0.573714	Up
PGSC0003DMG400007759	AT1G70810	-1.50201	Down
PGSC0003DMG400007760	AT1G70830	-2.33847	Down
PGSC0003DMG400007778	AT2G40110	-2.49856	Down
PGSC0003DMG400007782	AT3G29320	-1.77786	Down
PGSC0003DMG400007867	AT1G50180	-0.415763	Down
PGSC0003DMG400007915	AT2G33060	-0.222359	Down
PGSC0003DMG400008030	AT4G11800	-2.79861	Down
PGSC0003DMG400008119	AT5G60790	1.07828	Up
PGSC0003DMG400008187	AT5G12020	3.4375	Up
PGSC0003DMG400008297	AT2G34430	0.818895	Up
PGSC0003DMG400008298	AT1G29930	-0.396099	Down
PGSC0003DMG400008299	AT1G29930	-3.09189	Down
PGSC0003DMG400008301	AT1G29930	2.33505	Up
PGSC0003DMG400008309	AT1G29930	0.117253	Up
PGSC0003DMG400008393	AT3G14470	0.282105	Up
PGSC0003DMG400008394	AT3G14470	-2.44968	Down
PGSC0003DMG400008449	AT3G46530	0.852184	Up
PGSC0003DMG400008572	AT3G45980	0.0675948	Up
PGSC0003DMG400008593	AT2G36780	-0.16722	Down
PGSC0003DMG400008595	AT3G14470	-2.19825	Down
PGSC0003DMG400008613	AT3G17300	1.07446	Up
PGSC0003DMG400008644	AT3G11964	-0.760408	Down
PGSC0003DMG400008701	AT1G07840	-0.447508	Down
PGSC0003DMG400008742	AT1G76450	1.35824	Up
PGSC0003DMG400008749	AT4G37070	-6.11246	Down
PGSC0003DMG400008750	AT3G61040	-0.245524	Down
PGSC0003DMG400008752	AT4G14960	-1.12632	Down
PGSC0003DMG400008764	AT1G15780	1.80573	Up
PGSC0003DMG400008777	AT2G40730	-0.960334	Down
PGSC0003DMG400008917	AT3G12580	1.19099	Up
PGSC0003DMG400008988	AT5G19140	2.37186	Up
PGSC0003DMG400009042	AT2G47400	0.375279	Up
PGSC0003DMG400009152	AT1G53800	0.297864	Up
PGSC0003DMG400009213	AT1G22710	-2.47235	Down
PGSC0003DMG400009307	AT3G14470	1.34834	Up
PGSC0003DMG400009333	AT4G24460	0.0135919	Up
PGSC0003DMG400009351	AT1G55300	0.975392	Up
PGSC0003DMG400009374	AT5G36160	-3.06121	Down
PGSC0003DMG400009382	AT1G03840	1.79909	Up
PGSC0003DMG400009471	AT1G78020	-0.000347851	Down
PGSC0003DMG400009474	AT1G78070	0.459233	Up
PGSC0003DMG400009483	AT4G30100	0.0812135	Up
PGSC0003DMG400009501	AT4G25700	-1.12942	Down
PGSC0003DMG400009511	AT1G17860	-1.1719	Down
PGSC0003DMG400009513	AT1G73325	-1.14336	Down
PGSC0003DMG400009514	AT1G17860	1.8894	Up
PGSC0003DMG400009526	AT2G43840	1.21398	Up
PGSC0003DMG400009527	AT2G43840	-1.48291	Down
PGSC0003DMG400009528	AT2G43840	0.339517	Up
PGSC0003DMG400009534	AT1G05680	-0.0447356	Down
PGSC0003DMG400009560	AT5G20700	-1.01273	Down
PGSC0003DMG400009621	AT3G26310	-3.40804	Down
PGSC0003DMG400009633	AT5G17680	1.11999	Up
PGSC0003DMG400009687	AT1G62670	-0.225948	Down
PGSC0003DMG400009698	AT5G04140	-0.32818	Down
PGSC0003DMG400009755	AT3G05660	-1.31733	Down
PGSC0003DMG400009763	AT1G52540	-1.5451	Down
PGSC0003DMG400009772	AT4G31300	0.119298	Up
PGSC0003DMG400009799	AT5G58270	2.13368	Up
PGSC0003DMG400009816	AT3G51790	0.399565	Up
PGSC0003DMG400009822	AT4G36220	-3.62583	Down
PGSC0003DMG400009825	AT4G36220	-3.01603	Down
PGSC0003DMG400009844	AT3G57870	-0.730562	Down
PGSC0003DMG400009900	AT5G42270	0.0908766	Up
PGSC0003DMG400009918	AT1G76405	-1.45406	Down
PGSC0003DMG400010035	AT3G50820	0.514277	Up
PGSC0003DMG400010137	AT1G17860	-2.57479	Down
PGSC0003DMG400010143	AT1G73325	0.980105	Up
PGSC0003DMG400010169	AT4G25700	-1.12962	Down
PGSC0003DMG400010436	AT3G12670	1.3066	Up
PGSC0003DMG400010445	AT2G35050	7.30078	Up
PGSC0003DMG400010470	AT5G67090	0.496946	Up
PGSC0003DMG400010476	AT4G05320	0.847365	Up
PGSC0003DMG400010484	AT1G66910	-4.42259	Down
PGSC0003DMG400010489	AT1G70250	-0.802296	Down
PGSC0003DMG400010495	AT2G46495	-3.57705	Down
PGSC0003DMG400010497	AT5G64520	-2.59422	Down
PGSC0003DMG400010503	AT2G46495	-0.391526	Down
PGSC0003DMG400010504	AT1G66980	-3.02367	Down
PGSC0003DMG400010525	AT3G26310	-2.94281	Down
PGSC0003DMG400010548	AT1G06290	0.217329	Up
PGSC0003DMG400010550	AT3G56510	-2.85595	Down
PGSC0003DMG400010590	AT1G05120	0.756775	Up
PGSC0003DMG400010601	AT1G05120	0.513534	Up
PGSC0003DMG400010603	AT1G05120	2.71804	Up
PGSC0003DMG400010627	AT1G15780	1.69754	Up
PGSC0003DMG400010664	AT5G18670	0.375292	Up
PGSC0003DMG400010677	AT4G37910	0.776893	Up
PGSC0003DMG400010688	AT1G08550	-0.360555	Down
PGSC0003DMG400010696	AT1G70250	-0.543807	Down
PGSC0003DMG400010700	AT1G71390	-1.47564	Down
PGSC0003DMG400010701	AT1G66910	-4.42802	Down
PGSC0003DMG400010714	AT2G29100	-2.29556	Down
PGSC0003DMG400010728	AT4G18550	-0.296282	Down
PGSC0003DMG400010805	AT1G27430	-0.452316	Down
PGSC0003DMG400010895	AT5G43470	0.49848	Up
PGSC0003DMG400010940	AT3G47570	-0.990694	Down
PGSC0003DMG400010944	AT3G14470	-1.62623	Down
PGSC0003DMG400010946	AT3G46710	-1.76533	Down
PGSC0003DMG400010963	AT1G79670	-3.11621	Down
PGSC0003DMG400010965	AT1G72860	0.0575727	Up
PGSC0003DMG400011045	AT3G14470	-0.56644	Down
PGSC0003DMG400011047	AT3G09630	-1.50366	Down
PGSC0003DMG400011072	AT2G39730	0.460012	Up
PGSC0003DMG400011108	AT3G14460	0.296467	Up
PGSC0003DMG400011111	AT3G14470	1.44593	Up
PGSC0003DMG400011114	AT3G14470	1.10446	Up
PGSC0003DMG400011132	AT2G24270	-0.79289	Down
PGSC0003DMG400011518	AT2G21170	0.22737	Up
PGSC0003DMG400011519	AT1G53350	0.091024	Up
PGSC0003DMG400011520	AT3G46530	-1.59314	Down
PGSC0003DMG400011521	AT3G46710	-1.78182	Down
PGSC0003DMG400011523	AT3G46530	0.19053	Up
PGSC0003DMG400011525	AT3G46530	0.834054	Up
PGSC0003DMG400011527	AT3G46530	-2.11107	Down
PGSC0003DMG400011529	AT3G46530	2.29648	Up
PGSC0003DMG400011530	AT1G12900	-0.779187	Down
PGSC0003DMG400011627	AT1G53540	2.61821	Up
PGSC0003DMG400011631	AT1G53540	1.30086	Up
PGSC0003DMG400011632	AT1G53540	2.82629	Up
PGSC0003DMG400011816	AT1G03130	0.264973	Up
PGSC0003DMG400011848	AT4G34500	0.138239	Up
PGSC0003DMG400011852	AT5G41020	2.451	Up
PGSC0003DMG400011876	AT3G57740	-0.63674	Down
PGSC0003DMG400011879	AT3G57700	-1.07225	Down
PGSC0003DMG400011900	AT3G46530	0.00479155	Up
PGSC0003DMG400011920	AT3G46530	-1.54061	Down
PGSC0003DMG400011924	AT3G46710	-1.88042	Down
PGSC0003DMG400011926	AT3G46530	-0.677489	Down
PGSC0003DMG400011933	AT2G40110	-0.116014	Down
PGSC0003DMG400011934	AT2G40070	0.986023	Up
PGSC0003DMG400011935	AT2G36780	-0.931708	Down
PGSC0003DMG400011961	AT1G33110	0.205762	Up
PGSC0003DMG400011989	AT4G08850	-3.81602	Down
PGSC0003DMG400012012	AT4G38970	-3.4624	Down
PGSC0003DMG400012019	AT5G62360	3.08907	Up
PGSC0003DMG400012020	AT5G62360	0.231305	Up
PGSC0003DMG400012024	AT4G35160	-2.37273	Down
PGSC0003DMG400012067	AT2G24600	-2.4423	Down
PGSC0003DMG400012102	AT5G54650	1.17644	Up
PGSC0003DMG400012128	AT1G55090	0.570102	Up
PGSC0003DMG400012137	AT4G24015	2.29823	Up
PGSC0003DMG400012261	AT4G23980	0.296832	Up
PGSC0003DMG400012337	AT4G00430	-1.30132	Down
PGSC0003DMG400012420	AT3G15360	0.00464326	Up
PGSC0003DMG400012470	AT4G27190	1.29737	Up
PGSC0003DMG400012480	AT4G12400	-0.366452	Down
PGSC0003DMG400012485	AT4G12400	-0.225742	Down
PGSC0003DMG400012521	AT4G11970	0.044571	Up
PGSC0003DMG400012549	AT4G33510	1.18497	Up
PGSC0003DMG400012590	AT1G15820	0.339488	Up
PGSC0003DMG400012650	AT1G27170	-1.23644	Down
PGSC0003DMG400012666	AT5G38410	-1.76146	Down
PGSC0003DMG400012668	AT4G33870	2.04399	Up
PGSC0003DMG400012670	AT1G68530	-1.01764	Down
PGSC0003DMG400012693	AT2G15490	0.00695174	Up
PGSC0003DMG400012768	AT1G65520	-1.86759	Down
PGSC0003DMG400012793	AT5G06900	1.55422	Up
PGSC0003DMG400012838	AT2G38540	3.53978	Up
PGSC0003DMG400012839	AT2G38540	3.16687	Up
PGSC0003DMG400012888	AT3G63140	-0.047843	Down
PGSC0003DMG400012947	AT5G07990	-0.0278602	Down
PGSC0003DMG400013101	AT2G23550	-0.997485	Down
PGSC0003DMG400013129	AT2G27210	-1.25223	Down
PGSC0003DMG400013167	AT3G05060	0.665294	Up
PGSC0003DMG400013199	AT1G53440	-2.21126	Down
PGSC0003DMG400013219	AT1G58390	-4.28717	Down
PGSC0003DMG400013282	AT5G47560	-0.703274	Down
PGSC0003DMG400013411	AT1G29930	-0.814647	Down
PGSC0003DMG400013460	AT1G29930	1.28539	Up
PGSC0003DMG400013490	AT3G46710	0.803926	Up
PGSC0003DMG400013491	AT3G23880	-3.57216	Down
PGSC0003DMG400013495	AT3G46290	1.79747	Up
PGSC0003DMG400013498	AT3G46290	1.62692	Up
PGSC0003DMG400013603	AT5G12890	0.375279	Up
PGSC0003DMG400013606	AT5G12890	0.375279	Up
PGSC0003DMG400013616	AT4G24020	-3.18879	Down
PGSC0003DMG400013617	AT1G64530	0.574127	Up
PGSC0003DMG400013619	AT4G24020	-0.396091	Down
PGSC0003DMG400013634	AT1G30820	1.29683	Up
PGSC0003DMG400013650	AT4G25680	-1.19782	Down
PGSC0003DMG400013702	AT2G45790	1.1861	Up
PGSC0003DMG400013703	AT2G38670	1.57584	Up
PGSC0003DMG400013763	AT3G13950	-1.65845	Down
PGSC0003DMG400013800	AT3G57770	-1.77919	Down
PGSC0003DMG400013803	AT3G57700	-0.0249887	Down
PGSC0003DMG400013828	AT4G32940	1.4621	Up
PGSC0003DMG400013849	ATMG01190	0.0586577	Up
PGSC0003DMG400013884	AT5G38280	-2.44339	Down
PGSC0003DMG400013895	AT3G07890	0.764036	Up
PGSC0003DMG400013949	AT2G26890	-2.44923	Down
PGSC0003DMG400013955	AT2G24130	-2.99239	Down
PGSC0003DMG400013956	AT3G47580	0.115907	Up
PGSC0003DMG400013957	AT3G47570	-0.207928	Down
PGSC0003DMG400014064	AT5G39020	-0.700439	Down
PGSC0003DMG400014104	AT2G26560	-6.10888	Down
PGSC0003DMG400014109	AT3G11760	-2.4773	Down
PGSC0003DMG400014208	AT1G15690	0.29648	Up
PGSC0003DMG400014403	AT4G15200	1.11714	Up
PGSC0003DMG400014431	AT4G05320	-1.67826	Down
PGSC0003DMG400014482	AT4G32620	1.11688	Up
PGSC0003DMG400014487	AT5G25560	1.77993	Up
PGSC0003DMG400014503	AT3G24350	0.492492	Up
PGSC0003DMG400014527	AT1G61730	0.790316	Up
PGSC0003DMG400014623	AT5G20050	-0.223967	Down
PGSC0003DMG400014717	AT5G25910	0.228151	Up
PGSC0003DMG400014718	AT3G05660	-0.127727	Down
PGSC0003DMG400014719	AT3G28890	-3.48764	Down
PGSC0003DMG400014736	AT5G44700	-1.8481	Down
PGSC0003DMG400014739	AT2G34930	-2.50582	Down
PGSC0003DMG400014740	AT2G34930	-2.49183	Down
PGSC0003DMG400014742	AT1G74190	0.403284	Up
PGSC0003DMG400014751	AT5G42905	-1.74116	Down
PGSC0003DMG400014753	AT2G34930	-2.24943	Down
PGSC0003DMG400014770	AT2G39030	2.04633	Up
PGSC0003DMG400014771	AT2G39030	-0.267937	Down
PGSC0003DMG400014774	AT2G39030	2.88475	Up
PGSC0003DMG400014776	AT2G39030	-1.48966	Down
PGSC0003DMG400014777	AT2G39030	3.12114	Up
PGSC0003DMG400014778	AT2G39030	1.18858	Up
PGSC0003DMG400014779	AT1G43710	-1.46288	Down
PGSC0003DMG400014870	AT1G32780	0.996955	Up
PGSC0003DMG400014902	AT3G50660	0.633021	Up
PGSC0003DMG400014964	AT5G19990	0.17827	Up
PGSC0003DMG400015081	AT3G47570	2.08233	Up
PGSC0003DMG400015109	AT5G54650	0.105579	Up
PGSC0003DMG400015148	AT1G27000	-0.209684	Down
PGSC0003DMG400015220	AT3G48280	-0.176423	Down
PGSC0003DMG400015221	AT3G48280	-0.139407	Down
PGSC0003DMG400015228	AT5G61640	-0.960353	Down
PGSC0003DMG400015272	AT5G41020	2.507	Up
PGSC0003DMG400015274	AT5G41020	0.0675948	Up
PGSC0003DMG400015308	AT1G65780	-0.620587	Down
PGSC0003DMG400015345	AT3G05660	-2.49542	Down
PGSC0003DMG400015348	AT3G05650	-2.30226	Down
PGSC0003DMG400015349	AT1G45616	-2.78401	Down
PGSC0003DMG400015351	AT1G47890	-2.51488	Down
PGSC0003DMG400015352	AT2G33060	-2.87484	Down
PGSC0003DMG400015353	AT1G47890	-2.2532	Down
PGSC0003DMG400015354	AT5G40170	-5.47152	Down
PGSC0003DMG400015391	AT1G53430	-3.27073	Down
PGSC0003DMG400015434	AT4G07390	2.61963	Up
PGSC0003DMG400015592	AT3G16180	0.288629	Up
PGSC0003DMG400015693	AT5G17680	1.87691	Up
PGSC0003DMG400015737	AT1G40087	1.53884	Up
PGSC0003DMG400015823	AT3G18215	0.0591677	Up
PGSC0003DMG400015824	AT1G45616	-2.14433	Down
PGSC0003DMG400015872	AT1G53350	-2.14922	Down
PGSC0003DMG400015878	AT1G58848	-2.10795	Down
PGSC0003DMG400015910	AT5G13430	-1.26567	Down
PGSC0003DMG400015960	ATCG00350	1.37346	Up
PGSC0003DMG400016050	AT5G65550	0.99543	Up
PGSC0003DMG400016052	AT5G38280	-3.42182	Down
PGSC0003DMG400016091	AT5G67360	-2.95404	Down
PGSC0003DMG400016138	AT2G22530	0.226273	Up
PGSC0003DMG400016424	AT1G45616	0.0712577	Up
PGSC0003DMG400016435	AT1G11950	0.562413	Up
PGSC0003DMG400016453	AT4G21960	1.29715	Up
PGSC0003DMG400016477	AT4G21990	-0.828551	Down
PGSC0003DMG400016482	AT4G04640	-0.65305	Down
PGSC0003DMG400016576	AT5G64840	-0.703475	Down
PGSC0003DMG400016590	AT2G21970	-1.68879	Down
PGSC0003DMG400016613	AT5G26570	-0.828818	Down
PGSC0003DMG400016628	AT3G46730	-0.69917	Down
PGSC0003DMG400016721	AT5G17230	-0.163272	Down
PGSC0003DMG400016764	AT2G45550	-0.525131	Down
PGSC0003DMG400016776	AT3G26330	-2.95463	Down
PGSC0003DMG400016778	AT2G45570	1.03373	Up
PGSC0003DMG400016842	AT2G32910	-1.54164	Down
PGSC0003DMG400016954	AT4G02450	2.69437	Up
PGSC0003DMG400016984	AT4G39330	-0.46288	Down
PGSC0003DMG400016990	AT5G03540	-2.03831	Down
PGSC0003DMG400016991	AT3G46290	0.819826	Up
PGSC0003DMG400017007	AT3G05060	3.18415	Up
PGSC0003DMG400017060	AT3G14470	-2.43652	Down
PGSC0003DMG400017062	AT3G14470	-2.78506	Down
PGSC0003DMG400017069	AT1G78950	-0.624721	Down
PGSC0003DMG400017072	AT3G14460	1.28771	Up
PGSC0003DMG400017096	AT4G13010	-1.11047	Down
PGSC0003DMG400017105	AT1G21230	-6.38792	Down
PGSC0003DMG400017111	AT3G20800	-2.26303	Down
PGSC0003DMG400017119	AT2G36780	-1.14506	Down
PGSC0003DMG400017124	AT4G12320	1.21607	Up
PGSC0003DMG400017125	AT4G12320	2.94316	Up
PGSC0003DMG400017189	AT1G06620	1.52241	Up
PGSC0003DMG400017191	AT5G65550	0.210729	Up
PGSC0003DMG400017237	AT1G06620	-0.828546	Down
PGSC0003DMG400017245	AT1G06620	-3.53818	Down
PGSC0003DMG400017248	AT1G06620	1.32516	Up
PGSC0003DMG400017258	ATCG00270	2.00827	Up
PGSC0003DMG400017277	AT4G32300	0.0771836	Up
PGSC0003DMG400017281	AT3G14690	2.06759	Up
PGSC0003DMG400017282	AT4G32300	-3.37571	Down
PGSC0003DMG400017284	AT4G32300	-1.14187	Down
PGSC0003DMG400017286	AT4G32300	-2.47443	Down
PGSC0003DMG400017287	AT3G06780	1.02965	Up
PGSC0003DMG400017311	AT2G30950	-1.72305	Down
PGSC0003DMG400017315	AT4G32300	-1.74009	Down
PGSC0003DMG400017318	AT4G32300	-2.71337	Down
PGSC0003DMG400017321	AT3G14690	-0.717003	Down
PGSC0003DMG400017327	AT4G32300	1.10265	Up
PGSC0003DMG400017345	AT2G42880	-2.17346	Down
PGSC0003DMG400017432	AT3G13080	-0.85063	Down
PGSC0003DMG400017437	AT3G01750	-2.24301	Down
PGSC0003DMG400017507	AT4G17910	-0.412456	Down
PGSC0003DMG400017541	AT4G17910	1.78782	Up
PGSC0003DMG400017556	AT1G44575	-1.65285	Down
PGSC0003DMG400017603	AT2G36780	0.2996	Up
PGSC0003DMG400017608	AT3G09630	3.40015	Up
PGSC0003DMG400017667	AT3G06240	-3.6694	Down
PGSC0003DMG400017713	AT4G08850	-2.45047	Down
PGSC0003DMG400017716	AT4G08850	4.35495	Up
PGSC0003DMG400017718	AT1G35710	-2.90082	Down
PGSC0003DMG400017719	AT5G64200	0.0812985	Up
PGSC0003DMG400017728	AT5G38280	-2.55329	Down
PGSC0003DMG400017738	AT2G19130	-2.80196	Down
PGSC0003DMG400017829	AT5G17980	-0.315844	Down
PGSC0003DMG400017910	AT4G21065	-0.173098	Down
PGSC0003DMG400017954	AT2G30410	0.158035	Up
PGSC0003DMG400017991	AT1G67680	0.168177	Up
PGSC0003DMG400017997	AT3G26310	-1.09717	Down
PGSC0003DMG400017999	AT3G48280	-1.53223	Down
PGSC0003DMG400018024	AT3G47570	-3.24289	Down
PGSC0003DMG400018032	AT3G44370	-0.851755	Down
PGSC0003DMG400018045	AT3G05370	-5.2612	Down
PGSC0003DMG400018062	AT1G22340	1.15691	Up
PGSC0003DMG400018064	AT5G07990	0.245929	Up
PGSC0003DMG400018133	AT3G48280	-0.0357702	Down
PGSC0003DMG400018134	AT3G48280	-5.14617	Down
PGSC0003DMG400018138	AT3G48280	-0.205115	Down
PGSC0003DMG400018145	AT3G14300	-0.134507	Down
PGSC0003DMG400018190	AT4G20360	-1.46288	Down
PGSC0003DMG400018199	AT3G48270	0.132913	Up
PGSC0003DMG400018283	AT1G11910	0.458553	Up
PGSC0003DMG400018292	AT4G01850	-0.543896	Down
PGSC0003DMG400018360	AT1G03600	1.77193	Up
PGSC0003DMG400018415	AT4G29090	0.16934	Up
PGSC0003DMG400018417	AT1G22360	0.361575	Up
PGSC0003DMG400018591	AT1G01800	0.0680315	Up
PGSC0003DMG400018614	AT3G26510	0.155556	Up
PGSC0003DMG400018622	AT1G70580	0.8174	Up
PGSC0003DMG400018685	AT1G20696	0.567369	Up
PGSC0003DMG400018693	AT3G14470	1.48607	Up
PGSC0003DMG400018694	AT3G14460	-1.37062	Down
PGSC0003DMG400018711	AT3G61220	-0.492276	Down
PGSC0003DMG400018713	AT2G24190	-1.65833	Down
PGSC0003DMG400018747	AT4G29850	0.303886	Up
PGSC0003DMG400018942	AT3G63380	-1.71733	Down
PGSC0003DMG400019039	AT3G47570	-1.80608	Down
PGSC0003DMG400019051	AT3G47090	-0.620049	Down
PGSC0003DMG400019071	AT3G11010	-1.65691	Down
PGSC0003DMG400019072	AT2G34930	-1.27602	Down
PGSC0003DMG400019077	AT4G12290	0.543898	Up
PGSC0003DMG400019093	AT2G22590	-0.0336164	Down
PGSC0003DMG400019094	AT3G25510	0.669041	Up
PGSC0003DMG400019149	AT2G39730	0.419424	Up
PGSC0003DMG400019165	AT1G15520	-0.0147278	Down
PGSC0003DMG400019166	AT1G15520	0.448734	Up
PGSC0003DMG400019167	AT1G21270	-3.09263	Down
PGSC0003DMG400019172	AT1G21250	-3.92011	Down
PGSC0003DMG400019248	AT5G54270	-0.409854	Down
PGSC0003DMG400019301	AT1G03030	0.827272	Up
PGSC0003DMG400019415	AT3G47570	-1.42825	Down
PGSC0003DMG400019454	AT5G28840	0.283271	Up
PGSC0003DMG400019484	AT2G22590	2.78259	Up
PGSC0003DMG400019508	AT3G47470	-0.24262	Down
PGSC0003DMG400019510	AT1G74470	2.04358	Up
PGSC0003DMG400019568	AT2G31670	-0.976008	Down
PGSC0003DMG400019584	AT5G38410	-3.02459	Down
PGSC0003DMG400019669	AT3G14470	-0.043003	Down
PGSC0003DMG400019720	AT5G38280	-3.27314	Down
PGSC0003DMG400019721	AT1G66980	-1.86941	Down
PGSC0003DMG400019722	AT5G38280	-4.48077	Down
PGSC0003DMG400019725	AT5G53110	-2.18917	Down
PGSC0003DMG400019726	AT1G66980	-2.70048	Down
PGSC0003DMG400019730	AT5G53110	-1.88929	Down
PGSC0003DMG400019741	AT5G35450	0.713228	Up
PGSC0003DMG400019788	AT1G33110	-0.827514	Down
PGSC0003DMG400019803	AT3G14470	0.559169	Up
PGSC0003DMG400019881	AT2G46370	-1.63803	Down
PGSC0003DMG400019996	AT3G08750	-0.763418	Down
PGSC0003DMG400020021	AT1G75710	-1.1507	Down
PGSC0003DMG400020023	AT1G21230	-1.53106	Down
PGSC0003DMG400020027	AT4G31300	1.59566	Up
PGSC0003DMG400020034	AT1G78950	2.61374	Up
PGSC0003DMG400020107	AT3G25230	1.81212	Up
PGSC0003DMG400020116	AT4G12910	-1.06075	Down
PGSC0003DMG400020198	AT5G14030	0.0676084	Up
PGSC0003DMG400020422	AT1G53310	0.235512	Up
PGSC0003DMG400020460	AT2G34160	1.28766	Up
PGSC0003DMG400020467	AT2G45570	-0.610394	Down
PGSC0003DMG400020468	AT2G45560	-0.596775	Down
PGSC0003DMG400020476	AT5G11200	-0.583839	Down
PGSC0003DMG400020480	AT1G29250	1.89975	Up
PGSC0003DMG400020552	AT3G07560	0.73479	Up
PGSC0003DMG400020558	AT2G30110	2.29636	Up
PGSC0003DMG400020569	AT1G64230	0.498815	Up
PGSC0003DMG400020582	AT4G14030	0.946537	Up
PGSC0003DMG400020584	AT3G46530	-0.229013	Down
PGSC0003DMG400020587	AT3G46530	0.502733	Up
PGSC0003DMG400020588	AT1G59780	-1.41217	Down
PGSC0003DMG400020641	AT3G07550	-1.78439	Down
PGSC0003DMG400020658	AT3G07560	0.739042	Up
PGSC0003DMG400020713	AT2G02570	0.756894	Up
PGSC0003DMG400020729	AT3G62980	-0.523241	Down
PGSC0003DMG400020732	AT3G46530	0.232625	Up
PGSC0003DMG400020735	AT1G58390	0.375279	Up
PGSC0003DMG400020736	AT3G46530	-0.333514	Down
PGSC0003DMG400020740	AT3G46530	1.76986	Up
PGSC0003DMG400020741	AT1G58390	0.971394	Up
PGSC0003DMG400020743	AT2G40110	-0.303965	Down
PGSC0003DMG400020749	AT3G46530	0.637551	Up
PGSC0003DMG400020772	AT5G60390	0.804455	Up
PGSC0003DMG400020775	AT5G60390	0.988917	Up
PGSC0003DMG400020816	AT3G43540	1.25016	Up
PGSC0003DMG400020818	AT3G43540	0.0051172	Up
PGSC0003DMG400020894	AT5G38280	-2.57813	Down
PGSC0003DMG400020898	AT5G38280	-2.3231	Down
PGSC0003DMG400020899	AT5G38280	-2.61554	Down
PGSC0003DMG400020901	AT5G65550	-2.04784	Down
PGSC0003DMG400020963	AT2G21860	2.37073	Up
PGSC0003DMG400020979	AT4G33280	-4.96456	Down
PGSC0003DMG400020992	AT2G38430	-2.03815	Down
PGSC0003DMG400021100	AT4G18100	-0.0763914	Down
PGSC0003DMG400021109	AT2G34790	1.99577	Up
PGSC0003DMG400021179	AT4G20860	1.2967	Up
PGSC0003DMG400021287	AT1G61520	-2.41321	Down
PGSC0003DMG400021289	AT5G41010	-1.24729	Down
PGSC0003DMG400021322	AT3G11670	-0.723083	Down
PGSC0003DMG400021440	AT5G67590	0.966018	Up
PGSC0003DMG400021636	AT2G45790	1.44766	Up
PGSC0003DMG400021689	AT3G11340	-0.44443	Down
PGSC0003DMG400021690	AT3G11340	-0.00978852	Down
PGSC0003DMG400021727	AT4G05180	-0.230411	Down
PGSC0003DMG400021737	AT5G12020	3.26089	Up
PGSC0003DMG400021784	AT1G22340	-1.35182	Down
PGSC0003DMG400021785	AT1G22340	0.346465	Up
PGSC0003DMG400021787	AT1G22340	-0.798577	Down
PGSC0003DMG400021824	AT5G07610	-2.73982	Down
PGSC0003DMG400021851	AT3G56510	0.422055	Up
PGSC0003DMG400021853	AT1G06290	-0.845305	Down
PGSC0003DMG400021855	AT4G28510	1.26734	Up
PGSC0003DMG400021922	AT3G60160	0.392833	Up
PGSC0003DMG400021986	AT3G46530	-0.428285	Down
PGSC0003DMG400021993	AT5G20050	-0.223933	Down
PGSC0003DMG400021996	AT3G62980	-0.251398	Down
PGSC0003DMG400022088	AT3G60750	1.94654	Up
PGSC0003DMG400022094	AT1G70850	-2.31858	Down
PGSC0003DMG400022118	AT1G56190	-0.653154	Down
PGSC0003DMG400022138	AT5G56280	0.703364	Up
PGSC0003DMG400022141	AT1G03840	1.90045	Up
PGSC0003DMG400022159	AT5G56000	-0.488725	Down
PGSC0003DMG400022241	AT1G79040	-0.159693	Down
PGSC0003DMG400022246	AT4G05320	-0.03238	Down
PGSC0003DMG400022247	AT1G55590	0.227344	Up
PGSC0003DMG400022249	AT1G55670	-1.12347	Down
PGSC0003DMG400022263	AT4G26530	0.172777	Up
PGSC0003DMG400022307	AT3G20440	1.15106	Up
PGSC0003DMG400022355	AT5G61000	0.363541	Up
PGSC0003DMG400022504	AT1G54500	0.334635	Up
PGSC0003DMG400022832	AT5G46110	0.458716	Up
PGSC0003DMG400022915	AT3G27050	-3.1861	Down
PGSC0003DMG400022930	AT1G71260	0.687027	Up
PGSC0003DMG400022941	AT1G55290	0.123492	Up
PGSC0003DMG400022954	AT2G29100	-2.25639	Down
PGSC0003DMG400022960	AT4G18550	-0.882586	Down
PGSC0003DMG400022967	AT5G66470	-0.204846	Down
PGSC0003DMG400022975	AT4G15850	1.31711	Up
PGSC0003DMG400023024	AT5G52560	-0.918701	Down
PGSC0003DMG400023054	AT4G12560	-2.56827	Down
PGSC0003DMG400023184	AT3G09790	-1.48398	Down
PGSC0003DMG400023217	AT1G70810	0.111192	Up
PGSC0003DMG400023218	AT1G70810	-1.36792	Down
PGSC0003DMG400023220	AT5G09530	1.44259	Up
PGSC0003DMG400023221	AT1G70850	-2.33847	Down
PGSC0003DMG400023270	AT1G07930	0.447207	Up
PGSC0003DMG400023272	AT1G07930	0.465744	Up
PGSC0003DMG400023273	AT3G46530	-1.34297	Down
PGSC0003DMG400023288	AT3G46530	-0.686997	Down
PGSC0003DMG400023291	AT2G21860	-0.192937	Down
PGSC0003DMG400023303	AT2G40110	-1.36159	Down
PGSC0003DMG400023568	AT4G18905	0.737933	Up
PGSC0003DMG400023587	AT3G47570	0.0784154	Up
PGSC0003DMG400023614	AT3G47570	-2.99463	Down
PGSC0003DMG400023639	AT3G47570	0.296354	Up
PGSC0003DMG400023657	AT2G23180	-1.54266	Down
PGSC0003DMG400023695	AT3G56740	-0.0743057	Down
PGSC0003DMG400023798	AT2G41475	2.85905	Up
PGSC0003DMG400023913	AT3G51790	0.97942	Up
PGSC0003DMG400024044	AT3G62970	0.753383	Up
PGSC0003DMG400024126	AT1G67650	-0.224327	Down
PGSC0003DMG400024128	AT1G67680	0.970039	Up
PGSC0003DMG400024142	AT1G33110	-1.0812	Down
PGSC0003DMG400024150	AT3G57700	1.37528	Up
PGSC0003DMG400024182	AT5G38430	-2.00653	Down
PGSC0003DMG400024230	AT3G57180	-0.0620884	Down
PGSC0003DMG400024231	AT3G46530	-0.0742187	Down
PGSC0003DMG400024234	AT5G43470	-2.45306	Down
PGSC0003DMG400024264	AT4G22380	-0.665365	Down
PGSC0003DMG400024346	AT4G13010	-0.865622	Down
PGSC0003DMG400024365	AT3G46530	-2.4137	Down
PGSC0003DMG400024377	AT1G67060	-1.0701	Down
PGSC0003DMG400024378	AT5G38220	1.28442	Up
PGSC0003DMG400024404	AT3G05660	-0.93186	Down
PGSC0003DMG400024406	AT1G35710	-0.411536	Down
PGSC0003DMG400024419	AT5G23960	0.53712	Up
PGSC0003DMG400024421	AT5G15340	1.36339	Up
PGSC0003DMG400024437	AT2G33020	-0.66238	Down
PGSC0003DMG400024438	AT4G13920	-2.68557	Down
PGSC0003DMG400024447	AT4G08850	-1.70438	Down
PGSC0003DMG400024572	AT1G19000	-0.918701	Down
PGSC0003DMG400024644	AT1G74310	-0.828854	Down
PGSC0003DMG400024838	AT1G58983	1.08366	Up
PGSC0003DMG400024887	AT5G49910	-1.10083	Down
PGSC0003DMG400024891	AT1G09810	-0.339075	Down
PGSC0003DMG400024953	AT4G37270	0.24354	Up
PGSC0003DMG400025034	AT1G03680	-0.499926	Down
PGSC0003DMG400025058	AT1G60500	0.281983	Up
PGSC0003DMG400025062	AT5G04410	0.361575	Up
PGSC0003DMG400025080	AT1G60500	-0.848141	Down
PGSC0003DMG400025087	AT1G31150	1.38449	Up
PGSC0003DMG400025134	AT3G01120	0.296723	Up
PGSC0003DMG400025259	AT3G07040	0.420846	Up
PGSC0003DMG400025290	AT3G50140	-1.20912	Down
PGSC0003DMG400025384	AT1G07900	2.65394	Up
PGSC0003DMG400025431	AT5G03540	0.785138	Up
PGSC0003DMG400025460	AT5G56600	2.03008	Up
PGSC0003DMG400025512	AT3G46530	-1.59034	Down
PGSC0003DMG400025545	AT5G35450	0.901611	Up
PGSC0003DMG400025550	AT1G69640	1.09231	Up
PGSC0003DMG400025558	AT5G60900	-0.00632479	Down
PGSC0003DMG400025595	AT1G66910	0.375279	Up
PGSC0003DMG400025598	AT5G38280	-4.71414	Down
PGSC0003DMG400025600	AT5G38280	-4.28108	Down
PGSC0003DMG400025605	AT1G70250	-2.22658	Down
PGSC0003DMG400025670	AT2G26650	0.46446	Up
PGSC0003DMG400025686	AT3G48280	-0.313888	Down
PGSC0003DMG400025701	AT1G19230	-4.23159	Down
PGSC0003DMG400025737	AT1G17870	3.41814	Up
PGSC0003DMG400025766	AT3G19440	1.34291	Up
PGSC0003DMG400025777	AT1G49760	0.458405	Up
PGSC0003DMG400025823	AT2G15620	1.45846	Up
PGSC0003DMG400025860	AT2G15020	-0.767441	Down
PGSC0003DMG400025976	AT4G00050	0.283162	Up
PGSC0003DMG400026064	AT5G17880	0.565247	Up
PGSC0003DMG400026096	AT3G50310	0.185137	Up
PGSC0003DMG400026104	AT4G11170	-0.840869	Down
PGSC0003DMG400026166	AT2G32290	-1.93337	Down
PGSC0003DMG400026181	AT4G27310	2.31955	Up
PGSC0003DMG400026199	AT4G15210	-1.2592	Down
PGSC0003DMG400026245	AT4G17600	2.60569	Up
PGSC0003DMG400026283	AT5G10810	0.667798	Up
PGSC0003DMG400026285	AT5G10780	-0.531705	Down
PGSC0003DMG400026322	AT1G05680	-0.474622	Down
PGSC0003DMG400026323	AT2G43820	-1.65398	Down
PGSC0003DMG400026433	AT5G17680	0.215859	Up
PGSC0003DMG400026490	AT5G17510	2.54829	Up
PGSC0003DMG400026500	AT4G10340	-1.52985	Down
PGSC0003DMG400026518	AT2G24720	1.74131	Up
PGSC0003DMG400026582	AT5G39810	-1.11788	Down
PGSC0003DMG400026666	AT3G14470	-1.31397	Down
PGSC0003DMG400026716	AT4G38510	1.45202	Up
PGSC0003DMG400026735	AT2G45400	-1.43897	Down
PGSC0003DMG400026748	AT3G47090	-0.362046	Down
PGSC0003DMG400026749	AT4G20140	-0.179872	Down
PGSC0003DMG400026833	AT4G39460	0.511876	Up
PGSC0003DMG400026840	AT1G27170	-1.33646	Down
PGSC0003DMG400026867	AT3G46290	0.306999	Up
PGSC0003DMG400026871	AT3G26330	-1.09931	Down
PGSC0003DMG400026890	AT2G18570	-0.75232	Down
PGSC0003DMG400026978	AT3G04120	1.37528	Up
PGSC0003DMG400027012	AT4G26850	-0.327632	Down
PGSC0003DMG400027017	AT1G06040	2.11104	Up
PGSC0003DMG400027143	AT3G16950	2.09383	Up
PGSC0003DMG400027200	AT3G50740	-2.22275	Down
PGSC0003DMG400027215	AT4G16155	0.4489	Up
PGSC0003DMG400027261	AT4G34131	-1.37573	Down
PGSC0003DMG400027265	AT1G65290	-0.0358872	Down
PGSC0003DMG400027291	AT2G15480	0.224288	Up
PGSC0003DMG400027346	AT2G36580	-0.360323	Down
PGSC0003DMG400027401	AT5G21060	0.145545	Up
PGSC0003DMG400027471	AT2G18710	-6.79414	Down
PGSC0003DMG400027629	AT5G48920	2.07013	Up
PGSC0003DMG400027643	AT1G03670	-1.21112	Down
PGSC0003DMG400027654	AT3G14420	0.622148	Up
PGSC0003DMG400027671	AT4G12800	0.375279	Up
PGSC0003DMG400027730	AT3G22560	-2.50366	Down
PGSC0003DMG400027733	AT5G59300	0.243139	Up
PGSC0003DMG400027786	AT3G17590	-0.297297	Down
PGSC0003DMG400027899	AT2G17030	1.62593	Up
PGSC0003DMG400027914	AT4G39830	-2.125	Down
PGSC0003DMG400027916	AT5G10170	1.49994	Up
PGSC0003DMG400027968	AT1G35710	-1.2404	Down
PGSC0003DMG400027971	AT4G08850	-1.12427	Down
PGSC0003DMG400028001	AT3G14470	-1.03887	Down
PGSC0003DMG400028081	AT4G27220	-1.56497	Down
PGSC0003DMG400028190	AT2G23180	-0.196465	Down
PGSC0003DMG400028215	AT1G58030	-0.43889	Down
PGSC0003DMG400028349	AT2G03760	-3.26769	Down
PGSC0003DMG400028384	AT2G03440	2.85905	Up
PGSC0003DMG400028617	AT1G53440	-1.78047	Down
PGSC0003DMG400028726	AT1G17880	-1.28565	Down
PGSC0003DMG400028793	AT1G18060	0.393018	Up
PGSC0003DMG400029118	AT1G43700	0.660483	Up
PGSC0003DMG400029128	AT1G66910	-4.64189	Down
PGSC0003DMG400029129	AT5G38260	-3.90259	Down
PGSC0003DMG400029132	AT1G01420	1.44259	Up
PGSC0003DMG400029182	AT2G42880	-2.80166	Down
PGSC0003DMG400029226	AT4G34135	-0.522907	Down
PGSC0003DMG400029264	AT3G26040	1.97865	Up
PGSC0003DMG400029343	AT4G26740	-1.42048	Down
PGSC0003DMG400029365	AT5G24930	-0.851515	Down
PGSC0003DMG400029399	AT1G76450	1.36274	Up
PGSC0003DMG400029406	AT1G42970	1.07446	Up
PGSC0003DMG400029408	AT4G35090	0.53712	Up
PGSC0003DMG400029438	AT2G43950	2.24314	Up
PGSC0003DMG400029457	AT5G35450	-3.24311	Down
PGSC0003DMG400029483	AT2G02080	0.547932	Up
PGSC0003DMG400029491	AT2G15490	2.46542	Up
PGSC0003DMG400029497	AT2G15490	0.965251	Up
PGSC0003DMG400029510	AT1G66140	-0.37657	Down
PGSC0003DMG400029512	AT1G66140	-0.424889	Down
PGSC0003DMG400029569	AT2G45180	-3.16771	Down
PGSC0003DMG400029590	AT3G14470	0.403227	Up
PGSC0003DMG400029605	AT1G50180	-1.59947	Down
PGSC0003DMG400029606	AT3G14470	-2.10044	Down
PGSC0003DMG400029822	AT5G08020	0.29704	Up
PGSC0003DMG400029839	AT3G57040	-0.199814	Down
PGSC0003DMG400029852	AT3G57040	-0.868366	Down
PGSC0003DMG400029938	AT4G33010	0.965067	Up
PGSC0003DMG400029978	AT3G19800	1.28478	Up
PGSC0003DMG400030072	AT1G13570	2.72412	Up
PGSC0003DMG400030150	AT1G74170	1.75776	Up
PGSC0003DMG400030198	AT3G01930	-0.612692	Down
PGSC0003DMG400030264	AT2G40070	1.43117	Up
PGSC0003DMG400030265	AT2G15490	-0.0874559	Down
PGSC0003DMG400030283	AT2G27210	-0.0952166	Down
PGSC0003DMG400030291	AT5G38260	-5.918	Down
PGSC0003DMG400030292	AT1G66910	-1.39561	Down
PGSC0003DMG400030301	AT1G78960	0.221359	Up
PGSC0003DMG400030321	AT3G09390	1.38043	Up
PGSC0003DMG400030366	AT1G20960	0.95802	Up
PGSC0003DMG400030399	AT1G07660	-0.344771	Down
PGSC0003DMG400030400	AT1G07660	-0.918701	Down
PGSC0003DMG400030401	AT1G07660	1.98751	Up
PGSC0003DMG400030402	AT1G07660	-1.1548	Down
PGSC0003DMG400030454	AT2G30140	0.375288	Up
PGSC0003DMG400030534	AT1G25390	-2.30249	Down
PGSC0003DMG400030577	AT1G80560	-1.54631	Down
PGSC0003DMG400030578	AT5G39020	-0.243738	Down
PGSC0003DMG400030579	AT1G66910	-1.77663	Down
PGSC0003DMG400030612	AT4G37930	1.3483	Up
PGSC0003DMG400030802	AT1G58983	0.282288	Up
PGSC0003DMG400030814	AT1G78300	1.06066	Up
PGSC0003DMG400030855	AT3G14470	0.742417	Up
PGSC0003DMG400031100	AT1G17210	0.0812985	Up
PGSC0003DMG400031146	AT5G04410	0.750241	Up
PGSC0003DMG400031159	AT5G51160	0.458698	Up
PGSC0003DMG400031162	AT5G51160	-0.341823	Down
PGSC0003DMG400031193	AT2G31580	0.135084	Up
PGSC0003DMG400031194	AT3G07130	1.67886	Up
PGSC0003DMG400031203	AT2G21860	1.90956	Up
PGSC0003DMG400031271	AT3G28580	-1.25611	Down
PGSC0003DMG400031318	AT5G17680	-0.33344	Down
PGSC0003DMG400031320	AT3G25510	-0.381125	Down
PGSC0003DMG400031347	AT2G41190	5.53697	Up
PGSC0003DMG400031370	AT2G34590	1.37536	Up
PGSC0003DMG400031391	AT5G14610	1.45847	Up
PGSC0003DMG400031439	AT5G15340	-2.07152	Down
PGSC0003DMG400031446	AT3G11010	0.9306	Up
PGSC0003DMG400031448	AT3G11010	-1.10362	Down
PGSC0003DMG400031451	AT5G25910	-0.763464	Down
PGSC0003DMG400031476	AT5G46450	0.17977	Up
PGSC0003DMG400031485	AT1G66930	-1.52218	Down
PGSC0003DMG400031486	AT1G66920	-1.43124	Down
PGSC0003DMG400031518	AT4G31500	-0.658376	Down
PGSC0003DMG400031725	AT5G43010	2.10111	Up
PGSC0003DMG400031750	AT2G20560	1.92803	Up
PGSC0003DMG400031758	AT4G18550	-1.6145	Down
PGSC0003DMG400031773	AT5G46030	-0.46288	Down
PGSC0003DMG400031817	AT4G02260	2.23905	Up
PGSC0003DMG400031878	AT3G46730	-0.651156	Down
PGSC0003DMG400032140	AT3G32940	-0.0189931	Down
PGSC0003DMG400032543	AT3G57180	0.00782386	Up
PGSC0003DMG400032548	AT1G14620	1.76614	Up
PGSC0003DMG400032572	AT3G46530	-0.0789693	Down
PGSC0003DMG400032576	AT3G46530	-0.769818	Down
PGSC0003DMG400032582	AT3G46730	-1.28254	Down
PGSC0003DMG400032584	AT3G46530	-3.80613	Down
PGSC0003DMG400032785	AT1G74170	0.920305	Up
PGSC0003DMG400033030	AT1G19000	-2.46561	Down
PGSC0003DMG400033034	AT5G62670	-1.25016	Down
PGSC0003DMG400033149	AT1G55365	-3.28967	Down
PGSC0003DMG400033159	AT4G11170	-0.296277	Down
PGSC0003DMG400033161	AT4G11170	1.37171	Up
PGSC0003DMG400033171	AT2G23180	0.297464	Up
PGSC0003DMG400033334	AT1G69550	-1.04786	Down
PGSC0003DMG400033541	AT3G01060	-0.890911	Down
PGSC0003DMG400033641	AT3G21250	1.26382	Up
PGSC0003DMG400033650	AT1G02190	2.94455	Up
PGSC0003DMG400033689	AT1G48450	0.0812985	Up
PGSC0003DMG400033693	AT3G48740	-1.50366	Down
PGSC0003DMG400034081	AT5G46860	-1.32119	Down
PGSC0003DMG400034106	AT3G18215	3.74807	Up
PGSC0003DMG400034108	AT5G05020	-3.3194	Down
PGSC0003DMG400034287	AT1G45000	-0.171898	Down
PGSC0003DMG400034289	AT1G45000	0.619387	Up
PGSC0003DMG400034312	AT1G27300	0.791535	Up
PGSC0003DMG400034790	AT2G05920	-2.12959	Down
PGSC0003DMG400034882	AT3G21790	-0.716961	Down
PGSC0003DMG400035141	AT4G20140	-2.54385	Down
PGSC0003DMG400036772	AT4G24020	-3.9448	Down
PGSC0003DMG400036774	AT1G78530	-3.33602	Down
PGSC0003DMG400036797	AT5G51750	1.29208	Up
PGSC0003DMG400037235	AT5G65550	1.50199	Up
PGSC0003DMG400037662	AT1G45616	-4.01339	Down
PGSC0003DMG400037859	AT5G17980	-0.315845	Down
PGSC0003DMG400038305	AT5G65550	0.36007	Up
PGSC0003DMG400038720	AT4G05320	0.35907	Up
PGSC0003DMG400038970	AT3G22560	0.0812985	Up
PGSC0003DMG400039453	AT2G15490	-0.46197	Down
PGSC0003DMG400039627	AT2G15080	-0.98587	Down
PGSC0003DMG400040591	AT4G32500	0.877295	Up
PGSC0003DMG400041767	AT4G20360	-2.48362	Down
PGSC0003DMG400041917	AT2G07706	2.845	Up
PGSC0003DMG400042340	AT5G24930	-1.31527	Down
PGSC0003DMG400042498	AT1G29930	-0.845221	Down
PGSC0003DMG400042629	AT3G47570	-2.02506	Down
PGSC0003DMG400043045	AT1G07390	2.88158	Up
PGSC0003DMG400043599	AT2G44380	1.72237	Up
PGSC0003DMG400043603	AT1G59780	1.51053	Up
PGSC0003DMG400043830	AT3G63380	-1.71729	Down
PGSC0003DMG400044171	AT1G04110	-2.96378	Down
PGSC0003DMG400045235	AT2G05920	-1.94478	Down
PGSC0003DMG400045432	AT1G10560	2.50249	Up
PGSC0003DMG400046303	ATCG00680	1.5102	Up
PGSC0003DMG400046324	AT4G32300	-3.37571	Down
PGSC0003DMG400046427	AT2G03760	-2.23043	Down
PGSC0003DMG400046851	AT3G03990	0.817953	Up
PGSC0003DMG400047044	AT4G36810	0.283314	Up
PGSC0003DMG400047233	AT5G37780	-2.41383	Down
PGSC0003DMG401001701	AT5G06970	1.0813	Up
PGSC0003DMG401001984	AT3G46530	0.908968	Up
PGSC0003DMG401002977	AT3G44200	0.299432	Up
PGSC0003DMG401003142	AT1G64940	0.396011	Up
PGSC0003DMG401003937	AT1G04110	-0.908463	Down
PGSC0003DMG401004019	AT4G36960	-1.21004	Down
PGSC0003DMG401004423	AT3G14470	-0.535577	Down
PGSC0003DMG401004779	AT4G12320	-4.65002	Down
PGSC0003DMG401005337	AT3G46730	1.37528	Up
PGSC0003DMG401005966	AT5G52450	0.673777	Up
PGSC0003DMG401006579	AT1G60690	0.995827	Up
PGSC0003DMG401006791	AT5G09680	-0.610308	Down
PGSC0003DMG401007615	AT5G45380	-2.48291	Down
PGSC0003DMG401007748	AT1G68490	0.946537	Up
PGSC0003DMG401007871	AT1G50180	-0.554432	Down
PGSC0003DMG401008383	AT3G14470	-0.424383	Down
PGSC0003DMG401008471	AT5G05570	1.99169	Up
PGSC0003DMG401008570	AT1G65810	-0.337805	Down
PGSC0003DMG401009663	AT1G16860	2.07788	Up
PGSC0003DMG401009791	AT3G26230	0.0479445	Up
PGSC0003DMG401010218	AT4G18550	-2.22309	Down
PGSC0003DMG401010686	AT2G38430	0.899763	Up
PGSC0003DMG401010896	AT3G23280	0.459161	Up
PGSC0003DMG401010943	AT3G14470	-1.53326	Down
PGSC0003DMG401010991	AT3G26300	-0.710414	Down
PGSC0003DMG401011117	AT3G46530	-1.77827	Down
PGSC0003DMG401011204	AT4G15850	0.168438	Up
PGSC0003DMG401011931	AT2G40070	-1.56461	Down
PGSC0003DMG401012386	AT3G14680	-0.419283	Down
PGSC0003DMG401012694	AT2G30140	-1.46994	Down
PGSC0003DMG401013522	AT3G46530	0.513494	Up
PGSC0003DMG401013731	AT1G53430	-1.80265	Down
PGSC0003DMG401014502	AT2G25670	0.375279	Up
PGSC0003DMG401014619	AT4G11640	0.444143	Up
PGSC0003DMG401015682	AT4G11170	1.98294	Up
PGSC0003DMG401015877	AT5G35450	-1.53288	Down
PGSC0003DMG401015976	AT2G47060	1.10561	Up
PGSC0003DMG401016574	AT4G13700	2.08309	Up
PGSC0003DMG401016989	AT3G46290	-0.0101702	Down
PGSC0003DMG401017089	AT1G53350	-0.452575	Down
PGSC0003DMG401018223	AT5G49730	0.889949	Up
PGSC0003DMG401018576	AT3G14470	-0.612036	Down
PGSC0003DMG401018696	AT3G14470	1.65456	Up
PGSC0003DMG401018708	AT1G04580	0.296301	Up
PGSC0003DMG401020453	AT3G26210	-2.1786	Down
PGSC0003DMG401020585	AT3G46530	-3.36035	Down
PGSC0003DMG401021049	AT3G05650	-1.21172	Down
PGSC0003DMG401021514	AT4G08850	1.28274	Up
PGSC0003DMG401021841	AT5G61000	0.725044	Up
PGSC0003DMG401022238	AT2G07698	0.057658	Up
PGSC0003DMG401023302	AT2G40070	0.0385459	Up
PGSC0003DMG401023640	AT2G33170	-0.918701	Down
PGSC0003DMG401023760	AT2G17390	-0.46288	Down
PGSC0003DMG401025507	AT1G35710	-1.10902	Down
PGSC0003DMG401025549	AT1G14290	-0.457702	Down
PGSC0003DMG401025662	AT1G55300	1.10599	Up
PGSC0003DMG401025733	AT1G50030	1.69093	Up
PGSC0003DMG401025809	AT5G39710	-1.77895	Down
PGSC0003DMG401026447	AT1G13570	2.29699	Up
PGSC0003DMG401026519	AT2G29110	-3.16317	Down
PGSC0003DMG401026842	AT1G58410	-0.366809	Down
PGSC0003DMG401027007	AT4G33865	2.91537	Up
PGSC0003DMG401027394	AT1G55290	-0.579616	Down
PGSC0003DMG401027402	AT3G14470	-0.831429	Down
PGSC0003DMG401027913	AT1G05055	0.485565	Up
PGSC0003DMG401028052	AT4G12320	-4.86194	Down
PGSC0003DMG401028385	AT1G69360	-0.717193	Down
PGSC0003DMG401028907	AT5G52640	3.29723	Up
PGSC0003DMG401030531	AT1G25390	-0.613954	Down
PGSC0003DMG401030532	AT1G25390	-2.74968	Down
PGSC0003DMG401031070	AT5G23960	-2.4775	Down
PGSC0003DMG401031237	AT2G38540	7.64109	Up
PGSC0003DMG401031484	AT5G64520	-3.1063	Down
PGSC0003DMG401031759	AT4G18550	-4.83681	Down
PGSC0003DMG401032501	AT4G24020	-0.678092	Down
PGSC0003DMG402000201	AT1G02080	-0.310371	Down
PGSC0003DMG402001548	AT4G13550	-1.14499	Down
PGSC0003DMG402001979	AT3G46530	-1.05988	Down
PGSC0003DMG402003570	AT2G17930	1.98404	Up
PGSC0003DMG402003937	AT2G05920	-1.82601	Down
PGSC0003DMG402004425	AT3G14460	0.660769	Up
PGSC0003DMG402004500	AT2G18570	1.24314	Up
PGSC0003DMG402005859	AT1G64680	0.141121	Up
PGSC0003DMG402005959	AT4G18905	0.667949	Up
PGSC0003DMG402006579	AT1G10810	7.18572	Up
PGSC0003DMG402006673	AT4G02260	2.06491	Up
PGSC0003DMG402007871	AT1G50180	-0.212585	Down
PGSC0003DMG402009791	AT5G25130	-0.436628	Down
PGSC0003DMG402010686	AT2G38430	-0.29406	Down
PGSC0003DMG402011117	AT3G14470	-1.90563	Down
PGSC0003DMG402011931	AT2G40070	0.292022	Up
PGSC0003DMG402012062	AT1G27180	0.488584	Up
PGSC0003DMG402012227	AT1G32810	1.43689	Up
PGSC0003DMG402012350	AT3G14260	-0.35829	Down
PGSC0003DMG402012386	AT3G14690	3.08012	Up
PGSC0003DMG402012694	AT2G15490	-0.857016	Down
PGSC0003DMG402013112	AT1G15520	-0.0218423	Down
PGSC0003DMG402014476	AT5G50920	0.0744475	Up
PGSC0003DMG402014619	AT4G11640	0.329198	Up
PGSC0003DMG402015682	AT1G69550	0.778065	Up
PGSC0003DMG402015935	AT4G33150	2.86605	Up
PGSC0003DMG402015976	AT3G47090	-2.15285	Down
PGSC0003DMG402016615	AT4G31500	1.36157	Up
PGSC0003DMG402016979	AT5G17680	2.45435	Up
PGSC0003DMG402016981	AT5G17680	2.70704	Up
PGSC0003DMG402017089	AT1G50180	-2.85582	Down
PGSC0003DMG402018576	AT3G14470	-2.46635	Down
PGSC0003DMG402018708	AT2G27150	3.97782	Up
PGSC0003DMG402018962	AT1G78950	0.71704	Up
PGSC0003DMG402020585	AT3G46530	-0.26924	Down
PGSC0003DMG402021049	AT3G05650	0.43774	Up
PGSC0003DMG402022984	AT1G30260	1.78543	Up
PGSC0003DMG402023373	AT5G04410	4.26407	Up
PGSC0003DMG402024871	AT2G23390	-2.56214	Down
PGSC0003DMG402025507	AT3G11010	0.877016	Up
PGSC0003DMG402025549	AT1G69640	1.30897	Up
PGSC0003DMG402025785	AT5G39710	0.00596847	Up
PGSC0003DMG402025920	AT2G23610	-0.486024	Down
PGSC0003DMG402026866	AT4G05200	-0.396521	Down
PGSC0003DMG402027371	AT3G14470	-0.766643	Down
PGSC0003DMG402027402	AT3G14460	-0.319377	Down
PGSC0003DMG402027687	AT4G12910	-0.76743	Down
PGSC0003DMG402028907	AT5G52640	4.01467	Up
PGSC0003DMG402030235	AT3G14460	-2.84066	Down
PGSC0003DMG402030531	AT1G25390	-3.20272	Down
PGSC0003DMG402030883	AT3G14470	-3.12928	Down
PGSC0003DMG402031237	AT2G38540	3.06356	Up
PGSC0003DMG402031759	AT4G18550	-1.27951	Down
PGSC0003DMG402032501	AT4G24020	-0.53556	Down
PGSC0003DMG402032547	AT3G46530	1.51911	Up
PGSC0003DMG403001548	AT4G13550	-1.01676	Down
PGSC0003DMG403009622	AT5G04330	1.44773	Up
PGSC0003DMG403011204	AT1G30260	0.665552	Up
PGSC0003DMG403014059	AT1G70250	0.172794	Up
PGSC0003DMG403015682	AT1G69550	1.92856	Up
PGSC0003DMG403015876	AT3G25800	-0.994013	Down
PGSC0003DMG403016981	AT4G12010	0.365841	Up
PGSC0003DMG403019589	AT1G67060	-1.56301	Down
PGSC0003DMG403020453	AT3G26210	-2.0699	Down
PGSC0003DMG403025785	AT4G17570	0.932046	Up
PGSC0003DMG403026842	AT5G35450	-2.15727	Down
PGSC0003DMG403030532	AT1G25390	-1.78651	Down
PGSC0003DMG403031202	AT4G39460	0.0439636	Up
PGSC0003DMG400000046	AT1G01610	-0.423601	Down
PGSC0003DMG400000050	AT1G02080	0.384426	Up
PGSC0003DMG400000079	AT2G46240	2.72977	Up
PGSC0003DMG400000086	AT2G04520	0.313365	Up
PGSC0003DMG400000162	AT1G02080	-0.452345	Down
PGSC0003DMG400000166	AT1G01710	-0.77851	Down
PGSC0003DMG400000200	AT1G01710	-2.67448	Down
PGSC0003DMG400000204	AT4G01150	-0.221986	Down
PGSC0003DMG400000386	AT4G13340	-2.13408	Down
PGSC0003DMG400000398	AT5G02500	1.97386	Up
PGSC0003DMG400000401	AT2G28800	2.38889	Up
PGSC0003DMG400000431	AT2G36780	-0.486961	Down
PGSC0003DMG400000432	AT2G36770	3.098	Up
PGSC0003DMG400000487	AT3G27850	-0.18135	Down
PGSC0003DMG400000565	AT1G64940	0.848133	Up
PGSC0003DMG400000719	AT2G18180	0.743431	Up
PGSC0003DMG400000746	AT2G45550	-3.18272	Down
PGSC0003DMG400000749	AT2G45550	2.01948	Up
PGSC0003DMG400000755	AT2G23620	2.31112	Up
PGSC0003DMG400000779	AT1G21310	0.679877	Up
PGSC0003DMG400000799	AT1G43700	0.466687	Up
PGSC0003DMG400000926	AT1G06680	0.972442	Up
PGSC0003DMG400001042	AT4G27100	-1.11614	Down
PGSC0003DMG400001072	AT3G24480	-1.33702	Down
PGSC0003DMG400001130	AT4G22340	0.743637	Up
PGSC0003DMG400001269	AT1G25390	-3.90724	Down
PGSC0003DMG400001415	AT5G58920	-0.159076	Down
PGSC0003DMG400001442	AT5G15450	4.33454	Up
PGSC0003DMG400001570	AT4G35090	0.168538	Up
PGSC0003DMG400001590	AT2G21060	0.840661	Up
PGSC0003DMG400001593	AT2G16640	0.48202	Up
PGSC0003DMG400001599	AT4G34830	-1.30044	Down
PGSC0003DMG400001630	AT2G16600	1.54818	Up
PGSC0003DMG400001690	AT3G10950	1.15916	Up
PGSC0003DMG400001698	AT5G51160	-1.49005	Down
PGSC0003DMG400001722	AT5G57870	0.434324	Up
PGSC0003DMG400001798	AT4G33280	-1.87103	Down
PGSC0003DMG400001969	AT4G19170	-3.473	Down
PGSC0003DMG400001983	AT3G46530	-1.1506	Down
PGSC0003DMG400001985	AT5G22060	0.198676	Up
PGSC0003DMG400001989	AT3G46530	-1.173	Down
PGSC0003DMG400001990	AT3G46530	-3.41863	Down
PGSC0003DMG400001992	AT3G46530	-0.840793	Down
PGSC0003DMG400001993	AT3G46530	-2.45632	Down
PGSC0003DMG400001996	AT1G58410	0.923208	Up
PGSC0003DMG400002001	AT3G11760	-0.925605	Down
PGSC0003DMG400002041	AT4G37870	3.01203	Up
PGSC0003DMG400002172	AT3G09270	-1.27345	Down
PGSC0003DMG400002210	AT2G25970	2.79469	Up
PGSC0003DMG400002258	AT1G02990	-1.02915	Down
PGSC0003DMG400002260	AT3G62900	0.584448	Up
PGSC0003DMG400002275	AT4G27190	1.31001	Up
PGSC0003DMG400002300	AT4G31770	3.03161	Up
PGSC0003DMG400002301	AT4G33150	4.79168	Up
PGSC0003DMG400002302	AT4G33150	1.66674	Up
PGSC0003DMG400002340	AT5G25130	-2.34718	Down
PGSC0003DMG400002345	AT5G25130	2.08502	Up
PGSC0003DMG400002386	AT1G44000	-4.43672	Down
PGSC0003DMG400002422	AT2G18840	0.771837	Up
PGSC0003DMG400002447	AT5G38220	-0.738809	Down
PGSC0003DMG400002474	AT5G63020	0.270955	Up
PGSC0003DMG400002479	AT3G29320	-2.04155	Down
PGSC0003DMG400002549	AT3G27750	1.06626	Up
PGSC0003DMG400002729	AT2G36620	0.850621	Up
PGSC0003DMG400002732	AT4G37710	1.4556	Up
PGSC0003DMG400002768	AT1G02560	0.310924	Up
PGSC0003DMG400002782	AT3G50820	-1.14518	Down
PGSC0003DMG400002786	AT1G56700	1.47708	Up
PGSC0003DMG400002851	AT3G11810	0.266625	Up
PGSC0003DMG400002868	AT1G59650	2.77513	Up
PGSC0003DMG400002885	AT1G71400	-0.968112	Down
PGSC0003DMG400002886	AT3G05370	-1.61857	Down
PGSC0003DMG400002906	AT3G05660	0.435269	Up
PGSC0003DMG400002908	AT2G33060	-0.0335434	Down
PGSC0003DMG400002910	AT1G71400	-3.02301	Down
PGSC0003DMG400002980	AT3G14460	1.34205	Up
PGSC0003DMG400002982	AT3G14460	-0.143786	Down
PGSC0003DMG400003020	AT3G14470	-0.345219	Down
PGSC0003DMG400003091	AT1G17020	0.266978	Up
PGSC0003DMG400003097	AT4G25310	0.220198	Up
PGSC0003DMG400003122	AT4G37910	1.58684	Up
PGSC0003DMG400003123	AT4G38970	-2.02755	Down
PGSC0003DMG400003180	AT5G58020	0.512961	Up
PGSC0003DMG400003257	AT5G36110	2.12268	Up
PGSC0003DMG400003302	AT2G44710	-0.18633	Down
PGSC0003DMG400003380	AT3G46530	1.6127	Up
PGSC0003DMG400003383	AT1G69640	0.579545	Up
PGSC0003DMG400003467	AT3G62870	1.08446	Up
PGSC0003DMG400003487	AT1G74340	0.325226	Up
PGSC0003DMG400003492	AT2G44710	1.39884	Up
PGSC0003DMG400003495	AT3G29320	-1.81902	Down
PGSC0003DMG400003534	AT5G66380	0.621577	Up
PGSC0003DMG400003548	AT4G38970	-2.2252	Down
PGSC0003DMG400003578	AT2G17820	-4.28579	Down
PGSC0003DMG400003584	AT5G53300	-0.734624	Down
PGSC0003DMG400003704	AT1G75460	2.05177	Up
PGSC0003DMG400003707	AT4G16190	2.64242	Up
PGSC0003DMG400003826	AT2G33370	-0.137125	Down
PGSC0003DMG400003890	AT5G57620	-1.15018	Down
PGSC0003DMG400003913	AT5G67360	-2.80447	Down
PGSC0003DMG400003936	AT1G62810	0.197274	Up
PGSC0003DMG400003938	AT3G14067	-3.49377	Down
PGSC0003DMG400003939	AT5G67360	-4.38456	Down
PGSC0003DMG400003961	AT4G12320	1.58226	Up
PGSC0003DMG400003982	AT5G60900	-1.77003	Down
PGSC0003DMG400003999	AT5G60900	-1.53691	Down
PGSC0003DMG400004000	AT1G34300	-2.70908	Down
PGSC0003DMG400004020	AT5G67030	2.14255	Up
PGSC0003DMG400004114	AT1G23870	1.24029	Up
PGSC0003DMG400004134	AT1G52190	-1.99682	Down
PGSC0003DMG400004319	AT1G10340	-5.30665	Down
PGSC0003DMG400004320	AT3G09550	-3.01305	Down
PGSC0003DMG400004355	AT5G35630	-1.61111	Down
PGSC0003DMG400004377	AT1G76810	1.48257	Up
PGSC0003DMG400004413	AT5G48620	-1.47543	Down
PGSC0003DMG400004422	AT2G16510	0.217953	Up
PGSC0003DMG400004474	AT1G33110	-1.18723	Down
PGSC0003DMG400004503	AT3G48890	-1.11387	Down
PGSC0003DMG400004537	AT3G50370	1.02137	Up
PGSC0003DMG400004553	AT5G38280	-2.20181	Down
PGSC0003DMG400004557	AT3G24350	0.969056	Up
PGSC0003DMG400004561	AT5G35450	-0.462186	Down
PGSC0003DMG400004564	AT1G10400	1.84575	Up
PGSC0003DMG400004605	AT1G23410	0.814329	Up
PGSC0003DMG400004652	AT2G13360	1.46484	Up
PGSC0003DMG400004686	AT2G47110	1.06204	Up
PGSC0003DMG400005150	AT1G19360	-1.42187	Down
PGSC0003DMG400005168	AT3G22470	0.5341	Up
PGSC0003DMG400005196	AT2G47070	-0.261683	Down
PGSC0003DMG400005372	ATCG00350	-2.33522	Down
PGSC0003DMG400005436	AT1G02205	2.97343	Up
PGSC0003DMG400005489	AT1G76810	1.58399	Up
PGSC0003DMG400005515	AT4G39830	1.87029	Up
PGSC0003DMG400005525	AT1G32640	-1.03603	Down
PGSC0003DMG400005538	AT3G05660	-0.815782	Down
PGSC0003DMG400005541	AT3G11010	-4.11845	Down
PGSC0003DMG400005542	AT3G28890	0.388895	Up
PGSC0003DMG400005573	AT5G52640	7.8636	Up
PGSC0003DMG400005580	AT5G07990	-0.0957235	Down
PGSC0003DMG400005582	AT3G48310	-0.943416	Down
PGSC0003DMG400005584	AT3G45070	-1.88197	Down
PGSC0003DMG400005590	AT1G74170	-1.8467	Down
PGSC0003DMG400005594	AT3G57870	0.161354	Up
PGSC0003DMG400005600	AT3G14470	-1.58785	Down
PGSC0003DMG400005784	AT5G53300	0.0949144	Up
PGSC0003DMG400005820	AT4G11640	0.917866	Up
PGSC0003DMG400006023	AT5G57260	-0.154575	Down
PGSC0003DMG400006024	AT4G31500	-0.1313	Down
PGSC0003DMG400006048	AT1G21680	-0.641301	Down
PGSC0003DMG400006079	AT1G07310	0.0949144	Up
PGSC0003DMG400006183	AT4G35100	0.844868	Up
PGSC0003DMG400006186	AT1G68010	2.69357	Up
PGSC0003DMG400006217	AT4G34150	-1.22248	Down
PGSC0003DMG400006233	AT5G09530	2.05178	Up
PGSC0003DMG400006316	AT3G07040	0.693163	Up
PGSC0003DMG400006416	AT1G34780	-2.064	Down
PGSC0003DMG400006442	AT3G22840	4.18946	Up
PGSC0003DMG400006461	AT5G03980	2.20458	Up
PGSC0003DMG400006462	AT1G28590	1.36674	Up
PGSC0003DMG400006463	AT1G28590	1.61483	Up
PGSC0003DMG400006486	AT3G28410	1.37394	Up
PGSC0003DMG400006498	AT1G21240	-2.38994	Down
PGSC0003DMG400006502	AT3G47570	2.50935	Up
PGSC0003DMG400006526	AT3G50150	-1.32012	Down
PGSC0003DMG400006531	AT3G46530	-1.32576	Down
PGSC0003DMG400006533	AT3G46530	-1.28088	Down
PGSC0003DMG400006570	AT3G46530	0.310118	Up
PGSC0003DMG400006594	AT3G59140	0.92832	Up
PGSC0003DMG400006647	AT1G31150	0.120206	Up
PGSC0003DMG400006655	AT3G11080	-4.46423	Down
PGSC0003DMG400006692	AT3G26300	1.15178	Up
PGSC0003DMG400006729	AT1G21270	-3.52768	Down
PGSC0003DMG400006737	AT4G15550	1.45237	Up
PGSC0003DMG400006760	AT3G05950	-3.94483	Down
PGSC0003DMG400006768	AT5G13800	-0.543356	Down
PGSC0003DMG400006799	AT5G05170	-0.235738	Down
PGSC0003DMG400006877	AT5G28740	2.48208	Up
PGSC0003DMG400006949	AT2G16890	-1.67423	Down
PGSC0003DMG400006978	AT3G01930	-0.105238	Down
PGSC0003DMG400007000	AT1G27480	1.34652	Up
PGSC0003DMG400007074	AT3G14690	1.38577	Up
PGSC0003DMG400007169	AT3G55290	0.345123	Up
PGSC0003DMG400007201	AT1G67740	-2.58243	Down
PGSC0003DMG400007218	AT5G07610	-0.281271	Down
PGSC0003DMG400007221	AT5G07610	0.177992	Up
PGSC0003DMG400007232	AT1G17020	2.26648	Up
PGSC0003DMG400007259	AT3G02790	0.31713	Up
PGSC0003DMG400007338	AT4G25660	-0.19574	Down
PGSC0003DMG400007462	AT5G35450	-0.0274371	Down
PGSC0003DMG400007469	AT3G46530	-1.9962	Down
PGSC0003DMG400007471	AT5G35450	-0.884408	Down
PGSC0003DMG400007511	AT3G45650	0.347219	Up
PGSC0003DMG400007518	AT3G25570	0.31064	Up
PGSC0003DMG400007534	AT2G41945	0.0278538	Up
PGSC0003DMG400007540	AT5G27730	-1.03374	Down
PGSC0003DMG400007541	AT5G27720	-0.797471	Down
PGSC0003DMG400007545	AT2G30550	0.705866	Up
PGSC0003DMG400007588	AT5G64500	-0.629868	Down
PGSC0003DMG400007640	AT4G31500	-0.135114	Down
PGSC0003DMG400007643	AT3G48290	0.642363	Up
PGSC0003DMG400007743	AT3G25510	2.59998	Up
PGSC0003DMG400007759	AT1G70810	-1.30563	Down
PGSC0003DMG400007760	AT1G70830	-3.31619	Down
PGSC0003DMG400007778	AT2G40110	-0.598025	Down
PGSC0003DMG400007782	AT3G29320	-1.3071	Down
PGSC0003DMG400007867	AT1G50180	0.779796	Up
PGSC0003DMG400007873	AT4G28270	3.58386	Up
PGSC0003DMG400007915	AT2G33060	-1.94541	Down
PGSC0003DMG400007929	AT4G03510	3.58384	Up
PGSC0003DMG400008050	AT5G60600	0.520971	Up
PGSC0003DMG400008119	AT5G60790	-1.72817	Down
PGSC0003DMG400008187	AT5G12020	7.3875	Up
PGSC0003DMG400008257	AT3G14470	-0.274747	Down
PGSC0003DMG400008297	AT2G34430	-2.24399	Down
PGSC0003DMG400008298	AT1G29930	-0.870725	Down
PGSC0003DMG400008301	AT1G29930	-1.18946	Down
PGSC0003DMG400008309	AT1G29930	-2.82062	Down
PGSC0003DMG400008363	AT3G55310	0.559794	Up
PGSC0003DMG400008364	AT3G55310	1.25415	Up
PGSC0003DMG400008393	AT3G14470	-1.04054	Down
PGSC0003DMG400008394	AT3G14470	-0.929327	Down
PGSC0003DMG400008421	AT4G10080	-0.611105	Down
PGSC0003DMG400008449	AT3G46530	-0.87477	Down
PGSC0003DMG400008482	AT1G21270	-1.51789	Down
PGSC0003DMG400008488	AT3G08940	0.158171	Up
PGSC0003DMG400008572	AT3G45980	2.76757	Up
PGSC0003DMG400008593	AT2G36780	-2.27657	Down
PGSC0003DMG400008595	AT3G14470	0.183724	Up
PGSC0003DMG400008613	AT3G17300	2.43159	Up
PGSC0003DMG400008644	AT3G11964	-2.74679	Down
PGSC0003DMG400008689	AT3G13340	5.74861	Up
PGSC0003DMG400008701	AT1G07840	-0.162307	Down
PGSC0003DMG400008708	AT5G17920	-3.03793	Down
PGSC0003DMG400008724	AT4G13010	0.388895	Up
PGSC0003DMG400008742	AT1G76450	-1.12612	Down
PGSC0003DMG400008749	AT4G37070	-2.27441	Down
PGSC0003DMG400008752	AT4G14960	-1.27454	Down
PGSC0003DMG400008764	AT1G15780	0.535491	Up
PGSC0003DMG400008777	AT2G40730	-0.229335	Down
PGSC0003DMG400008824	AT3G09350	0.560687	Up
PGSC0003DMG400008917	AT3G12580	2.36515	Up
PGSC0003DMG400008954	AT3G52720	0.43485	Up
PGSC0003DMG400008988	AT5G19140	2.81059	Up
PGSC0003DMG400009042	AT2G47400	1.08917	Up
PGSC0003DMG400009095	AT3G59140	0.23554	Up
PGSC0003DMG400009130	AT5G53350	0.560831	Up
PGSC0003DMG400009213	AT1G22710	-1.27312	Down
PGSC0003DMG400009307	AT3G14470	-0.0729384	Down
PGSC0003DMG400009333	AT4G24460	0.259797	Up
PGSC0003DMG400009351	AT1G55300	-0.210724	Down
PGSC0003DMG400009382	AT1G03840	0.353238	Up
PGSC0003DMG400009471	AT1G78020	-3.61798	Down
PGSC0003DMG400009474	AT1G78070	4.23856	Up
PGSC0003DMG400009501	AT4G25700	-3.41356	Down
PGSC0003DMG400009511	AT1G17860	1.77308	Up
PGSC0003DMG400009513	AT1G73325	0.90235	Up
PGSC0003DMG400009514	AT1G17860	-1.88685	Down
PGSC0003DMG400009527	AT2G43840	-1.507	Down
PGSC0003DMG400009528	AT2G43840	-1.22271	Down
PGSC0003DMG400009534	AT1G05680	-0.606648	Down
PGSC0003DMG400009560	AT5G20700	-2.25679	Down
PGSC0003DMG400009683	AT1G12700	2.92535	Up
PGSC0003DMG400009687	AT1G62670	0.83148	Up
PGSC0003DMG400009698	AT5G04140	1.12678	Up
PGSC0003DMG400009755	AT3G05660	-2.17446	Down
PGSC0003DMG400009759	AT3G26300	0.388895	Up
PGSC0003DMG400009761	AT3G26310	-0.71521	Down
PGSC0003DMG400009763	AT1G52540	-0.214848	Down
PGSC0003DMG400009772	AT4G31300	-0.104867	Down
PGSC0003DMG400009799	AT5G58270	2.2636	Up
PGSC0003DMG400009816	AT3G51790	0.852527	Up
PGSC0003DMG400009822	AT4G36220	-9.40553	Down
PGSC0003DMG400009825	AT4G36220	-8.77085	Down
PGSC0003DMG400009844	AT3G57870	-0.123114	Down
PGSC0003DMG400009900	AT5G42270	-0.689868	Down
PGSC0003DMG400009918	AT1G76405	-2.43571	Down
PGSC0003DMG400009956	AT1G76080	2.03336	Up
PGSC0003DMG400009992	AT1G42970	0.513024	Up
PGSC0003DMG400010035	AT3G50820	-2.35405	Down
PGSC0003DMG400010051	AT3G25570	-1.47902	Down
PGSC0003DMG400010090	AT2G23790	0.494341	Up
PGSC0003DMG400010137	AT1G17860	0.147411	Up
PGSC0003DMG400010143	AT1G73325	4.76421	Up
PGSC0003DMG400010169	AT4G25700	-3.41327	Down
PGSC0003DMG400010224	AT3G49340	-0.66069	Down
PGSC0003DMG400010436	AT3G12670	0.487127	Up
PGSC0003DMG400010445	AT2G35050	8.28706	Up
PGSC0003DMG400010476	AT4G05320	-1.17681	Down
PGSC0003DMG400010489	AT1G70250	-1.12945	Down
PGSC0003DMG400010495	AT2G46495	-0.977213	Down
PGSC0003DMG400010497	AT5G64520	0.311504	Up
PGSC0003DMG400010499	AT1G67025	-1.93303	Down
PGSC0003DMG400010503	AT2G46495	-0.831134	Down
PGSC0003DMG400010504	AT1G66980	-2.11498	Down
PGSC0003DMG400010548	AT1G06290	0.609055	Up
PGSC0003DMG400010550	AT3G56510	2.20337	Up
PGSC0003DMG400010590	AT1G05120	0.502503	Up
PGSC0003DMG400010601	AT1G05120	2.16705	Up
PGSC0003DMG400010603	AT1G05120	2.44665	Up
PGSC0003DMG400010627	AT1G15780	0.0246208	Up
PGSC0003DMG400010664	AT5G18670	4.10432	Up
PGSC0003DMG400010677	AT4G37910	1.71211	Up
PGSC0003DMG400010688	AT1G08550	0.584579	Up
PGSC0003DMG400010696	AT1G70250	-0.19067	Down
PGSC0003DMG400010700	AT1G71390	-3.88305	Down
PGSC0003DMG400010701	AT1G66910	-4.32276	Down
PGSC0003DMG400010714	AT2G29100	-3.282	Down
PGSC0003DMG400010728	AT4G18550	-1.01095	Down
PGSC0003DMG400010801	AT5G13100	-1.16187	Down
PGSC0003DMG400010805	AT1G27430	-0.417357	Down
PGSC0003DMG400010895	AT5G43470	0.495213	Up
PGSC0003DMG400010939	AT3G47570	0.30039	Up
PGSC0003DMG400010940	AT3G47570	-2.56204	Down
PGSC0003DMG400010944	AT3G14470	0.0537097	Up
PGSC0003DMG400010946	AT3G46710	-1.01647	Down
PGSC0003DMG400010957	AT4G39670	-0.650221	Down
PGSC0003DMG400010963	AT1G79670	-2.89011	Down
PGSC0003DMG400010965	AT1G72860	-0.416838	Down
PGSC0003DMG400011047	AT3G09630	-1.31826	Down
PGSC0003DMG400011048	AT3G09600	5.60945	Up
PGSC0003DMG400011072	AT2G39730	5.41887	Up
PGSC0003DMG400011108	AT3G14460	-0.27488	Down
PGSC0003DMG400011111	AT3G14470	-0.824304	Down
PGSC0003DMG400011114	AT3G14470	-0.517583	Down
PGSC0003DMG400011132	AT2G24270	0.86198	Up
PGSC0003DMG400011240	AT1G16610	0.434679	Up
PGSC0003DMG400011414	AT5G06770	0.266846	Up
PGSC0003DMG400011518	AT2G21170	-0.208395	Down
PGSC0003DMG400011519	AT1G53350	1.47404	Up
PGSC0003DMG400011520	AT3G46530	-1.7224	Down
PGSC0003DMG400011521	AT3G46710	-1.6617	Down
PGSC0003DMG400011523	AT3G46530	-0.3088	Down
PGSC0003DMG400011525	AT3G46530	-1.21656	Down
PGSC0003DMG400011527	AT3G46530	-0.302945	Down
PGSC0003DMG400011530	AT1G12900	0.861947	Up
PGSC0003DMG400011627	AT1G53540	7.21844	Up
PGSC0003DMG400011631	AT1G53540	8.59872	Up
PGSC0003DMG400011632	AT1G53540	7.84233	Up
PGSC0003DMG400011816	AT1G03130	0.896588	Up
PGSC0003DMG400011852	AT5G41020	0.329386	Up
PGSC0003DMG400011871	AT3G57700	2.68579	Up
PGSC0003DMG400011876	AT3G57740	1.9729	Up
PGSC0003DMG400011879	AT3G57700	2.15212	Up
PGSC0003DMG400011900	AT3G46530	0.111014	Up
PGSC0003DMG400011920	AT3G46530	-2.38985	Down
PGSC0003DMG400011921	AT1G59218	-1.22255	Down
PGSC0003DMG400011924	AT3G46710	-0.901073	Down
PGSC0003DMG400011926	AT3G46530	-0.755254	Down
PGSC0003DMG400011933	AT2G40110	-0.582634	Down
PGSC0003DMG400011934	AT2G40070	0.911332	Up
PGSC0003DMG400011935	AT2G36780	0.19594	Up
PGSC0003DMG400011961	AT1G33110	-0.0277151	Down
PGSC0003DMG400011989	AT4G08850	-8.2942	Down
PGSC0003DMG400012012	AT4G38970	-3.27244	Down
PGSC0003DMG400012019	AT5G62360	4.30861	Up
PGSC0003DMG400012020	AT5G62360	0.945539	Up
PGSC0003DMG400012024	AT4G35160	-5.69224	Down
PGSC0003DMG400012067	AT2G24600	-3.87839	Down
PGSC0003DMG400012100	AT1G70830	1.26548	Up
PGSC0003DMG400012102	AT5G54650	0.733542	Up
PGSC0003DMG400012128	AT1G55090	1.93386	Up
PGSC0003DMG400012269	AT4G23940	1.03448	Up
PGSC0003DMG400012337	AT4G00430	-0.150146	Down
PGSC0003DMG400012395	AT1G53240	-1.61111	Down
PGSC0003DMG400012420	AT3G15360	0.394408	Up
PGSC0003DMG400012470	AT4G27190	1.31099	Up
PGSC0003DMG400012480	AT4G12400	1.70506	Up
PGSC0003DMG400012485	AT4G12400	1.71382	Up
PGSC0003DMG400012521	AT4G11970	0.63579	Up
PGSC0003DMG400012650	AT1G27170	0.486443	Up
PGSC0003DMG400012666	AT5G38410	-3.01569	Down
PGSC0003DMG400012670	AT1G68530	-1.91533	Down
PGSC0003DMG400012693	AT2G15490	-0.423293	Down
PGSC0003DMG400012793	AT5G06900	0.947526	Up
PGSC0003DMG400012838	AT2G38540	4.69644	Up
PGSC0003DMG400012839	AT2G38540	4.07596	Up
PGSC0003DMG400012888	AT3G63140	-1.07199	Down
PGSC0003DMG400012947	AT5G07990	0.641949	Up
PGSC0003DMG400012977	AT4G37710	2.04073	Up
PGSC0003DMG400013061	AT3G51640	0.482081	Up
PGSC0003DMG400013094	AT5G36930	0.434363	Up
PGSC0003DMG400013101	AT2G23550	-1.24113	Down
PGSC0003DMG400013167	AT3G05060	1.78034	Up
PGSC0003DMG400013194	AT1G28590	1.11606	Up
PGSC0003DMG400013199	AT1G53440	-4.04263	Down
PGSC0003DMG400013219	AT1G58390	-0.87846	Down
PGSC0003DMG400013282	AT5G47560	0.43451	Up
PGSC0003DMG400013411	AT1G29930	-0.801031	Down
PGSC0003DMG400013412	AT1G29930	0.482615	Up
PGSC0003DMG400013490	AT3G46710	0.908128	Up
PGSC0003DMG400013491	AT3G23880	0.232731	Up
PGSC0003DMG400013495	AT3G46290	0.443845	Up
PGSC0003DMG400013498	AT3G46290	1.96783	Up
PGSC0003DMG400013520	AT3G23880	-0.821468	Down
PGSC0003DMG400013603	AT5G12890	3.63458	Up
PGSC0003DMG400013606	AT5G12890	3.91052	Up
PGSC0003DMG400013616	AT4G24020	-1.7476	Down
PGSC0003DMG400013619	AT4G24020	-1.07449	Down
PGSC0003DMG400013634	AT1G30820	3.45282	Up
PGSC0003DMG400013702	AT2G45790	0.808229	Up
PGSC0003DMG400013703	AT2G38670	0.202616	Up
PGSC0003DMG400013763	AT3G13950	1.76201	Up
PGSC0003DMG400013797	AT3G57700	1.9563	Up
PGSC0003DMG400013800	AT3G57770	-0.138408	Down
PGSC0003DMG400013803	AT3G57700	2.60199	Up
PGSC0003DMG400013804	AT3G57700	1.21047	Up
PGSC0003DMG400013828	AT4G32940	1.80551	Up
PGSC0003DMG400013849	ATMG01190	2.72064	Up
PGSC0003DMG400013884	AT5G38280	-2.1194	Down
PGSC0003DMG400013895	AT3G07890	0.022004	Up
PGSC0003DMG400013949	AT2G26890	-2.42191	Down
PGSC0003DMG400013955	AT2G24130	-2.84078	Down
PGSC0003DMG400013956	AT3G47580	-0.418575	Down
PGSC0003DMG400014009	AT3G48280	1.09491	Up
PGSC0003DMG400014030	AT1G54130	1.28118	Up
PGSC0003DMG400014047	AT3G14470	0.31028	Up
PGSC0003DMG400014061	AT1G70250	0.435854	Up
PGSC0003DMG400014064	AT5G39020	1.71	Up
PGSC0003DMG400014066	AT1G18390	-0.647243	Down
PGSC0003DMG400014104	AT2G26560	-4.74467	Down
PGSC0003DMG400014109	AT3G11760	-2.46368	Down
PGSC0003DMG400014225	AT5G51070	-1.19607	Down
PGSC0003DMG400014271	AT3G48290	1.12981	Up
PGSC0003DMG400014274	AT2G45570	-0.846509	Down
PGSC0003DMG400014326	AT5G52200	1.80304	Up
PGSC0003DMG400014336	AT1G65770	-0.270361	Down
PGSC0003DMG400014378	AT3G13120	0.512229	Up
PGSC0003DMG400014403	AT4G15200	-0.429764	Down
PGSC0003DMG400014431	AT4G05320	-1.65094	Down
PGSC0003DMG400014482	AT4G32620	0.137594	Up
PGSC0003DMG400014487	AT5G25560	0.480266	Up
PGSC0003DMG400014503	AT3G24350	0.094668	Up
PGSC0003DMG400014527	AT1G61730	2.06618	Up
PGSC0003DMG400014623	AT5G20050	-0.209289	Down
PGSC0003DMG400014717	AT5G25910	-2.08716	Down
PGSC0003DMG400014718	AT3G05660	-3.59182	Down
PGSC0003DMG400014719	AT3G28890	-2.312	Down
PGSC0003DMG400014736	AT5G44700	-2.6624	Down
PGSC0003DMG400014738	AT1G74190	1.15792	Up
PGSC0003DMG400014739	AT2G34930	-2.19086	Down
PGSC0003DMG400014740	AT2G34930	-3.67109	Down
PGSC0003DMG400014742	AT1G74190	0.276631	Up
PGSC0003DMG400014753	AT2G34930	-2.75234	Down
PGSC0003DMG400014770	AT2G39030	0.492373	Up
PGSC0003DMG400014771	AT2G39030	0.824903	Up
PGSC0003DMG400014774	AT2G39030	3.74737	Up
PGSC0003DMG400014776	AT2G39030	-2.46577	Down
PGSC0003DMG400014777	AT2G39030	3.40946	Up
PGSC0003DMG400014778	AT2G39030	2.02949	Up
PGSC0003DMG400014902	AT3G50660	2.11889	Up
PGSC0003DMG400015016	AT1G11910	0.0949144	Up
PGSC0003DMG400015089	AT3G62900	1.0527	Up
PGSC0003DMG400015109	AT5G54650	0.253158	Up
PGSC0003DMG400015124	AT1G27000	-1.97548	Down
PGSC0003DMG400015148	AT1G27000	-1.07405	Down
PGSC0003DMG400015220	AT3G48280	0.64479	Up
PGSC0003DMG400015221	AT3G48280	-0.778424	Down
PGSC0003DMG400015228	AT5G61640	-1.76191	Down
PGSC0003DMG400015271	AT3G04770	1.09491	Up
PGSC0003DMG400015272	AT5G41020	-0.574565	Down
PGSC0003DMG400015274	AT5G41020	1.18344	Up
PGSC0003DMG400015308	AT1G65780	-1.69016	Down
PGSC0003DMG400015345	AT3G05660	-4.13345	Down
PGSC0003DMG400015348	AT3G05650	-2.60442	Down
PGSC0003DMG400015349	AT1G45616	-5.05857	Down
PGSC0003DMG400015351	AT1G47890	-3.48756	Down
PGSC0003DMG400015352	AT2G33060	-4.13676	Down
PGSC0003DMG400015353	AT1G47890	-3.20596	Down
PGSC0003DMG400015354	AT5G40170	-2.77581	Down
PGSC0003DMG400015391	AT1G53430	-1.78496	Down
PGSC0003DMG400015592	AT3G16180	-1.38353	Down
PGSC0003DMG400015650	AT2G40230	-0.650861	Down
PGSC0003DMG400015678	AT4G37970	-0.611105	Down
PGSC0003DMG400015693	AT5G17680	1.95472	Up
PGSC0003DMG400015702	AT3G11400	0.185919	Up
PGSC0003DMG400015731	AT1G09640	0.219005	Up
PGSC0003DMG400015737	AT1G40087	0.199345	Up
PGSC0003DMG400015824	AT1G45616	0.216957	Up
PGSC0003DMG400015872	AT1G53350	-2.54396	Down
PGSC0003DMG400015878	AT1G58848	-1.50254	Down
PGSC0003DMG400015910	AT5G13430	-0.14817	Down
PGSC0003DMG400015960	ATCG00350	-2.33478	Down
PGSC0003DMG400016014	AT3G54250	-0.518288	Down
PGSC0003DMG400016050	AT5G65550	1.7532	Up
PGSC0003DMG400016091	AT5G67360	-3.74686	Down
PGSC0003DMG400016138	AT2G22530	0.55242	Up
PGSC0003DMG400016435	AT1G11950	-0.0699706	Down
PGSC0003DMG400016485	AT1G11650	0.388905	Up
PGSC0003DMG400016576	AT5G64840	3.13964	Up
PGSC0003DMG400016590	AT2G21970	0.84789	Up
PGSC0003DMG400016600	AT5G43470	-0.365776	Down
PGSC0003DMG400016616	AT4G31500	1.37376	Up
PGSC0003DMG400016628	AT3G46730	0.401855	Up
PGSC0003DMG400016721	AT5G17230	-0.555041	Down
PGSC0003DMG400016764	AT2G45550	0.674651	Up
PGSC0003DMG400016776	AT3G26330	-1.23158	Down
PGSC0003DMG400016778	AT2G45570	-1.27463	Down
PGSC0003DMG400016812	AT3G16770	2.09491	Up
PGSC0003DMG400016954	AT4G02450	5.06134	Up
PGSC0003DMG400016984	AT4G39330	-0.441827	Down
PGSC0003DMG400016990	AT5G03540	-0.89859	Down
PGSC0003DMG400016991	AT3G46290	1.13663	Up
PGSC0003DMG400017007	AT3G05060	1.38889	Up
PGSC0003DMG400017060	AT3G14470	-1.70676	Down
PGSC0003DMG400017062	AT3G14470	-2.77145	Down
PGSC0003DMG400017069	AT1G78950	0.477433	Up
PGSC0003DMG400017072	AT3G14460	0.0799356	Up
PGSC0003DMG400017088	AT3G25800	1.40822	Up
PGSC0003DMG400017096	AT4G13010	-0.572646	Down
PGSC0003DMG400017105	AT1G21230	-6.3606	Down
PGSC0003DMG400017106	AT1G21270	-1.90016	Down
PGSC0003DMG400017111	AT3G20800	-1.12574	Down
PGSC0003DMG400017119	AT2G36780	-2.01009	Down
PGSC0003DMG400017124	AT4G12320	0.680302	Up
PGSC0003DMG400017125	AT4G12320	2.03945	Up
PGSC0003DMG400017185	AT5G59530	1.67988	Up
PGSC0003DMG400017189	AT1G06620	0.534698	Up
PGSC0003DMG400017191	AT5G65550	-0.468144	Down
PGSC0003DMG400017237	AT1G06620	0.198893	Up
PGSC0003DMG400017245	AT1G06620	-2.06082	Down
PGSC0003DMG400017248	AT1G06620	1.21111	Up
PGSC0003DMG400017258	ATCG00270	-0.300822	Down
PGSC0003DMG400017277	AT4G32300	-1.68095	Down
PGSC0003DMG400017281	AT3G14690	1.15834	Up
PGSC0003DMG400017282	AT4G32300	-0.974495	Down
PGSC0003DMG400017284	AT4G32300	0.284497	Up
PGSC0003DMG400017286	AT4G32300	-1.44711	Down
PGSC0003DMG400017287	AT3G06780	1.48814	Up
PGSC0003DMG400017315	AT4G32300	-1.23231	Down
PGSC0003DMG400017318	AT4G32300	-3.69975	Down
PGSC0003DMG400017321	AT3G14690	2.13191	Up
PGSC0003DMG400017327	AT4G32300	0.366767	Up
PGSC0003DMG400017329	AT4G32300	0.260112	Up
PGSC0003DMG400017345	AT2G42880	-2.05555	Down
PGSC0003DMG400017433	AT1G13440	1.09491	Up
PGSC0003DMG400017437	AT3G01750	-0.836197	Down
PGSC0003DMG400017507	AT4G17910	0.958473	Up
PGSC0003DMG400017541	AT4G17910	1.5317	Up
PGSC0003DMG400017556	AT1G44575	0.230892	Up
PGSC0003DMG400017603	AT2G36780	-0.67163	Down
PGSC0003DMG400017718	AT1G35710	-2.36782	Down
PGSC0003DMG400017719	AT5G64200	1.85136	Up
PGSC0003DMG400017728	AT5G38280	-2.20813	Down
PGSC0003DMG400017738	AT2G19130	-2.35694	Down
PGSC0003DMG400017809	AT1G71500	0.434847	Up
PGSC0003DMG400017910	AT4G21065	-1.00304	Down
PGSC0003DMG400017933	AT3G16780	2.12681	Up
PGSC0003DMG400017991	AT1G67680	1.08771	Up
PGSC0003DMG400017997	AT3G26310	-1.34594	Down
PGSC0003DMG400017999	AT3G48280	0.884833	Up
PGSC0003DMG400018024	AT3G47570	-1.5202	Down
PGSC0003DMG400018032	AT3G44370	-1.35581	Down
PGSC0003DMG400018041	AT2G20920	-0.765542	Down
PGSC0003DMG400018045	AT3G05370	-3.21549	Down
PGSC0003DMG400018062	AT1G22340	1.49957	Up
PGSC0003DMG400018064	AT5G07990	1.07066	Up
PGSC0003DMG400018133	AT3G48280	-0.45137	Down
PGSC0003DMG400018134	AT3G48280	-1.28163	Down
PGSC0003DMG400018138	AT3G48280	-1.32942	Down
PGSC0003DMG400018145	AT3G14300	-1.57576	Down
PGSC0003DMG400018172	AT5G50410	1.05857	Up
PGSC0003DMG400018190	AT4G20360	0.507557	Up
PGSC0003DMG400018199	AT3G48270	-0.58912	Down
PGSC0003DMG400018283	AT1G11910	2.69339	Up
PGSC0003DMG400018292	AT4G01850	0.742366	Up
PGSC0003DMG400018360	AT1G03600	1.79597	Up
PGSC0003DMG400018415	AT4G29090	0.114657	Up
PGSC0003DMG400018417	AT1G22360	-0.0721877	Down
PGSC0003DMG400018572	AT3G14470	0.482473	Up
PGSC0003DMG400018577	AT3G14460	-1.10267	Down
PGSC0003DMG400018591	AT1G01800	0.0549397	Up
PGSC0003DMG400018614	AT3G26510	0.160214	Up
PGSC0003DMG400018622	AT1G70580	0.198883	Up
PGSC0003DMG400018685	AT1G20696	-1.19607	Down
PGSC0003DMG400018693	AT3G14470	-1.49005	Down
PGSC0003DMG400018694	AT3G14460	-0.681191	Down
PGSC0003DMG400018711	AT3G61220	0.751135	Up
PGSC0003DMG400018712	AT2G24190	-0.138544	Down
PGSC0003DMG400018722	AT3G14460	-1.10267	Down
PGSC0003DMG400018747	AT4G29850	0.317502	Up
PGSC0003DMG400018854	AT5G26340	-1.07208	Down
PGSC0003DMG400018942	AT3G63380	1.55031	Up
PGSC0003DMG400018990	AT1G28590	1.44206	Up
PGSC0003DMG400019071	AT3G11010	-2.61373	Down
PGSC0003DMG400019072	AT2G34930	-0.193592	Down
PGSC0003DMG400019077	AT4G12290	0.301048	Up
PGSC0003DMG400019093	AT2G22590	-0.193197	Down
PGSC0003DMG400019094	AT3G25510	-1.888	Down
PGSC0003DMG400019097	AT5G64520	0.14397	Up
PGSC0003DMG400019149	AT2G39730	5.29767	Up
PGSC0003DMG400019165	AT1G15520	0.058477	Up
PGSC0003DMG400019166	AT1G15520	-1.2058	Down
PGSC0003DMG400019167	AT1G21270	-2.94102	Down
PGSC0003DMG400019172	AT1G21250	-2.76863	Down
PGSC0003DMG400019301	AT1G03030	1.02538	Up
PGSC0003DMG400019415	AT3G47570	2.57718	Up
PGSC0003DMG400019454	AT5G28840	0.482355	Up
PGSC0003DMG400019484	AT2G22590	3.39921	Up
PGSC0003DMG400019508	AT3G47470	-1.83329	Down
PGSC0003DMG400019568	AT2G31670	0.587506	Up
PGSC0003DMG400019584	AT5G38410	0.0311714	Up
PGSC0003DMG400019669	AT3G14470	-0.346122	Down
PGSC0003DMG400019712	AT5G38280	-0.0421107	Down
PGSC0003DMG400019720	AT5G38280	-2.91068	Down
PGSC0003DMG400019721	AT1G66980	-1.59874	Down
PGSC0003DMG400019722	AT5G38280	-4.28207	Down
PGSC0003DMG400019725	AT5G53110	-1.76367	Down
PGSC0003DMG400019726	AT1G66980	-1.16938	Down
PGSC0003DMG400019730	AT5G53110	-2.42741	Down
PGSC0003DMG400019741	AT5G35450	-2.65418	Down
PGSC0003DMG400019788	AT1G33110	0.349336	Up
PGSC0003DMG400019803	AT3G14470	0.127148	Up
PGSC0003DMG400019806	AT3G14460	-0.906829	Down
PGSC0003DMG400019881	AT2G46370	-2.44796	Down
PGSC0003DMG400019913	AT3G46530	-0.807982	Down
PGSC0003DMG400019915	AT1G58410	-1.16647	Down
PGSC0003DMG400019944	AT2G40390	1.94418	Up
PGSC0003DMG400019996	AT3G08750	-0.951649	Down
PGSC0003DMG400020023	AT1G21230	-2.31551	Down
PGSC0003DMG400020027	AT4G31300	1.4934	Up
PGSC0003DMG400020034	AT1G78950	3.48617	Up
PGSC0003DMG400020107	AT3G25230	3.99758	Up
PGSC0003DMG400020116	AT4G12910	-3.45876	Down
PGSC0003DMG400020198	AT5G14030	2.57838	Up
PGSC0003DMG400020424	AT4G12560	0.899154	Up
PGSC0003DMG400020460	AT2G34160	1.59684	Up
PGSC0003DMG400020467	AT2G45570	0.63687	Up
PGSC0003DMG400020468	AT2G45560	0.584433	Up
PGSC0003DMG400020476	AT5G11200	0.881495	Up
PGSC0003DMG400020480	AT1G29250	2.16523	Up
PGSC0003DMG400020552	AT3G07560	0.650722	Up
PGSC0003DMG400020569	AT1G64230	0.438299	Up
PGSC0003DMG400020582	AT4G14030	2.14182	Up
PGSC0003DMG400020584	AT3G46530	-0.19565	Down
PGSC0003DMG400020587	AT3G46530	0.0427981	Up
PGSC0003DMG400020588	AT1G59780	-0.22746	Down
PGSC0003DMG400020641	AT3G07550	-0.122777	Down
PGSC0003DMG400020643	AT1G12700	0.388895	Up
PGSC0003DMG400020658	AT3G07560	0.662444	Up
PGSC0003DMG400020713	AT2G02570	-0.349407	Down
PGSC0003DMG400020720	AT5G49810	1.26699	Up
PGSC0003DMG400020729	AT3G62980	-0.0040266	Down
PGSC0003DMG400020732	AT3G46530	-0.119716	Down
PGSC0003DMG400020735	AT1G58390	2.14587	Up
PGSC0003DMG400020736	AT3G46530	0.0449517	Up
PGSC0003DMG400020740	AT3G46530	1.59172	Up
PGSC0003DMG400020741	AT1G58390	1.70746	Up
PGSC0003DMG400020743	AT2G40110	-0.250019	Down
PGSC0003DMG400020749	AT3G46530	1.58195	Up
PGSC0003DMG400020772	AT5G60390	0.67462	Up
PGSC0003DMG400020775	AT5G60390	0.801701	Up
PGSC0003DMG400020818	AT3G43540	-0.651208	Down
PGSC0003DMG400020832	AT3G47570	-5.23049	Down
PGSC0003DMG400020894	AT5G38280	-1.21562	Down
PGSC0003DMG400020898	AT5G38280	-4.74867	Down
PGSC0003DMG400020899	AT5G38280	-2.29132	Down
PGSC0003DMG400020901	AT5G65550	-2.02423	Down
PGSC0003DMG400020963	AT2G21860	2.69417	Up
PGSC0003DMG400020979	AT4G33280	-1.78102	Down
PGSC0003DMG400020992	AT2G38430	-2.01809	Down
PGSC0003DMG400021051	AT3G05650	1.51321	Up
PGSC0003DMG400021100	AT4G18100	0.995381	Up
PGSC0003DMG400021109	AT2G34790	0.777108	Up
PGSC0003DMG400021179	AT4G20860	0.310318	Up
PGSC0003DMG400021287	AT1G61520	-0.976476	Down
PGSC0003DMG400021289	AT5G41010	-0.184032	Down
PGSC0003DMG400021322	AT3G11670	-0.127425	Down
PGSC0003DMG400021440	AT5G67590	2.00353	Up
PGSC0003DMG400021636	AT2G45790	1.25404	Up
PGSC0003DMG400021650	AT1G01490	1.26518	Up
PGSC0003DMG400021689	AT3G11340	-0.589885	Down
PGSC0003DMG400021690	AT3G11340	-0.708453	Down
PGSC0003DMG400021722	AT1G11480	2.2311	Up
PGSC0003DMG400021727	AT4G05180	-1.54598	Down
PGSC0003DMG400021737	AT5G12020	6.64082	Up
PGSC0003DMG400021784	AT1G22340	-1.01555	Down
PGSC0003DMG400021785	AT1G22340	-0.424178	Down
PGSC0003DMG400021787	AT1G22340	-1.11851	Down
PGSC0003DMG400021824	AT5G07610	0.189521	Up
PGSC0003DMG400021851	AT3G56510	1.20272	Up
PGSC0003DMG400021853	AT1G06290	0.756945	Up
PGSC0003DMG400021855	AT4G28510	1.1485	Up
PGSC0003DMG400021922	AT3G60160	-1.9444	Down
PGSC0003DMG400021986	AT3G46530	0.0897639	Up
PGSC0003DMG400021993	AT5G20050	0.0528729	Up
PGSC0003DMG400021996	AT3G62980	-0.171472	Down
PGSC0003DMG400022035	AT1G12700	-0.837014	Down
PGSC0003DMG400022118	AT1G56190	-0.801379	Down
PGSC0003DMG400022138	AT5G56280	-0.177248	Down
PGSC0003DMG400022141	AT1G03840	0.492166	Up
PGSC0003DMG400022159	AT5G56000	0.342126	Up
PGSC0003DMG400022241	AT1G79040	1.20737	Up
PGSC0003DMG400022246	AT4G05320	-0.27583	Down
PGSC0003DMG400022247	AT1G55590	0.485701	Up
PGSC0003DMG400022263	AT4G26530	-1.61623	Down
PGSC0003DMG400022307	AT3G20440	0.45735	Up
PGSC0003DMG400022355	AT5G61000	-2.41846	Down
PGSC0003DMG400022388	AT4G27450	-1.02462	Down
PGSC0003DMG400022528	AT1G75850	0.513119	Up
PGSC0003DMG400022832	AT5G46110	0.434584	Up
PGSC0003DMG400022855	AT4G15560	1.36897	Up
PGSC0003DMG400022915	AT3G27050	-1.20461	Down
PGSC0003DMG400022930	AT1G71260	1.14614	Up
PGSC0003DMG400022941	AT1G55290	-1.73335	Down
PGSC0003DMG400022954	AT2G29100	-3.2428	Down
PGSC0003DMG400022960	AT4G18550	-0.939196	Down
PGSC0003DMG400022967	AT5G66470	-1.08489	Down
PGSC0003DMG400022975	AT4G15850	1.28813	Up
PGSC0003DMG400023024	AT5G52560	2.64617	Up
PGSC0003DMG400023054	AT4G12560	-1.64166	Down
PGSC0003DMG400023217	AT1G70810	-2.15765	Down
PGSC0003DMG400023218	AT1G70810	-0.795906	Down
PGSC0003DMG400023220	AT5G09530	1.83087	Up
PGSC0003DMG400023221	AT1G70850	-3.31542	Down
PGSC0003DMG400023270	AT1G07930	0.351641	Up
PGSC0003DMG400023272	AT1G07930	0.0926997	Up
PGSC0003DMG400023273	AT3G46530	-2.82921	Down
PGSC0003DMG400023274	AT5G48620	0.560679	Up
PGSC0003DMG400023288	AT3G46530	-0.021304	Down
PGSC0003DMG400023291	AT2G21860	1.22305	Up
PGSC0003DMG400023303	AT2G40110	-0.783677	Down
PGSC0003DMG400023329	AT5G63710	0.310588	Up
PGSC0003DMG400023400	AT5G22060	-0.629505	Down
PGSC0003DMG400023451	AT5G08500	1.58543	Up
PGSC0003DMG400023551	AT5G20480	-1.2861	Down
PGSC0003DMG400023568	AT4G18905	1.15914	Up
PGSC0003DMG400023587	AT3G47570	-0.755966	Down
PGSC0003DMG400023612	AT3G47570	-0.727874	Down
PGSC0003DMG400023617	AT5G37370	0.0580496	Up
PGSC0003DMG400023657	AT2G23180	-1.40927	Down
PGSC0003DMG400023712	AT3G57880	-1.71272	Down
PGSC0003DMG400023769	AT4G22200	0.266847	Up
PGSC0003DMG400023771	AT1G22930	-0.56037	Down
PGSC0003DMG400023913	AT3G51790	-0.41469	Down
PGSC0003DMG400024044	AT3G62970	1.62362	Up
PGSC0003DMG400024126	AT1G67650	0.951829	Up
PGSC0003DMG400024128	AT1G67680	0.727323	Up
PGSC0003DMG400024142	AT1G33110	-1.81551	Down
PGSC0003DMG400024147	AT3G57700	4.4377	Up
PGSC0003DMG400024149	AT3G57730	2.52048	Up
PGSC0003DMG400024182	AT5G38430	-2.83175	Down
PGSC0003DMG400024230	AT3G57180	2.28263	Up
PGSC0003DMG400024231	AT3G46530	-3.51008	Down
PGSC0003DMG400024234	AT5G43470	-4.02441	Down
PGSC0003DMG400024264	AT4G22380	1.36733	Up
PGSC0003DMG400024346	AT4G13010	-0.792368	Down
PGSC0003DMG400024364	AT1G59780	1.55999	Up
PGSC0003DMG400024365	AT3G46530	-0.255558	Down
PGSC0003DMG400024377	AT1G67060	0.277	Up
PGSC0003DMG400024378	AT5G38220	-0.202596	Down
PGSC0003DMG400024404	AT3G05660	-2.69024	Down
PGSC0003DMG400024406	AT1G35710	0.880638	Up
PGSC0003DMG400024421	AT5G15340	0.632164	Up
PGSC0003DMG400024437	AT2G33020	-1.00393	Down
PGSC0003DMG400024438	AT4G13920	-2.05889	Down
PGSC0003DMG400024447	AT4G08850	-0.756129	Down
PGSC0003DMG400024484	AT3G48050	-1.15073	Down
PGSC0003DMG400024508	AT5G23060	-2.81134	Down
PGSC0003DMG400024572	AT1G19000	-0.733437	Down
PGSC0003DMG400024582	AT1G74920	0.310329	Up
PGSC0003DMG400024644	AT1G74310	0.783429	Up
PGSC0003DMG400024723	AT3G05590	0.312019	Up
PGSC0003DMG400024727	AT5G27030	-1.88761	Down
PGSC0003DMG400024838	AT1G58983	0.757775	Up
PGSC0003DMG400024863	AT3G26300	-2.092	Down
PGSC0003DMG400024887	AT5G49910	1.81442	Up
PGSC0003DMG400024891	AT1G09810	0.76308	Up
PGSC0003DMG400024953	AT4G37270	-3.99394	Down
PGSC0003DMG400024968	AT5G67385	-2.23487	Down
PGSC0003DMG400025017	AT5G54510	-2.30086	Down
PGSC0003DMG400025034	AT1G03680	-2.14043	Down
PGSC0003DMG400025058	AT1G60500	0.493387	Up
PGSC0003DMG400025062	AT5G04410	2.10568	Up
PGSC0003DMG400025080	AT1G60500	-0.821072	Down
PGSC0003DMG400025087	AT1G31150	0.632646	Up
PGSC0003DMG400025134	AT3G01120	0.310339	Up
PGSC0003DMG400025165	AT4G34350	0.560755	Up
PGSC0003DMG400025259	AT3G07040	0.0861135	Up
PGSC0003DMG400025300	AT3G24506	3.74147	Up
PGSC0003DMG400025383	AT3G14460	0.310155	Up
PGSC0003DMG400025384	AT1G07900	1.54667	Up
PGSC0003DMG400025460	AT5G56600	2.23959	Up
PGSC0003DMG400025512	AT3G46530	-0.0676791	Down
PGSC0003DMG400025545	AT5G35450	0.80081	Up
PGSC0003DMG400025550	AT1G69640	-0.023514	Down
PGSC0003DMG400025558	AT5G60900	-1.41118	Down
PGSC0003DMG400025598	AT5G38280	-3.61213	Down
PGSC0003DMG400025600	AT5G38280	-3.66796	Down
PGSC0003DMG400025605	AT1G70250	-2.61658	Down
PGSC0003DMG400025670	AT2G26650	-0.738439	Down
PGSC0003DMG400025686	AT3G48280	-0.76035	Down
PGSC0003DMG400025737	AT1G17870	3.14208	Up
PGSC0003DMG400025766	AT3G19440	0.67612	Up
PGSC0003DMG400025777	AT1G49760	0.482151	Up
PGSC0003DMG400025976	AT4G00050	3.29199	Up
PGSC0003DMG400026064	AT5G17880	-0.491191	Down
PGSC0003DMG400026096	AT3G50310	2.45558	Up
PGSC0003DMG400026104	AT4G11170	-7.60414	Down
PGSC0003DMG400026166	AT2G32290	-1.02568	Down
PGSC0003DMG400026199	AT4G15210	-0.632486	Down
PGSC0003DMG400026283	AT5G10810	-0.277897	Down
PGSC0003DMG400026285	AT5G10780	-1.19054	Down
PGSC0003DMG400026322	AT1G05680	0.608693	Up
PGSC0003DMG400026323	AT2G43820	-0.605215	Down
PGSC0003DMG400026414	AT4G22380	1.38889	Up
PGSC0003DMG400026433	AT5G17680	3.00776	Up
PGSC0003DMG400026490	AT5G17510	1.63056	Up
PGSC0003DMG400026500	AT4G10340	-0.560995	Down
PGSC0003DMG400026582	AT5G39810	-1.96848	Down
PGSC0003DMG400026666	AT3G14470	-1.41359	Down
PGSC0003DMG400026735	AT2G45400	-0.631169	Down
PGSC0003DMG400026748	AT3G47090	-0.306391	Down
PGSC0003DMG400026749	AT4G20140	0.0127057	Up
PGSC0003DMG400026833	AT4G39460	0.737712	Up
PGSC0003DMG400026840	AT1G27170	-1.14919	Down
PGSC0003DMG400026854	AT3G12500	1.51284	Up
PGSC0003DMG400026867	AT3G46290	-0.440604	Down
PGSC0003DMG400026871	AT3G26330	-1.71734	Down
PGSC0003DMG400026890	AT2G18570	-2.33046	Down
PGSC0003DMG400027012	AT4G26850	-1.77907	Down
PGSC0003DMG400027017	AT1G06040	0.266288	Up
PGSC0003DMG400027083	AT5G62680	0.513114	Up
PGSC0003DMG400027125	AT3G55800	0.512821	Up
PGSC0003DMG400027143	AT3G16950	3.7249	Up
PGSC0003DMG400027200	AT3G50740	0.207911	Up
PGSC0003DMG400027215	AT4G16155	3.70004	Up
PGSC0003DMG400027261	AT4G34131	-1.47497	Down
PGSC0003DMG400027265	AT1G65290	-0.612806	Down
PGSC0003DMG400027291	AT2G15480	-0.323329	Down
PGSC0003DMG400027346	AT2G36580	-1.34671	Down
PGSC0003DMG400027358	AT2G43900	2.40931	Up
PGSC0003DMG400027362	AT5G04460	1.56225	Up
PGSC0003DMG400027401	AT5G21060	0.455629	Up
PGSC0003DMG400027471	AT2G18710	-0.791647	Down
PGSC0003DMG400027577	AT5G51100	0.480677	Up
PGSC0003DMG400027643	AT1G03670	-0.836611	Down
PGSC0003DMG400027654	AT3G14420	0.939764	Up
PGSC0003DMG400027723	AT3G56030	1.0674	Up
PGSC0003DMG400027730	AT3G22560	-1.49005	Down
PGSC0003DMG400027825	AT3G47090	1.09491	Up
PGSC0003DMG400027899	AT2G17030	0.522206	Up
PGSC0003DMG400027914	AT4G39830	2.19218	Up
PGSC0003DMG400027916	AT5G10170	1.57932	Up
PGSC0003DMG400027936	AT5G20280	0.434332	Up
PGSC0003DMG400027958	AT5G62190	2.14584	Up
PGSC0003DMG400027968	AT1G35710	-2.32092	Down
PGSC0003DMG400027971	AT4G08850	-3.70065	Down
PGSC0003DMG400028001	AT3G14470	-0.42223	Down
PGSC0003DMG400028081	AT4G27220	6.56679	Up
PGSC0003DMG400028151	AT3G11660	-0.688375	Down
PGSC0003DMG400028190	AT2G23180	-1.09525	Down
PGSC0003DMG400028302	AT2G03760	0.0949144	Up
PGSC0003DMG400028349	AT2G03760	-2.25266	Down
PGSC0003DMG400028384	AT2G03440	0.388895	Up
PGSC0003DMG400028387	AT1G28140	0.560606	Up
PGSC0003DMG400028589	AT5G27540	2.05775	Up
PGSC0003DMG400028617	AT1G53440	-1.09474	Down
PGSC0003DMG400028793	AT1G18060	1.604	Up
PGSC0003DMG400029118	AT1G43700	0.422658	Up
PGSC0003DMG400029128	AT1G66910	-1.70611	Down
PGSC0003DMG400029129	AT5G38260	-2.19976	Down
PGSC0003DMG400029132	AT1G01420	2.32326	Up
PGSC0003DMG400029182	AT2G42880	-1.87714	Down
PGSC0003DMG400029226	AT4G34135	-1.04237	Down
PGSC0003DMG400029264	AT3G26040	-0.712883	Down
PGSC0003DMG400029343	AT4G26740	0.661028	Up
PGSC0003DMG400029365	AT5G24930	-1.75691	Down
PGSC0003DMG400029399	AT1G76450	-1.65865	Down
PGSC0003DMG400029408	AT4G35090	0.51306	Up
PGSC0003DMG400029438	AT2G43950	1.15824	Up
PGSC0003DMG400029457	AT5G35450	-1.60187	Down
PGSC0003DMG400029460	AT1G58390	0.482068	Up
PGSC0003DMG400029491	AT2G15490	1.33742	Up
PGSC0003DMG400029497	AT2G15490	1.22116	Up
PGSC0003DMG400029504	AT1G58390	0.309935	Up
PGSC0003DMG400029510	AT1G66140	-0.71783	Down
PGSC0003DMG400029512	AT1G66140	-1.74078	Down
PGSC0003DMG400029524	AT1G70850	0.473258	Up
PGSC0003DMG400029569	AT2G45180	-2.97034	Down
PGSC0003DMG400029590	AT3G14470	0.780454	Up
PGSC0003DMG400029605	AT1G50180	-0.454297	Down
PGSC0003DMG400029606	AT3G14470	0.217493	Up
PGSC0003DMG400029822	AT5G08020	0.482405	Up
PGSC0003DMG400029829	AT3G57290	1.56073	Up
PGSC0003DMG400029831	AT3G19870	2.59963	Up
PGSC0003DMG400029938	AT4G33010	0.123051	Up
PGSC0003DMG400030074	AT3G11400	0.185825	Up
PGSC0003DMG400030082	AT4G14940	-1.46396	Down
PGSC0003DMG400030150	AT1G74170	-1.39855	Down
PGSC0003DMG400030198	AT3G01930	-0.464011	Down
PGSC0003DMG400030217	AT4G34150	-1.34919	Down
PGSC0003DMG400030264	AT2G40070	0.7579	Up
PGSC0003DMG400030265	AT2G15490	0.706363	Up
PGSC0003DMG400030283	AT2G27210	0.248006	Up
PGSC0003DMG400030291	AT5G38260	-3.56875	Down
PGSC0003DMG400030292	AT1G66910	-3.12024	Down
PGSC0003DMG400030321	AT3G09390	1.443	Up
PGSC0003DMG400030366	AT1G20960	2.1343	Up
PGSC0003DMG400030399	AT1G07660	-1.02308	Down
PGSC0003DMG400030400	AT1G07660	-0.905086	Down
PGSC0003DMG400030401	AT1G07660	0.729235	Up
PGSC0003DMG400030402	AT1G07660	-1.26883	Down
PGSC0003DMG400030454	AT2G30140	0.388904	Up
PGSC0003DMG400030455	AT2G30140	-1.129	Down
PGSC0003DMG400030536	AT1G25390	-2.85148	Down
PGSC0003DMG400030577	AT1G80560	1.96196	Up
PGSC0003DMG400030579	AT1G66910	0.788091	Up
PGSC0003DMG400030613	AT5G65620	0.388895	Up
PGSC0003DMG400030682	AT1G15690	0.477463	Up
PGSC0003DMG400030704	AT1G69730	-2.23646	Down
PGSC0003DMG400030776	AT1G43800	-2.4626	Down
PGSC0003DMG400030802	AT1G58983	0.900042	Up
PGSC0003DMG400030814	AT1G78300	-0.849302	Down
PGSC0003DMG400030855	AT3G14470	-0.926346	Down
PGSC0003DMG400030982	AT1G70370	-2.24359	Down
PGSC0003DMG400031131	AT2G44280	1.13512	Up
PGSC0003DMG400031146	AT5G04410	2.18001	Up
PGSC0003DMG400031158	AT5G51160	-1.37245	Down
PGSC0003DMG400031159	AT5G51160	0.310473	Up
PGSC0003DMG400031161	AT5G51160	-1.51379	Down
PGSC0003DMG400031162	AT5G51160	-0.490048	Down
PGSC0003DMG400031193	AT2G31580	0.51979	Up
PGSC0003DMG400031194	AT3G07130	3.35511	Up
PGSC0003DMG400031203	AT2G21860	0.433608	Up
PGSC0003DMG400031259	AT4G12560	0.235836	Up
PGSC0003DMG400031271	AT3G28580	-1.47199	Down
PGSC0003DMG400031318	AT5G17680	-1.5849	Down
PGSC0003DMG400031320	AT3G25510	-2.15467	Down
PGSC0003DMG400031391	AT5G14610	3.01473	Up
[truncated: 8,844 more rows]

## Sheet: Solanum lycopersicum
Gene_ID (Solanum lycopersicum)	Arab_Ortholog	Log2FC	Up/Down
Solyc02g077090.2	AT3G25690	1.5704	Up
Solyc10g055700.1	AT2G17033	0.1355	Up
Solyc10g085190.1	AT3G11180	1.7735	Up
Solyc04g064710.2	AT1G77120	2.7203	Up
Solyc11g007700.1	AT3G52210	0.4511	Up
Solyc11g042580.1	AT1G71450	2.5228	Up
Solyc04g081910.2	AT1G76040	1.2702	Up
Solyc05g046330.2	AT4G21150	0.2476	Up
Solyc03g045000.1	AT2G23090	1.4379	Up
Solyc03g006470.2	AT5G53750	1.0395	Up
Solyc07g053410.2	AT3G15030	0.167	Up
Solyc10g079490.1	AT3G03690	2.8532	Up
Solyc10g080080.1	AT2G41680	0.2185	Up
Solyc07g054450.2	AT4G28190	1.3479	Up
Solyc04g009980.2	AT1G07090	0.8577	Up
Solyc11g013630.1	AT5G08780	2.3992	Up
Solyc10g076750.1	AT3G08990	1.4373	Up
Solyc04g082470.1	AT1G12910	1.8092	Up
Solyc07g005020.2	AT2G07690	1.1952	Up
Solyc02g078540.2	AT2G20760	1.3812	Up
Solyc03g082440.1	AT5G42090	2.2105	Up
Solyc11g069220.1	AT1G11310	0.7806	Up
Solyc11g066510.1	AT2G27940	0.6164	Up
Solyc08g014510.2	AT1G70650	0.6355	Up
Solyc03g119550.1	AT1G21880	1.3474	Up
Solyc01g091710.2	AT4G00755	1.737	Up
Solyc09g015630.1	AT1G44446	2.0405	Up
Solyc07g065080.2	AT5G35700	1.3397	Up
Solyc04g012180.2	AT5G65270	2.3431	Up
Solyc08g041810.1	AT5G35090	0.1819	Up
Solyc02g005380.1	AT3G13230	2.6762	Up
Solyc09g091830.2	AT4G13670	2.877	Up
Solyc09g098200.2	AT1G05820	0.8421	Up
Solyc05g015190.1	AT1G64260	1.1712	Up
Solyc03g112240.1	AT5G50175	1.507	Up
Solyc01g044350.2	AT1G70650	2.5612	Up
Solyc12g005830.1	AT4G04890	0.4473	Up
Solyc09g014440.2	AT5G01270	0.3297	Up
Solyc05g012090.2	AT4G30000	1.2677	Up
Solyc01g065710.2	AT1G56260	2.6225	Up
Solyc01g100630.1	AT4G35090	1.3299	Up
Solyc11g007320.1	AT2G36360	0.2035	Up
Solyc03g033290.1	AT1G43790	2.8424	Up
Solyc11g062320.1	AT2G26780	1.0302	Up
Solyc04g078350.1	AT5G07850	1.7603	Up
Solyc01g009990.2	AT5G13120	1.5803	Up
Solyc12g011240.1	AT5G06800	1.9938	Up
Solyc03g093380.1	AT2G19210	1.4693	Up
Solyc12g042160.1	AT3G45830	1.9166	Up
Solyc04g014380.2	AT2G22560	2.6797	Up
Solyc03g119530.2	AT3G02550	1.7833	Up
Solyc02g036170.1	AT2G01818	1.3992	Up
Solyc00g017860.1	AT5G39940	1.1121	Up
Solyc06g053870.2	AT2G26640	0.384	Up
Solyc01g103410.2	AT1G09660	1.9091	Up
Solyc03g083040.1	AT5G53040	2.4785	Up
Solyc11g007440.1	AT2G22590	2.6106	Up
Solyc03g096030.2	AT3G55990	2.6435	Up
Solyc10g078970.1	AT2G41940	1.4171	Up
Solyc10g044630.1	AT1G71900	0.8971	Up
Solyc08g078050.1	AT2G35660	0.5145	Up
Solyc06g053710.2	AT3G04580	1.5266	Up
Solyc12g011040.1	AT3G45140	0.8414	Up
Solyc10g083250.1	AT2G36100	0.4724	Up
Solyc01g087300.2	AT3G63510	0.0882	Up
Solyc02g087980.2	AT5G48600	2.2119	Up
Solyc01g080600.2	AT5G10390	0.331	Up
Solyc02g078980.2	AT5G17570	2.8372	Up
Solyc05g006750.2	AT1G10370	1.7747	Up
Solyc03g006760.2	AT3G14460	0.8029	Up
Solyc06g008980.2	AT4G02800	0.5825	Up
Solyc02g021810.1	AT1G74510	0.8569	Up
Solyc06g010220.1	AT5G44800	1.0017	Up
Solyc04g078460.2	AT3G16150	2.6569	Up
Solyc11g016920.1	AT5G63470	2.8419	Up
Solyc04g014210.2	AT5G10370	0.8145	Up
Solyc09g059500.2	AT3G07220	0.8347	Up
Solyc03g051710.1	AT2G47980	1.5701	Up
Solyc06g068490.2	AT1G16010	2.584	Up
Solyc05g013400.2	AT5G57250	2.1418	Up
Solyc06g076760.1	AT2G38080	1.1234	Up
Solyc03g119030.2	AT1G48635	0.0041	Up
Solyc07g062230.2	AT1G29760	2.1437	Up
Solyc08g008110.2	AT4G11280	0.9344	Up
Solyc11g068890.1	AT3G44220	1.7796	Up
Solyc04g074930.2	AT4G33590	1.069	Up
Solyc04g015080.2	AT2G22260	1.5145	Up
Solyc02g069360.1	AT5G45120	1.4674	Up
Solyc08g006560.2	AT1G62640	1.1106	Up
Solyc07g039210.2	AT2G19560	2.745	Up
Solyc06g072340.2	AT1G73460	0.9356	Up
Solyc08g014330.2	AT2G42490	1.629	Up
Solyc06g048840.2	AT2G40170	1.4791	Up
Solyc07g017740.2	AT5G57360	1.2182	Up
Solyc10g047630.1	AT5G64370	1.7758	Up
Solyc04g077190.2	AT1G58370	0.0101	Up
Solyc07g007620.2	AT5G20410	2.3072	Up
Solyc02g063400.1	AT4G17280	0.2649	Up
Solyc06g048690.1	AT4G15020	1.1336	Up
Solyc09g092540.1	AT1G30790	1.9716	Up
Solyc12g070080.1	AT5G64440	2.3951	Up
Solyc08g007350.1	AT3G12410	1.5378	Up
Solyc02g072060.1	AT2G26150	2.154	Up
Solyc01g086930.2	AT3G52115	1.8445	Up
Solyc01g105930.1	AT3G25810	0.9289	Up
Solyc10g054750.1	AT4G34770	0.5671	Up
Solyc04g025660.1	AT3G04580	1.0792	Up
Solyc06g071210.2	AT3G08720	1.6336	Up
Solyc03g122360.2	AT5G07990	0.5108	Up
Solyc01g007620.2	ATCG00820	2.559	Up
Solyc10g080790.1	AT1G64260	2.8826	Up
Solyc04g025910.1	AT2G13610	0.3435	Up
Solyc00g227860.1	AT2G22590	0.0436	Up
Solyc04g050620.2	AT5G57260	1.0885	Up
Solyc02g033040.2	AT3G23880	0.0106	Up
Solyc05g056140.2	AT2G38970	0.737	Up
Solyc02g061870.1	AT1G69490	0.4476	Up
Solyc07g063540.2	AT2G20820	1.8278	Up
Solyc10g085130.1	AT5G01520	2.6384	Up
Solyc04g014220.1	AT1G72220	0.741	Up
Solyc07g041040.1	AT4G23160	2.8309	Up
Solyc06g034170.1	AT1G43800	0.0209	Up
Solyc11g010680.2	AT5G65495	0.1972	Up
Solyc07g020800.2	AT4G28950	2.2199	Up
Solyc09g092560.2	AT3G26320	1.5688	Up
Solyc04g051030.1	AT1G08845	2.6517	Up
Solyc12g010080.1	AT2G24240	1.0728	Up
Solyc03g096180.2	AT2G40070	0.4429	Up
Solyc09g072730.1	AT3G42860	1.3568	Up
Solyc03g096920.2	AT5G17020	2.711	Up
Solyc05g005510.2	AT1G23750	2.5616	Up
Solyc01g009520.2	AT1G08360	2.5601	Up
Solyc07g020820.1	AT2G13770	1.1461	Up
Solyc02g068430.2	AT2G32260	0.8301	Up
Solyc01g105130.2	AT5G64180	0.6368	Up
Solyc10g054400.1	AT3G52270	0.2604	Up
Solyc11g005510.1	AT5G55600	2.6217	Up
Solyc07g056000.2	AT4G14130	1.9835	Up
Solyc06g075980.2	AT3G46450	0.4282	Up
Solyc11g069620.1	AT3G14470	0.9427	Up
Solyc05g054500.1	AT1G55460	1.3103	Up
Solyc04g074290.2	AT1G78240	2.2339	Up
Solyc04g011820.1	AT1G03020	1.7035	Up
Solyc11g021110.1	ATCG01250	2.7285	Up
Solyc06g065180.2	AT1G72020	2.4559	Up
Solyc05g018630.1	AT5G63860	0.4154	Up
Solyc08g016250.1	AT4G15480	2.653	Up
Solyc10g074650.1	AT2G38650	2.1271	Up
Solyc12g005880.1	AT1G05170	1.6128	Up
Solyc12g056920.1	AT5G10180	2.6939	Up
Solyc10g078900.1	AT3G58030	0.7798	Up
Solyc09g065580.2	AT3G63290	1.411	Up
Solyc06g053790.2	AT4G14500	2.4794	Up
Solyc01g110150.2	AT4G34630	0.9207	Up
Solyc02g070390.2	AT2G34640	0.9702	Up
Solyc05g056480.2	AT5G09300	1.2531	Up
Solyc06g066680.2	AT1G79900	2.2334	Up
Solyc10g054900.1	AT4G38770	0.5306	Up
Solyc05g005810.2	AT1G60060	1.4444	Up
Solyc02g088260.2	AT5G39570	1.9876	Up
Solyc08g005960.1	AT2G45180	0.6451	Up
Solyc06g074010.2	AT5G22220	0.8592	Up
Solyc03g006860.2	AT5G51830	1.6905	Up
Solyc07g014710.1	AT1G48120	2.2994	Up
Solyc09g091060.2	AT4G13540	0.728	Up
Solyc02g033070.1	AT2G39170	0.439	Up
Solyc06g036440.1	AT5G24030	2.1231	Up
Solyc01g103130.1	AT1G59610	1.5809	Up
Solyc01g091160.2	AT4G08900	1.2189	Up
Solyc06g050860.2	AT3G56230	0.5783	Up
Solyc11g072470.1	AT1G07900	0.5046	Up
Solyc01g080660.2	AT5G18810	2.2543	Up
Solyc05g008570.1	AT1G08510	2.444	Up
Solyc01g013880.1	AT2G15080	2.5844	Up
Solyc02g011750.1	ATCG01050	1.7655	Up
Solyc09g065180.2	AT3G63140	1.5487	Up
Solyc02g014210.1	AT1G64260	2.8373	Up
Solyc11g022590.1	AT1G73260	0.9075	Up
Solyc12g095820.1	AT5G11640	1.5425	Up
Solyc07g055920.2	AT3G58780	1.2105	Up
Solyc03g112320.2	AT5G50160	2.7534	Up
Solyc05g053160.2	AT1G04560	0.832	Up
Solyc10g085370.1	AT1G79630	2.5311	Up
Solyc01g109710.2	AT2G21620	0.2142	Up
Solyc05g052170.2	AT4G19985	0.1882	Up
Solyc01g096580.2	AT5G62300	1.5806	Up
Solyc03g097340.1	AT5G24520	1.3391	Up
Solyc07g063860.2	AT5G54530	0.0395	Up
Solyc04g015940.2	AT4G23540	1.1981	Up
Solyc06g072500.2	AT1G18335	1.159	Up
Solyc07g039260.1	AT3G01180	0.6357	Up
Solyc03g025190.2	AT4G00350	0.3712	Up
Solyc07g018180.1	AT3G47570	0.0079	Up
Solyc04g082440.2	AT5G42340	2.2787	Up
Solyc02g086440.2	AT5G40470	0.5367	Up
Solyc01g005630.1	AT5G19790	0.2293	Up
Solyc04g014840.2	AT1G27330	1.6631	Up
Solyc09g090420.2	AT2G33440	0.8797	Up
Solyc08g075610.1	AT3G47570	1.8049	Up
Solyc01g108900.2	AT3G19020	2.3561	Up
Solyc04g082720.2	AT1G76440	2.5576	Up
Solyc12g009760.1	AT5G11100	1.5349	Up
Solyc05g006940.2	AT1G27060	0.2099	Up
Solyc01g107400.2	AT2G14960	0.761	Up
Solyc05g026130.2	AT2G19790	2.0474	Up
Solyc01g005160.2	AT5G37490	2.327	Up
Solyc01g104040.2	AT1G71220	1.208	Up
Solyc08g078260.1	AT3G60340	0.4444	Up
Solyc04g054190.2	AT5G64940	0.9684	Up
Solyc04g080320.1	AT4G17780	0.7989	Up
Solyc09g091510.2	AT5G13930	0.0714	Up
Solyc06g007940.1	AT5G48800	1.7704	Up
Solyc10g006760.2	AT1G11360	1.9973	Up
Solyc02g085850.1	AT5G38460	1.6805	Up
Solyc01g006500.2	AT5G48730	2.8827	Up
Solyc04g007320.1	AT5G17680	1.2529	Up
Solyc04g039980.2	AT3G25510	2.0187	Up
Solyc09g082720.2	AT1G60680	0.651	Up
Solyc01g008820.2	AT2G03120	0.5626	Up
Solyc04g080770.2	AT5G57960	2.2624	Up
Solyc05g051670.1	AT1G19190	2.6079	Up
Solyc08g067030.2	AT5G11420	1.3789	Up
Solyc11g071890.1	AT3G44160	2.0792	Up
Solyc03g033350.2	AT3G51330	1.1976	Up
Solyc08g041980.2	AT2G25310	1.985	Up
Solyc04g082280.2	AT1G76250	2.4487	Up
Solyc03g007550.2	AT5G52950	2.0765	Up
Solyc07g055980.2	AT3G58830	2.6047	Up
Solyc05g008050.1	AT2G01430	1.2101	Up
Solyc11g068380.1	AT3G52740	1.2584	Up
Solyc01g097050.2	AT3G04620	0.0059	Up
Solyc12g014500.1	AT5G55250	2.2508	Up
Solyc09g082270.2	AT3G22600	1.1175	Up
Solyc10g007890.2	AT3G14690	0.2599	Up
Solyc06g034100.2	AT5G51220	1.0052	Up
Solyc11g008280.1	AT3G10410	0.0554	Up
Solyc02g084640.2	AT4G36250	0.4547	Up
Solyc07g049670.2	AT5G17540	1.1328	Up
Solyc12g016120.1	AT4G31170	0.97	Up
Solyc08g080900.2	AT5G41210	1.321	Up
Solyc08g083380.2	AT1G61570	0.2863	Up
Solyc11g065070.1	AT2G26800	1.3812	Up
Solyc12g005800.1	AT1G01380	2.8324	Up
Solyc06g035420.1	AT1G28220	0.5259	Up
Solyc08g022070.2	AT1G76140	0.5577	Up
Solyc03g031460.1	AT1G55890	1.781	Up
Solyc01g103230.2	AT5G49900	1.5583	Up
Solyc03g006590.2	AT1G11120	1.4382	Up
Solyc02g062470.1	AT1G52800	0.4031	Up
Solyc02g078240.2	AT5G22620	1.4628	Up
Solyc08g059710.2	AT3G11760	0.5855	Up
Solyc08g061710.1	AT1G68460	0.6674	Up
Solyc07g037920.1	AT5G46880	2.6688	Up
Solyc09g015460.1	AT1G60990	0.7777	Up
Solyc04g050810.1	AT5G10170	1.048	Up
Solyc03g096270.1	AT3G29785	2.1339	Up
Solyc02g067100.2	AT5G15510	2.2399	Up
Solyc12g006390.1	AT5G59540	2.1306	Up
Solyc06g068950.2	AT3G18000	2.0964	Up
Solyc00g256710.1	AT4G10840	1.9676	Up
Solyc10g017510.2	AT3G48310	2.2474	Up
Solyc01g097370.1	AT2G38290	2.5143	Up
Solyc04g015000.1	AT5G62710	1.215	Up
Solyc05g010170.1	AT5G41400	1.6723	Up
Solyc04g056290.2	AT4G39910	0.5374	Up
Solyc02g031960.2	AT2G02720	1.7459	Up
Solyc09g008700.1	AT3G53090	1.0839	Up
Solyc01g096560.1	AT1G20160	1.6332	Up
Solyc03g078360.1	AT5G60900	0.1411	Up
Solyc06g084240.1	AT4G02780	0.9315	Up
Solyc07g017520.2	AT1G73430	0.039	Up
Solyc03g119890.2	AT2G42730	0.8913	Up
Solyc02g087260.1	AT3G01360	2.0581	Up
Solyc01g091370.2	AT4G12080	2.4367	Up
Solyc07g007790.2	AT5G20280	0.1459	Up
Solyc06g071630.1	AT4G14590	1.1092	Up
Solyc12g044250.1	AT1G79870	2.1748	Up
Solyc07g063760.1	AT4G03230	1.2038	Up
Solyc12g088440.1	AT1G27700	2.6116	Up
Solyc04g007770.2	AT5G28010	1.7628	Up
Solyc03g118120.2	AT3G23760	0.3193	Up
Solyc05g005920.2	AT1G52190	0.5161	Up
Solyc01g100040.2	AT5G27930	0.2144	Up
Solyc03g046370.1	AT2G22370	2.0294	Up
Solyc10g084510.1	AT5G02640	1.9953	Up
Solyc11g010450.1	AT2G22480	2.1968	Up
Solyc06g068240.2	AT1G15690	1.359	Up
Solyc12g009400.1	AT1G01090	2.8684	Up
Solyc08g069060.2	AT1G77810	0.0405	Up
Solyc05g008960.2	AT1G25390	0.9502	Up
Solyc07g006890.1	AT5G63450	2.5529	Up
Solyc10g078880.1	AT5G45140	2.3662	Up
Solyc08g014480.2	AT3G54440	0.8933	Up
Solyc07g053910.2	AT1G53050	0.9733	Up
Solyc09g064660.2	AT4G02840	1.799	Up
Solyc06g063110.1	AT1G72310	2.1409	Up
Solyc07g055800.2	AT2G30900	0.4412	Up
Solyc01g108430.2	AT1G49590	0.0933	Up
Solyc04g050550.1	AT5G38730	0.1889	Up
Solyc06g066760.2	AT2G35680	2.6981	Up
Solyc03g062700.2	AT1G54385	1.8229	Up
Solyc04g079460.1	AT1G47710	1.365	Up
Solyc09g090920.2	AT1G04540	1.0778	Up
Solyc08g007140.2	AT3G10950	1.5322	Up
Solyc03g098450.2	AT3G17680	0.7733	Up
Solyc12g049300.1	AT1G22640	2.62	Up
Solyc06g034200.1	AT3G54700	0.4522	Up
Solyc02g091500.1	AT5G37770	1.8424	Up
Solyc06g082030.2	AT5G58660	1.1766	Up
Solyc01g009190.1	AT3G62800	1.0031	Up
Solyc09g065610.1	AT1G03070	1.5207	Up
Solyc09g011090.1	AT2G37730	1.3718	Up
Solyc01g006130.2	AT2G34860	0.8193	Up
Solyc04g010220.2	AT5G13560	1.7847	Up
Solyc02g084760.2	AT5G42990	2.427	Up
Solyc01g065720.2	AT3G16785	2.1525	Up
Solyc05g053230.2	AT3G62220	1.1364	Up
Solyc05g053810.2	AT4G13930	2.8407	Up
Solyc12g036800.1	AT2G33030	0.4147	Up
Solyc10g083980.1	AT1G52820	2.3798	Up
Solyc11g011700.1	AT2G21210	2.5001	Up
Solyc10g084000.1	AT2G36950	0.5798	Up
Solyc09g089940.1	AT5G43400	0.5724	Up
Solyc08g021820.2	AT4G32280	2.6484	Up
Solyc07g043480.1	AT4G36770	2.8598	Up
Solyc04g072890.2	AT1G78070	0.5297	Up
Solyc11g071540.1	AT2G02955	2.2796	Up
Solyc09g082890.1	AT3G22910	0.6719	Up
Solyc09g008680.2	AT3G49645	2.4816	Up
Solyc03g006640.2	AT4G05010	1.7866	Up
Solyc05g012280.2	AT1G10380	2.6289	Up
Solyc09g074200.1	AT4G03000	0.992	Up
Solyc05g009920.2	AT1G26090	0.5333	Up
Solyc02g083190.1	AT2G17030	0.0824	Up
Solyc11g010590.1	AT5G10480	2.0978	Up
Solyc05g044630.2	AT4G25910	2.6516	Up
Solyc04g009590.2	AT5G63660	0.114	Up
Solyc07g005030.2	AT5G20320	2.6848	Up
Solyc03g033550.2	AT2G17940	1.7795	Up
Solyc08g074450.2	AT4G31115	1.0758	Up
Solyc11g022430.1	AT1G73360	2.3063	Up
Solyc06g034410.2	AT5G62280	1.1827	Up
Solyc11g005910.1	AT5G64070	1.8158	Up
Solyc07g061710.1	AT4G10220	0.8959	Up
Solyc11g015890.1	AT3G06240	1.0617	Up
Solyc06g071920.2	AT3G04120	2.7349	Up
Solyc09g090670.2	AT2G05590	1.6237	Up
Solyc08g069050.2	AT2G24640	0.4722	Up
Solyc09g064580.2	ATCG00220	1.5081	Up
Solyc01g107410.2	AT3G19510	1.2655	Up
Solyc09g092390.2	AT3G23810	1.9205	Up
Solyc11g008080.1	AT5G22930	2.6225	Up
Solyc11g012920.1	AT4G08310	1.1435	Up
Solyc08g062000.1	AT1G05490	2.4272	Up
Solyc03g120270.2	AT1G52360	1.3445	Up
Solyc09g064970.1	AT1G20790	0.9397	Up
Solyc02g091340.2	AT5G37850	0.3664	Up
Solyc06g065710.2	AT4G31880	2.2401	Up
Solyc07g062390.2	AT1G53320	1.76	Up
Solyc04g009040.2	AT3G47570	2.0459	Up
Solyc04g079350.1	AT2G15760	1.8599	Up
Solyc03g005260.2	AT3G22890	0.0042	Up
Solyc01g006010.2	AT3G32940	2.6977	Up
Solyc02g079860.1	AT3G22104	1.1972	Up
Solyc11g069090.1	AT5G60790	0.3242	Up
Solyc01g095890.2	AT3G61740	2.0212	Up
Solyc09g098500.2	AT1G05785	2.2831	Up
Solyc06g084070.2	AT5G43700	1.1971	Up
Solyc00g308930.1	AT3G10390	1.8373	Up
Solyc09g010030.1	AT3G06040	0.7079	Up
Solyc11g066280.1	AT4G01560	1.342	Up
Solyc10g086240.1	AT2G36970	1.807	Up
Solyc11g009030.1	AT4G10330	1.1571	Up
Solyc06g071590.2	AT5G50150	2.4676	Up
Solyc12g100220.1	AT3G55290	0.6402	Up
Solyc08g048390.1	AT4G18390	2.2135	Up
Solyc04g054710.2	AT2G22250	0.9641	Up
Solyc09g090190.2	AT1G04430	1.3657	Up
Solyc08g008050.2	AT4G00430	2.4688	Up
Solyc10g083350.1	AT3G10130	2.391	Up
Solyc03g062850.1	AT4G23160	1.871	Up
Solyc03g032120.2	AT5G66005	2.8468	Up
Solyc10g018020.1	AT1G73360	0.3856	Up
Solyc11g017410.1	AT1G77855	1.198	Up
Solyc01g106830.2	AT5G65870	0.9251	Up
Solyc06g051440.2	AT1G67960	2.8172	Up
Solyc02g082740.1	AT1G58170	2.3836	Up
Solyc07g006490.2	AT4G28025	2.5103	Up
Solyc01g007120.2	AT3G51270	2.1139	Up
Solyc06g065700.2	AT5G25150	2.8666	Up
Solyc07g052360.1	AT1G61900	1.2123	Up
Solyc03g053080.1	AT3G12020	2.4184	Up
Solyc02g077380.1	AT1G06280	0.8753	Up
Solyc03g096850.2	AT5G17170	1.9257	Up
Solyc07g009420.1	AT4G03230	0.6479	Up
Solyc12g088430.1	AT1G75810	1.5602	Up
Solyc09g057880.2	AT2G43280	1.595	Up
Solyc03g032110.1	AT2G17550	1.0885	Up
Solyc05g009210.1	AT1G68330	1.0854	Up
Solyc09g057640.2	AT3G07330	2.1036	Up
Solyc10g054970.1	AT1G12280	1.6748	Up
Solyc03g034180.2	AT5G38480	0.6647	Up
Solyc03g005110.2	AT1G02770	1.5017	Up
Solyc12g099990.1	AT2G27030	1.1444	Up
Solyc01g105750.1	AT5G09530	0.7403	Up
Solyc10g080900.1	AT3G55290	2.0215	Up
Solyc01g009700.1	AT3G28890	0.5271	Up
Solyc11g067140.1	AT1G08260	0.0899	Up
Solyc08g081590.1	AT1G63990	1.1314	Up
Solyc01g107200.2	AT1G49890	0.2026	Up
Solyc12g007090.1	AT5G19540	2.4499	Up
Solyc01g087920.1	AT3G63470	0.3633	Up
Solyc02g072240.2	AT4G18780	2.4729	Up
Solyc09g008030.1	AT2G37000	1.0881	Up
Solyc03g063210.2	AT3G12810	2.6553	Up
Solyc09g042270.1	AT5G28780	1.4498	Up
Solyc03g096900.2	AT1G54130	2.0825	Up
Solyc05g052190.2	AT2G38560	2.6517	Up
Solyc09g005910.2	AT3G09560	0.8056	Up
Solyc05g014990.1	AT2G13770	1.9557	Up
Solyc02g086450.1	AT5G40460	1.6764	Up
Solyc08g078860.2	AT5G47570	0.7866	Up
Solyc06g066430.2	AT3G16490	2.1378	Up
Solyc03g116620.2	AT3G15730	0.5614	Up
Solyc11g011770.1	AT5G16560	0.5794	Up
Solyc08g080500.2	AT1G63120	1.7733	Up
Solyc03g096170.1	AT2G40070	1.08	Up
Solyc07g065880.2	AT3G44730	1.6361	Up
Solyc12g098160.1	AT3G21430	0.3467	Up
Solyc03g120760.2	AT1G52290	2.7035	Up
Solyc10g079890.1	AT3G10300	1.027	Up
Solyc07g017980.1	AT5G09530	0.9599	Up
Solyc05g043440.1	AT5G12980	0.6588	Up
Solyc02g093640.2	AT1G67730	0.8501	Up
Solyc03g113620.2	AT1G19000	0.6265	Up
Solyc01g005600.2	AT3G03860	0.1815	Up
Solyc08g068590.2	AT2G46910	1.9992	Up
Solyc08g014150.2	AT3G59660	0.371	Up
Solyc03g005680.2	AT4G14300	1.9848	Up
Solyc05g053170.2	AT5G13930	0.7971	Up
Solyc06g065520.2	AT3G11830	2.4998	Up
Solyc10g079660.1	AT3G56970	2.5693	Up
Solyc09g015650.2	AT2G38550	0.9668	Up
Solyc07g053900.2	AT4G32480	0.6104	Up
Solyc03g111730.2	AT5G50260	2.0977	Up
Solyc06g060140.2	AT1G21730	2.6385	Up
Solyc11g071780.1	AT2G27180	1.5382	Up
Solyc05g056150.2	AT2G36230	1.3368	Up
Solyc05g054410.2	AT1G07540	0.6606	Up
Solyc09g042210.1	AT5G07200	0.7689	Up
Solyc01g007300.1	ATCG00430	1.612	Up
Solyc09g018430.2	AT5G01580	1.5391	Up
Solyc10g005460.2	AT4G21440	1.6879	Up
Solyc10g050290.1	AT5G28780	0.5842	Up
Solyc08g082500.1	AT4G10950	2.868	Up
Solyc06g066700.1	AT1G52342	0.5366	Up
Solyc12g027650.1	AT2G13570	1.7647	Up
Solyc06g084260.2	AT3G63170	2.5792	Up
Solyc05g013960.2	AT1G13170	2.8939	Up
Solyc07g008500.1	AT1G76710	1.7145	Up
Solyc03g005390.2	AT5G64560	0.2273	Up
Solyc03g043910.2	AT3G49800	1.3259	Up
Solyc04g009540.1	AT5G13510	0.4052	Up
Solyc09g018210.1	AT4G15090	2.3328	Up
Solyc07g047850.2	AT2G05100	0.3451	Up
Solyc01g034150.2	AT5G44740	2.225	Up
Solyc10g054310.1	AT5G37450	0.9573	Up
Solyc03g063040.2	AT2G39130	0.1828	Up
Solyc10g085520.1	AT4G00230	2.5981	Up
Solyc02g070160.1	AT4G20820	0.2029	Up
Solyc12g062610.1	ATCG00340	2.4052	Up
Solyc05g051410.2	AT5G65420	0.9933	Up
Solyc01g098180.2	AT2G34970	2.058	Up
Solyc08g076830.1	AT5G17600	0.2292	Up
Solyc11g065790.1	AT3G14470	1.0893	Up
Solyc08g061320.2	AT2G26280	2.675	Up
Solyc12g019680.1	AT2G45510	1.1845	Up
Solyc11g006650.1	AT3G52490	1.7875	Up
Solyc08g082880.2	AT1G64600	0.7678	Up
Solyc01g068180.2	AT4G20740	2.4089	Up
Solyc09g059870.1	AT1G05410	2.0692	Up
Solyc09g010190.2	AT2G36130	2.5553	Up
Solyc08g068240.1	AT1G69480	0.4324	Up
Solyc12g043000.1	AT1G52360	0.7043	Up
Solyc04g077950.2	AT1G27750	0.5816	Up
Solyc11g012560.1	AT4G12560	1.7293	Up
Solyc08g074330.1	AT3G04610	1.1965	Up
Solyc07g041160.2	AT5G35460	2.6327	Up
Solyc09g065190.1	AT3G63130	2.6549	Up
Solyc11g032080.1	AT2G01050	2.6897	Up
Solyc07g008310.2	AT4G29890	2.8138	Up
Solyc02g088600.2	AT3G29290	2.2939	Up
Solyc07g008960.1	AT1G19260	2.2373	Up
Solyc04g082740.2	AT1G20870	1.6078	Up
Solyc06g062310.2	AT1G62560	1.9004	Up
Solyc01g094240.2	AT3G61220	0.8919	Up
Solyc03g123660.2	AT1G17280	1.7773	Up
Solyc12g006840.1	AT3G16030	0.6415	Up
Solyc07g032230.2	AT2G19710	1.1358	Up
Solyc11g042470.1	AT1G71440	1.0245	Up
Solyc08g006730.1	AT2G39030	1.0192	Up
Solyc09g055930.2	AT5G48450	2.6368	Up
Solyc02g091370.2	AT1G22400	1.435	Up
Solyc06g052070.2	AT5G24320	1.8455	Up
Solyc02g071050.2	AT4G18220	0.3108	Up
Solyc12g010700.1	AT2G14830	2.3398	Up
Solyc01g006300.2	AT5G06720	0.2566	Up
Solyc08g006460.2	AT5G10650	2.4945	Up
Solyc12g015630.1	AT5G55570	1.9622	Up
Solyc02g089010.1	AT3G21630	0.0773	Up
Solyc03g026030.1	AT3G05390	0.0081	Up
Solyc05g007030.2	AT3G17900	1.9961	Up
Solyc09g074260.1	AT1G03440	1.4687	Up
Solyc06g066620.2	AT1G52220	1.4312	Up
Solyc04g049380.2	AT2G39190	1.6729	Up
Solyc07g065860.2	AT5G56040	1.6644	Up
Solyc09g065880.2	AT3G54650	0.3323	Up
Solyc03g093200.2	AT5G51400	1.3424	Up
Solyc11g040340.1	AT1G71380	2.5224	Up
Solyc02g088860.1	AT3G62200	0.4686	Up
Solyc08g067490.1	AT3G62900	1.0382	Up
Solyc08g083330.2	AT1G64720	2.6367	Up
Solyc06g083770.2	AT5G44000	2.7502	Up
Solyc02g022830.2	AT1G30680	2.0838	Up
Solyc05g005800.2	AT5G26830	2.4168	Up
Solyc10g008770.2	AT1G28960	1.6872	Up
Solyc10g080780.1	AT5G06950	0.1862	Up
Solyc05g010620.1	AT1G68930	0.2637	Up
Solyc06g006050.1	AT3G47090	1.1954	Up
Solyc01g103680.2	AT4G24330	0.8864	Up
Solyc01g079230.2	AT2G47230	0.6422	Up
Solyc07g056660.2	AT4G36630	0.0595	Up
Solyc06g068760.2	AT5G51020	0.3613	Up
Solyc10g076840.1	AT1G49390	2.1018	Up
Solyc02g069320.1	AT4G19650	1.4431	Up
Solyc07g032730.2	AT3G24620	2.7947	Up
Solyc10g053950.1	AT1G64260	1.9403	Up
Solyc04g080390.2	AT5G42765	2.7445	Up
Solyc12g027850.1	AT5G63610	0.5896	Up
Solyc11g063700.1	AT3G19160	2.0596	Up
Solyc05g051730.1	AT3G62930	2.8465	Up
Solyc02g055500.1	AT1G44750	1.153	Up
Solyc09g089630.2	AT4G14455	2.4055	Up
Solyc08g081610.2	AT4G23550	2.079	Up
Solyc10g039210.2	AT4G31940	2.4435	Up
Solyc08g067990.1	AT2G05920	1.6765	Up
Solyc11g072690.1	AT1G79500	1.304	Up
Solyc11g065970.1	AT2G30210	0.993	Up
Solyc01g106330.2	AT5G64440	0.0968	Up
Solyc02g072490.2	AT1G29200	2.1787	Up
Solyc07g052680.1	AT3G22070	1.6429	Up
Solyc04g049990.1	AT3G04580	1.9475	Up
Solyc02g084620.2	AT3G54350	0.8016	Up
Solyc04g071280.1	AT3G61360	1.4752	Up
Solyc08g062370.2	AT1G17020	1.9897	Up
Solyc01g099790.2	AT3G05545	0.178	Up
Solyc08g079890.1	AT1G04110	0.5116	Up
Solyc09g060150.1	AT3G03260	0.2152	Up
Solyc04g011570.2	AT2G22120	1.41	Up
Solyc08g061690.1	AT1G68460	1.5524	Up
Solyc07g007460.1	AT3G26300	2.0384	Up
Solyc09g092240.2	AT4G30990	0.6766	Up
Solyc08g083450.1	AT5G05260	2.8072	Up
Solyc10g083690.2	AT3G52970	0.6273	Up
Solyc02g030480.2	AT4G39330	2.1618	Up
Solyc06g060490.2	AT1G43700	0.1507	Up
Solyc04g055120.2	AT4G39850	0.4197	Up
Solyc10g080450.1	AT3G57930	2.2017	Up
Solyc07g064400.1	AT1G32120	2.6564	Up
Solyc08g021990.1	AT3G05530	1.3799	Up
Solyc11g073140.1	AT3G19430	2.1437	Up
Solyc03g111860.1	AT1G19900	2.8173	Up
Solyc10g012200.1	AT5G60440	0.6964	Up
Solyc06g007380.1	AT5G01710	1.7527	Up
Solyc04g074660.1	AT4G15030	2.3001	Up
Solyc11g068360.1	AT3G14470	0.4283	Up
Solyc09g074250.2	AT5G35960	2.5853	Up
Solyc06g059880.2	AT3G48560	0.2393	Up
Solyc12g035130.1	AT5G14610	1.3552	Up
Solyc08g078140.2	AT4G17510	0.7243	Up
Solyc01g091190.2	AT2G45300	2.8772	Up
Solyc11g072090.1	AT5G19485	2.3198	Up
Solyc10g044640.1	AT1G71900	1.5272	Up
Solyc12g005250.1	AT4G21270	0.1631	Up
Solyc01g056280.2	AT4G12560	0.1834	Up
Solyc03g118910.1	AT3G18190	2.3481	Up
Solyc12g017910.1	AT3G02050	0.3459	Up
Solyc08g062050.1	AT3G24340	2.3739	Up
Solyc11g069120.1	AT5G03970	0.5653	Up
Solyc12g044660.1	AT1G03495	2.1918	Up
Solyc07g053040.1	AT4G03220	2.723	Up
Solyc05g010470.2	AT1G13510	0.1619	Up
Solyc02g091740.2	AT4G37860	2.5399	Up
Solyc03g007620.2	AT5G62650	0.3561	Up
Solyc06g060580.1	AT1G21460	2.1325	Up
Solyc02g080020.1	AT4G23280	1.2382	Up
Solyc01g094500.2	AT4G20960	1.1849	Up
Solyc02g062180.2	AT2G17970	2.7348	Up
Solyc12g009670.1	AT5G20260	0.7317	Up
Solyc11g045680.1	AT5G13910	2.4302	Up
Solyc10g008840.2	AT5G60860	0.7292	Up
Solyc02g081560.1	AT5G10695	0.7166	Up
Solyc02g078860.2	AT5G54390	0.0113	Up
Solyc06g050550.2	AT5G58440	0.7665	Up
Solyc05g054460.2	AT2G39630	1.4292	Up
Solyc03g121370.2	AT2G19720	1.2552	Up
Solyc04g015740.2	AT2G41770	0.9052	Up
Solyc06g069850.2	AT3G47600	2.8354	Up
Solyc09g098560.2	AT1G54380	1.9615	Up
Solyc05g015850.2	AT5G13080	2.3826	Up
Solyc06g074160.1	AT3G18990	1.9542	Up
Solyc06g069570.2	AT5G61210	2.2212	Up
Solyc06g048930.2	AT3G56380	1.9942	Up
Solyc11g020500.1	AT3G63110	1.1691	Up
Solyc02g032180.1	AT5G47670	2.8248	Up
Solyc07g054420.2	AT2G20830	0.1198	Up
Solyc03g007370.2	AT5G24120	0.895	Up
Solyc12g027780.1	AT4G15020	1.8534	Up
Solyc08g006360.1	AT1G05680	0.8747	Up
Solyc01g110900.1	AT4G34770	1.7777	Up
Solyc11g045670.1	AT3G26935	2.8156	Up
Solyc11g073250.1	AT5G02560	2.15	Up
Solyc12g044180.1	AT1G61180	0.2418	Up
Solyc01g111800.2	AT1G31830	2.069	Up
Solyc03g113880.2	AT3G47830	2.5433	Up
Solyc04g012000.1	AT1G58400	1.4874	Up
Solyc06g065240.2	AT1G71990	0.3263	Up
Solyc01g049660.1	AT3G06240	0.8825	Up
Solyc11g020410.1	AT3G23630	0.6928	Up
Solyc10g078920.1	AT5G06690	0.3007	Up
Solyc10g008330.2	AT1G24020	2.8992	Up
Solyc02g068480.2	AT4G22350	0.2954	Up
Solyc04g080810.2	AT1G75440	0.0882	Up
Solyc05g006580.2	AT1G69980	2.1047	Up
Solyc04g012120.2	AT1G78300	0.6371	Up
Solyc10g051370.1	AT2G16250	2.1562	Up
Solyc03g122220.1	AT3G42860	2.7339	Up
Solyc11g045450.1	AT3G18990	0.3392	Up
Solyc10g078180.1	AT5G45190	1.0993	Up
Solyc11g008830.1	AT1G65620	1.1688	Up
Solyc02g087210.2	AT3G28210	0.0608	Up
Solyc02g070470.1	AT2G34585	1.1011	Up
Solyc11g007980.1	AT3G26300	1.5709	Up
Solyc01g013960.1	AT2G33060	1.6472	Up
Solyc04g039880.1	AT4G25650	0.7245	Up
Solyc04g081670.2	AT2G25940	0.5926	Up
Solyc10g018100.1	AT3G63450	1.2914	Up
Solyc02g091890.1	AT2G22795	2.6814	Up
Solyc04g077130.1	AT5G17870	2.5939	Up
Solyc01g057890.1	AT1G64260	2.4405	Up
Solyc03g112990.1	AT3G14300	1.522	Up
Solyc04g051470.1	AT4G09890	1.4746	Up
Solyc06g073800.2	AT5G23740	0.6925	Up
Solyc01g107450.2	AT2G15000	1.7549	Up
Solyc11g070140.1	AT3G48750	2.0269	Up
Solyc01g088390.2	AT2G44580	1.3462	Up
Solyc04g008200.2	AT5G35450	1.6427	Up
Solyc04g078560.1	AT4G06744	0.0135	Up
Solyc07g054070.2	AT1G03687	0.4883	Up
Solyc03g006750.1	AT3G14470	2.2549	Up
Solyc10g078820.1	AT5G06750	2.1591	Up
Solyc05g048830.2	AT3G61250	0.9132	Up
Solyc01g007520.2	ATCG00710	1.7008	Up
Solyc09g010720.2	AT2G37670	1.1139	Up
Solyc08g023360.1	AT4G17895	0.583	Up
Solyc10g078510.1	AT1G64760	1.1564	Up
Solyc01g008580.1	AT1G31260	2.3531	Up
Solyc01g050040.2	AT5G56340	1.1031	Up
Solyc04g079870.1	AT5G27470	1.8763	Up
Solyc08g078170.1	AT4G17500	2.2473	Up
Solyc08g079130.1	AT4G12410	1.2565	Up
Solyc01g005620.2	AT5G19760	0.1678	Up
Solyc08g008270.2	AT1G64355	0.5823	Up
Solyc09g057910.2	AT5G58450	0.3489	Up
Solyc07g063850.2	AT5G54510	2.5744	Up
Solyc11g022550.1	AT5G33406	0.7148	Up
Solyc01g099030.2	AT1G28590	0.1138	Up
Solyc06g083470.2	AT5G06060	2.7486	Up
Solyc05g053490.2	AT3G24040	2.2202	Up
Solyc03g058190.2	AT5G13650	0.2677	Up
Solyc01g110160.2	AT2G21385	2.3905	Up
Solyc11g069070.1	AT2G36950	0.4025	Up
Solyc06g076940.2	AT5G58740	2.7009	Up
Solyc12g010950.1	AT5G16970	1.8248	Up
Solyc03g082900.2	AT5G24318	1.3572	Up
Solyc12g014390.1	AT1G78630	2.649	Up
Solyc04g008450.2	AT2G30070	2.0502	Up
Solyc06g051930.2	AT3G49160	1.8185	Up
Solyc02g077240.2	AT5G54960	1.3525	Up
Solyc10g044900.1	AT5G49960	0.0419	Up
Solyc01g065560.2	AT4G16100	1.2478	Up
Solyc03g115470.2	AT5G61210	0.6744	Up
Solyc08g061760.1	AT1G68460	1.3223	Up
Solyc02g082060.1	AT4G25660	1.1214	Up
Solyc01g104750.2	AT1G68170	0.3227	Up
Solyc01g111790.1	AT5G25510	2.177	Up
Solyc11g072530.1	AT2G28520	1.4433	Up
Solyc04g074430.1	AT4G08950	2.1611	Up
Solyc08g074490.2	AT1G14590	1.5738	Up
Solyc02g079080.1	AT3G28410	1.0599	Up
Solyc06g008950.1	AT5G19090	2.3122	Up
Solyc04g079400.2	AT5G66850	1.0632	Up
Solyc03g007330.2	AT5G53170	1.7843	Up
Solyc11g062420.1	AT4G15733	2.5149	Up
Solyc05g021080.1	AT4G23160	2.0632	Up
Solyc08g077220.2	AT1G32400	0.2915	Up
Solyc06g082610.2	AT5G58300	1.4446	Up
Solyc04g064620.2	AT1G21460	2.2596	Up
Solyc02g062480.1	ATMG00300	1.2551	Up
Solyc03g120480.2	AT3G16230	2.4123	Up
Solyc12g096520.1	AT4G31750	2.4	Up
Solyc08g077150.2	AT2G35350	1.4255	Up
Solyc01g013930.1	AT3G03300	0.0682	Up
Solyc09g090110.2	AT2G31200	0.6198	Up
Solyc10g005770.2	AT5G47750	2.0073	Up
Solyc01g020200.1	ATCG01130	2.4461	Up
Solyc02g073580.1	AT4G18650	1.1487	Up
Solyc09g064860.2	AT4G02880	1.422	Up
Solyc01g111210.2	AT4G34880	2.0547	Up
Solyc11g072650.1	AT3G45770	0.7534	Up
Solyc05g016410.2	AT1G72710	2.1331	Up
Solyc07g063640.1	AT4G10265	2.484	Up
Solyc04g079590.2	AT4G31640	2.5279	Up
Solyc07g044730.2	AT1G06550	1.2385	Up
Solyc03g006780.2	AT1G11340	0.6768	Up
Solyc01g087170.2	AT2G41900	1.2972	Up
Solyc02g072420.1	AT3G23880	0.476	Up
Solyc04g008700.2	AT3G19840	1.7285	Up
Solyc07g040780.2	AT2G19430	0.8846	Up
Solyc06g076390.2	AT1G07480	0.1774	Up
Solyc01g105180.2	AT1G19270	2.8542	Up
Solyc06g059930.2	AT3G14520	1.781	Up
Solyc04g072130.1	AT1G22730	0.7663	Up
Solyc01g009200.2	AT2G27140	1.0998	Up
Solyc10g078780.1	AT5G06760	0.3488	Up
Solyc07g008920.2	AT5G57240	1.3532	Up
Solyc05g005160.2	AT1G60810	0.7271	Up
Solyc11g005400.1	AT2G18465	0.4265	Up
Solyc04g074120.2	AT1G22260	1.5624	Up
Solyc11g045330.1	AT2G30700	1.4739	Up
Solyc03g111840.2	AT4G24770	2.2231	Up
Solyc03g007440.2	AT5G53280	0.2289	Up
Solyc03g031890.2	AT5G56550	0.719	Up
Solyc09g092490.2	AT1G05530	0.926	Up
Solyc01g006670.2	AT5G12890	2.3054	Up
Solyc01g006930.2	AT5G06510	0.0025	Up
Solyc06g059780.1	AT2G24840	0.7201	Up
Solyc04g009320.2	AT3G51980	2.4897	Up
Solyc02g081590.2	AT4G10710	1.4192	Up
Solyc11g043040.1	AT2G42920	2.6331	Up
Solyc01g088300.2	AT3G05950	1.1542	Up
Solyc12g094450.1	AT1G76150	1.4696	Up
Solyc10g009440.2	AT5G47670	1.8279	Up
Solyc04g058090.2	AT3G55010	0.0743	Up
Solyc01g100840.2	AT5G02280	0.261	Up
Solyc10g078550.1	AT5G18170	0.5906	Up
Solyc10g005130.2	AT1G01040	2.1228	Up
Solyc02g091030.2	AT5G63470	2.1524	Up
Solyc05g055490.1	AT5G48450	1.4778	Up
Solyc02g083140.2	AT2G04270	2.5781	Up
Solyc03g078720.2	AT1G22370	2.3723	Up
Solyc09g075460.2	AT3G16850	0.5311	Up
Solyc01g108400.2	AT3G50530	0.2291	Up
Solyc10g086760.1	AT5G23860	2.155	Up
Solyc02g065300.1	AT1G09620	0.8875	Up
Solyc05g007580.1	AT5G15210	1.6498	Up
Solyc02g083710.2	AT4G38630	1.8965	Up
Solyc08g016070.1	AT4G16340	0.8547	Up
Solyc02g062410.1	AT4G27890	2.4941	Up
Solyc08g008350.2	AT4G10970	2.0167	Up
Solyc02g021480.2	AT1G29820	0.8286	Up
Solyc01g090900.2	AT3G60590	2.0635	Up
Solyc01g095650.2	AT1G01370	1.5747	Up
Solyc07g054400.1	AT5G50930	2.6693	Up
Solyc04g015100.2	AT5G47720	1.4986	Up
Solyc08g067100.2	AT5G10770	1.2294	Up
Solyc06g074960.2	AT3G45040	1.9227	Up
Solyc11g011760.1	AT5G16550	0.9918	Up
Solyc03g063270.2	AT3G17450	2.7377	Up
Solyc04g081440.2	AT4G34860	1.5865	Up
Solyc04g080540.2	AT1G19530	0.8713	Up
Solyc01g068510.1	AT5G09520	1.4194	Up
Solyc04g079410.2	AT1G47720	2.8687	Up
Solyc03g112800.1	AT2G39530	2.1887	Up
Solyc01g008770.2	AT5G19390	0.3373	Up
Solyc06g069430.2	AT5G60910	1.8036	Up
Solyc09g065350.1	AT2G32100	2.0663	Up
Solyc05g051150.1	AT3G10390	1.6936	Up
Solyc08g061610.2	AT5G21930	1.5908	Up
Solyc07g066620.2	AT1G56180	2.7431	Up
Solyc00g316030.1	AT1G64260	1.1845	Up
Solyc03g082870.2	AT5G24320	1.8504	Up
Solyc03g120780.2	AT1G52300	1.1053	Up
Solyc10g086150.1	AT2G37220	2.3898	Up
Solyc11g069830.1	AT3G10350	2.3629	Up
Solyc04g011790.1	AT1G03020	1.0629	Up
Solyc02g069920.2	AT1G30520	2.6977	Up
Solyc10g005060.2	AT5G54160	1.9547	Up
Solyc05g015710.2	AT1G27290	1.6793	Up
Solyc10g079950.1	AT2G15490	1.4062	Up
Solyc04g009630.2	AT5G11720	1.9246	Up
Solyc04g056710.1	AT2G02240	0.7922	Up
Solyc11g006360.1	AT3G19990	1.7159	Up
Solyc05g048860.2	AT4G00660	1.7407	Up
Solyc11g063690.1	AT5G19040	2.4271	Up
Solyc07g008690.2	AT5G23960	2.5679	Up
Solyc06g066280.2	AT2G45550	1.6504	Up
Solyc03g115460.1	AT3G12650	0.1873	Up
Solyc01g058220.1	AT4G24750	0.1594	Up
Solyc12g015990.1	AT4G31170	2.4242	Up
Solyc01g112220.2	AT2G17220	1.3725	Up
Solyc07g056340.2	AT1G29400	2.749	Up
Solyc03g112730.2	AT5G40380	1.8034	Up
Solyc06g009790.2	AT3G16850	0.1432	Up
Solyc03g117400.2	AT1G15750	0.9136	Up
Solyc06g084310.2	AT4G02840	0.6077	Up
Solyc10g011980.2	AT1G01500	2.7621	Up
Solyc10g084240.1	AT2G37130	1.0952	Up
Solyc00g015750.1	AT2G37770	2.782	Up
Solyc09g010680.2	AT5G02460	0.3393	Up
Solyc11g065780.1	AT3G14470	2.1143	Up
Solyc02g062710.1	AT5G67150	2.8096	Up
Solyc02g093860.2	AT5G40780	0.5811	Up
Solyc08g016270.1	AT1G74170	2.7965	Up
Solyc04g050570.2	AT5G33370	0.1316	Up
Solyc05g009870.2	AT1G68820	2.5964	Up
Solyc01g088190.1	AT2G16040	0.9103	Up
Solyc03g026010.1	AT5G52180	2.7146	Up
Solyc07g041960.1	AT1G43710	1.894	Up
Solyc05g050950.2	AT2G45280	0.216	Up
Solyc04g081420.2	AT1G75730	1.6647	Up
Solyc10g050450.1	AT3G44150	0.4868	Up
Solyc06g008620.1	AT4G01870	1.4379	Up
Solyc03g120130.2	AT1G79915	0.0722	Up
Solyc06g075960.1	AT1G07660	1.3078	Up
Solyc08g062060.1	AT1G05490	0.8544	Up
Solyc10g081790.1	AT5G06490	2.2131	Up
Solyc04g014870.2	AT3G49500	0.7372	Up
Solyc02g050200.1	AT5G01630	2.4038	Up
Solyc12g014110.1	AT1G53210	1.0957	Up
Solyc12g035980.1	ATCG00860	2.574	Up
Solyc02g077420.2	AT4G18550	0.1711	Up
Solyc01g060300.1	AT5G60440	2.0456	Up
Solyc09g091020.2	AT1G04140	0.2122	Up
Solyc04g074980.2	AT5G49980	1.3139	Up
Solyc02g068820.1	AT5G46330	1.5201	Up
Solyc04g072540.2	AT5G07900	0.7863	Up
Solyc03g118340.2	AT5G50920	1.0206	Up
Solyc10g081890.1	AT3G11680	0.3064	Up
Solyc04g064670.2	AT1G77090	1.1087	Up
Solyc05g045910.1	ATMG00090	0.8359	Up
Solyc09g090870.2	AT3G24320	0.2152	Up
Solyc12g007060.1	AT5G55980	1.5559	Up
Solyc11g012150.1	AT4G12610	0.1934	Up
Solyc04g008750.2	AT5G63670	2.565	Up
Solyc05g008670.2	AT1G68200	2.4567	Up
Solyc02g082200.2	AT3G54900	1.9508	Up
Solyc07g043410.1	AT2G15480	1.7462	Up
Solyc09g009470.1	AT1G67190	1.1422	Up
Solyc05g020000.1	AT1G74660	1.4337	Up
Solyc04g026340.1	AT4G04040	1.1813	Up
Solyc06g084060.2	AT3G54650	0.857	Up
Solyc07g041940.2	AT2G05940	0.7756	Up
Solyc05g053850.2	AT1G65480	2.7352	Up
Solyc02g067020.1	AT5G19790	0.8414	Up
Solyc06g073560.2	AT3G45300	0.2184	Up
Solyc06g064620.2	AT1G55120	1.5646	Up
Solyc09g011130.1	AT5G06060	0.3448	Up
Solyc11g069470.1	AT5G60690	2.372	Up
Solyc08g066120.2	AT3G03710	2.0577	Up
Solyc12g017540.1	AT3G59910	1.7873	Up
[truncated: 8,875 more rows]

## Sheet: Vitis vinifera (Study 1)
Gene_ID (Vitis vinifera cv. M4)	Arab_Ortholog	Log2FC	Up/Down
[truncated: 11,114 more rows]

[truncated: 2 more sheets: Vitis vinifera (Study 2), Triticum aestivum]
