# Supplementary material for: Identification of key genes and its chromosome regions linked to drought responses in leaves across different crops through meta-analysis of RNA-Seq data
Source: BMC Plant Biol. 2019 May 10;19:194. doi: 10.1186/s12870-019-1794-y (PMC6511156; doi:10.1186/s12870-019-1794-y)
Supplement: Supplementary file 7 — Table S2. Genes mapped in the chromosome which are involved in transcription factors, abiotic stress response and hormone metabolism. Arabidopsis ortholog, description and corresponding gene IDs were indicated. (XLSX 17 kb) [file 12870_2019_1794_MOESM7_ESM.xlsx]

## Sheet: TableS2
Table S2: Genes mapped in the chromosome which are involved in transcription factors, abiotic stress response and hormone metabolism. Arabidopsis ortholog, description and corresponding gene IDs were indicated.
GENE_ID	DESCRIPTION	Malus X domestica	Arabidopsis thaliana	Zea mays cv. (B73) [study 1]	Zea mays cv. (B73) [study 2]	Solanum tuberosum cv. Gwiazda	Solanum lycopersicum cv. M82	Vitis vinifera cv. M4	Vitis vinifera cv. Summer Black	Triticum aestivum cv. Luyuan 502
AT1G01120	3-KETOACYL-COA SYNTHASE 1	MDP0000135974	AT1G01120	Zm00008a000923	Zm00008a000923				GSVIVG01027424001	Traes_5BL_73EF0E0C6
AT1G52340	SHORT CHAIN DEHYDROGENASE REDUCTASE 1	MDP0000399796	AT1G52340	Zm00008a019151	Zm00008a001233	PGSC0003DMG400023194	Solyc04g071960.2	GSVIVG01033919001	GSVIVG01033912001	Traes_5AL_6B2F57AF6
AT1G55850	CELLULOSE SYNTHASE LIKE E1	MDP0000086296	AT1G55850	Zm00008a022862	Zm00008a028372	PGSC0003DMG400029792	Solyc07g065660.2	GSVIVG01026557001	GSVIVG01026554001	Traes_6DS_FCE374FA9
AT1G58340	BUSH-AND-CHLOROTIC DWARF	MDP0000891117	AT1G58340	Zm00008a000844	Zm00008a000844		Solyc02g090740.2	GSVIVG01009253001	GSVIVG01022141001	Traes_4BL_149C27671
AT1G68530	3-KETOACYL-COA SYNTHASE 6	MDP0000218282	AT1G68530	Zm00008a000789	Zm00008a000789	PGSC0003DMG400012670	Solyc02g085870.2	GSVIVG01011900001		Traes_4AL_A8751CB8F
AT2G01980	SALT OVERLY SENSITIVE 1	MDP0000214924	AT2G01980	Zm00008a003078	Zm00008a003078	PGSC0003DMG400022786	Solyc00g021510.1		GSVIVG01011573001	Traes_5BL_24CF61E6A
AT2G04550	INDOLE-3-BUTYRIC RESPONSE 5	MDP0000232135	AT2G04550	Zm00008a022838	Zm00008a022838		Solyc07g049410.2		GSVIVG01030535001
AT2G33150	3-KETOACYL-COA THIOLASE 2	MDP0000039909	AT2G33150	Zm00008a020071	Zm00008a023343	PGSC0003DMG400029618	Solyc09g091470.2		GSVIVG01028557001	Traes_6AL_E300E5DDF
AT2G46680	HOMEOBOX 7	MDP0000311522	AT2G46680	Zm00008a028650	Zm00008a028650	PGSC0003DMG400000248	Solyc08g083130.2	GSVIVG01027407001		Traes_2AL_BFB0C6D4C
AT3G02850	SHAKER FAMILY POTTASIUM ION CHANNEL	MDP0000142193		Zm00008a025096	Zm00008a025096	PGSC0003DMG400033692	Solyc05g051220.2	GSVIVG01015593001	GSVIVG01030667001	Traes_7AS_81CB82499
AT3G03740	BTB-POZ AND MATH DOMAIN 4	MDP0000322056	AT3G03740	Zm00008a005441	Zm00008a002608	PGSC0003DMG400022701	Solyc11g072070.1	GSVIVG01037518001		Traes_2AS_6C86821B1
AT3G04120	GLYCERALDEHYDE-3-PHOSPHATE DEHYDROGENASE	MDP0000776958	AT3G04120		Zm00008a024890	PGSC0003DMG400026978	Solyc06g071920.2	GSVIVG01037170001	GSVIVG01010328001	Traes_6DL_B3AD4834A
AT3G07160	GLUCAN SYNTHASE LIKE 10	MDP0000121480	AT3G07160	Zm00008a000131	Zm00008a000544	PGSC0003DMG400032200	Solyc01g006360.2	GSVIVG01025371001	GSVIVG01025370001	Traes_4DL_FD4E98087
AT3G17510	CBL INTERACTING PROTEIN KINASE 1	MDP0000303735	AT3G17510	Zm00008a011649	Zm00008a011649	PGSC0003DMG400027149	Solyc12g098910.1	GSVIVG01017690001		Traes_1DS_1AA5BF8E0
AT4G17615	CALCINEURIN B-LIKE CALCIUM SENSOR PROTEINS		AT4G17615		Zm00008a028288	PGSC0003DMG400026580	Solyc08g007160.2	GSVIVG01004842001		Traes_5AL_F2D4ACCA3
AT4G22200	POTASSIUM TRANSPORT 2	MDP0000889811	AT4G22200	Zm00008a025845	Zm00008a025845	PGSC0003DMG400023769	Solyc05g025790.2	GSVIVG01022866001		Traes_1BL_8DAC11230
AT4G33950	SUCROSE NONFERMENTING 1-RELATED PROTEIN KINASE 2	MDP0000168341	AT4G33950	Zm00008a005299	Zm00008a036642	PGSC0003DMG400023636	Solyc11g010130.1	GSVIVG01003419001	GSVIVG01004839001	Traes_5DS_4ABE4DD6F
AT5G09650	PYROPHOSPHORYLASE 6	MDP0000130821	AT5G09650	Zm00008a023114		PGSC0003DMG400026784	Solyc10g047950.1	GSVIVG01009248001	GSVIVG01009250001	Traes_6DL_F97DA39AD
AT5G13000	CALLOSE SYNTHASE 3	MDP0000229527	AT5G13000	Zm00008a000199	Zm00008a020648	PGSC0003DMG400032202	Solyc01g006370.2	GSVIVG01019235001	GSVIVG01025362001	Traes_6DL_79FE961B3
AT5G59320	LIPID TRANSFER PROTEIN 3	MDP0000285074	AT5G59320	Zm00008a014816	Zm00008a014816	PGSC0003DMG400025538		GSVIVG01027088001	GSVIVG01032682001	Traes_5DL_488FBAEEC
AT1G68810	BASIC HELIX-LOOP-HELIX (BHLH) DNA-BINDING SUPERFAMILY PROTEIN	MDP0000562627	AT1G68810	Zm00008a003779	Zm00008a001003	PGSC0003DMG400023577	Solyc04g006990.2	GSVIVG01009166001	GSVIVG01020688001	Traes_5DL_4E393F90D
AT4G32010	HSI2-LIKE 1	MDP0000233653	AT4G32010	Zm00008a009955	Zm00008a029631	PGSC0003DMG400022362	Solyc10g075030.1	GSVIVG01003212001	GSVIVG01030182001	Traes_2BS_5B00A8C50
AT2G44940	INTEGRASE-TYPE DNA-BINDING SUPERFAMILY PROTEIN	MDP0000246608	AT2G44940	Zm00008a002044	Zm00008a002044	PGSC0003DMG400026035		GSVIVG01006277001	GSVIVG01002195001	Traes_2AL_45E6314EF
AT3G51550	MALECTIN/RECEPTOR-LIKE PROTEIN KINASE FAMILY PROTEIN	MDP0000145410	AT3G51550	Zm00008a001408	Zm00008a001408	PGSC0003DMG400029885	Solyc09g015830.1	GSVIVG01032888001	GSVIVG01012235001	Traes_3AL_018D4C27C
AT4G17880	BASIC HELIX-LOOP-HELIX (BHLH) DNA-BINDING FAMILY PROTEIN		AT4G17880	Zm00008a002153	Zm00008a002153	PGSC0003DMG401010822	Solyc08g076930.1	GSVIVG01019659001
AT5G07990	CYTOCHROME P450 SUPERFAMILY PROTEIN	MDP0000182000	AT5G07990	Zm00008a001553	Zm00008a026835	PGSC0003DMG400005580	Solyc03g122360.2	GSVIVG01033633001	GSVIVG01015074001	Traes_2AL_3E1961FE8
AT1G52230	PHOTOSYSTEM I SUBUNIT H2	MDP0000142895	AT1G52230	Zm00008a026420	Zm00008a026420	PGSC0003DMG400002626	Solyc06g066640.2		GSVIVG01017071001	Traes_4DS_7311812EC
AT4G40060	HOMEOBOX PROTEIN 16	MDP0000736852	AT4G40060	Zm00008a009073	Zm00008a002541	PGSC0003DMG400030837	Solyc04g074700.2	GSVIVG01003431001		Traes_4BL_ECD20BE67
AT2G36960	TSL-KINASE INTERACTING PROTEIN 1	MDP0000221510	AT2G36960	Zm00008a000901	Zm00008a000901				GSVIVG01025725001	Traes_7DS_5AF071335
AT3G14420	ALDOLASE-TYPE TIM BARREL FAMILY PROTEIN	MDP0000265684	AT3G14420	Zm00008a026805	Zm00008a026805	PGSC0003DMG400027654	Solyc07g056540.2	GSVIVG01021520001	GSVIVG01038078001	Traes_5AL_C9486E4B1
AT5G64220	CALMODULIN-BINDING TRANSCRIPTION ACTIVATOR PROTEIN WITH CG-1 AND ANKYRIN DOMAIN	MDP0000255517	AT5G64220	Zm00008a000600	Zm00008a000600		Solyc01g057270.2	GSVIVG01017670001	GSVIVG01002635001	Traes_2AS_506D953C1
AT2G46870	AP2/B3-LIKE TRANSCRIPTIONAL FACTOR FAMILY PROTEIN	MDP0000138163	AT2G46870	Zm00008a000142	Zm00008a008230		Solyc08g013700.1		GSVIVG01019699001
AT4G29160	SNF7 FAMILY PROTEIN	MDP0000292973	AT4G29160	Zm00008a017703		PGSC0003DMG400028944	Solyc05g026050.2	GSVIVG01015258001	GSVIVG01016913001	Traes_5AL_A769CB8A6
AT4G22140	PHD FINGER FAMILY PROTEIN / BROMO-ADJACENT HOMOLOGY (BAH) DOMAIN-CONTAINING PROTEIN	MDP0000410971	AT4G22140	Zm00008a003825	Zm00008a026984	PGSC0003DMG400030955	Solyc02g081130.1	GSVIVG01004809001	GSVIVG01024220001
AT4G40030	HISTONE SUPERFAMILY PROTEIN	MDP0000121016	AT4G40030	Zm00008a001659	Zm00008a033847	PGSC0003DMG400027835	Solyc05g051500.2	GSVIVG01003423001	GSVIVG01009838001	Traes_4AL_D6B61EC76
AT5G04560	HHH-GPD BASE EXCISION DNA REPAIR FAMILY PROTEIN	MDP0000120325	AT5G04560	Zm00008a021808		PGSC0003DMG400028264	Solyc11g007580.1	GSVIVG01033777001	GSVIVG01034713001	Traes_1AL_3C186092E
AT4G17050	UREIDOGLYCINE AMINOHYDROLASE	MDP0000338059	AT4G17050	Zm00008a028902	Zm00008a028902	PGSC0003DMG400026243		GSVIVG01021810001	GSVIVG01003685001	Traes_2AS_27815875C
AT5G50920	CLPC HOMOLOGUE 1	MDP0000149581	AT5G50920	Zm00008a007550	Zm00008a012416	PGSC0003DMG402014476	Solyc03g118340.2	GSVIVG01008636001		Traes_5AS_324623ECB
AT4G29000	TESMIN/TSO1-LIKE CXC DOMAIN-CONTAINING PROTEIN	MDP0000233007	AT4G29000	Zm00008a013754	Zm00008a013754		Solyc07g020710.2	GSVIVG01015363001	GSVIVG01035652001	Traes_2BS_5F0CE5D18
AT5G54680	BASIC HELIX-LOOP-HELIX (BHLH) DNA-BINDING SUPERFAMILY PROTEIN	MDP0000143266	AT5G54680	Zm00008a000524	Zm00008a025924	PGSC0003DMG400021717	Solyc10g006510.2	GSVIVG01007339001		Traes_2DS_B05DDA181
AT4G29080	PHYTOCHROME-ASSOCIATED PROTEIN 2	MDP0000174664	AT4G29080	Zm00008a025477	Zm00008a025477	PGSC0003DMG400000375	Solyc12g007230.1	GSVIVG01015350001	GSVIVG01017046001	Traes_3AS_650C7A7A9
AT4G04890	PROTODERMAL FACTOR 2	MDP0000763731	AT4G04890	Zm00008a011279	Zm00008a015483	PGSC0003DMG400024068	Solyc12g005830.1	GSVIVG01012643001		Traes_2AL_48B239DD6
AT5G39660	CYCLING DOF FACTOR 2	MDP0000146673	AT5G39660	Zm00008a004407	Zm00008a029664	PGSC0003DMG400025129	Solyc02g067230.2	GSVIVG01029943001	GSVIVG01007992001	Traes_4BS_54B255930
AT2G29420	GLUTATHIONE S-TRANSFERASE TAU 7	MDP0000490749	AT2G29420		Zm00008a028322	PGSC0003DMG400022023	Solyc09g011570.2	GSVIVG01034557001	GSVIVG01024852001	Traes_1DL_71BB2A0FC
AT1G21270	WALL-ASSOCIATED KINASE 2	MDP0000128407	AT1G21270	Zm00008a006392	Zm00008a003246	PGSC0003DMG400006729	Solyc09g005170.1	GSVIVG01008466001	GSVIVG01021673001	Traes_7AS_3D476FBB7
AT5G42190	E3 UBIQUITIN LIGASE SCF COMPLEX SUBUNIT SKP1/ASK1 FAMILY PROTEIN	MDP0000268087	AT5G42190	Zm00008a015334	Zm00008a015334	PGSC0003DMG400026719	Solyc01g111650.2	GSVIVG01009967001		Traes_5DS_3276C3054
AT1G76710	SET DOMAIN GROUP 26	MDP0000135637	AT1G76710		Zm00008a024564	PGSC0003DMG400022981	Solyc07g008500.1	GSVIVG01017489001	GSVIVG01034571001	Traes_2BL_E1DB96FA9
AT4G26640	WRKY FAMILY TRANSCRIPTION FACTOR FAMILY PROTEIN	MDP0000184361	AT4G26640	Zm00008a009649	Zm00008a029206	PGSC0003DMG400022290	Solyc07g065260.2	GSVIVG01037775001		Traes_2AS_C407071E4
AT5G49160	METHYLTRANSFERASE 1	MDP0000259734	AT5G49160	Zm00008a026949	Zm00008a026949	PGSC0003DMG400030941		GSVIVG01022824001	GSVIVG01023152001	Traes_2AS_9B3DEDDAB
AT4G36800	RUB1 CONJUGATING ENZYME 1	MDP0000851291	AT4G36800	Zm00008a024476	Zm00008a024476	PGSC0003DMG400020568	Solyc12g089030.1	GSVIVG01031919001		Traes_5DL_6ECA368F5
AT1G15520	PLEIOTROPIC DRUG RESISTANCE 12	MDP0000259421	AT1G15520	Zm00008a018567	Zm00008a002770	PGSC0003DMG400019165	Solyc06g036240.1	GSVIVG01017187001	GSVIVG01017194001	Traes_3AL_0C1B383C3
AT5G05610	ALFIN-LIKE 1	MDP0000159096	AT5G05610	Zm00008a008491	Zm00008a030118	PGSC0003DMG400023078	Solyc10g085180.1	GSVIVG01032811001	GSVIVG01011162001
AT3G23240	ETHYLENE RESPONSE FACTOR 1	MDP0000322279		Zm00008a005859	Zm00008a027037	PGSC0003DMG400023619	Solyc04g014530.1	GSVIVG01036201001	GSVIVG01028315001	Traes_2DS_9698ADBC2
AT4G16110	RESPONSE REGULATOR 2	MDP0000155328	AT4G16110	Zm00008a000807	Zm00008a000807	PGSC0003DMG400029514	Solyc09g010340.1	GSVIVG01010626001	GSVIVG01028069001	Traes_4DL_2527CA8BF
AT4G38890	FMN-LINKED OXIDOREDUCTASES SUPERFAMILY PROTEIN	MDP0000529847	AT4G38890	Zm00008a037672	Zm00008a037672			GSVIVG01024158001		Traes_2BS_B78C6D8CB
