# Supplementary material for: Identification of key genes and its chromosome regions linked to drought responses in leaves across different crops through meta-analysis of RNA-Seq data
Source: BMC Plant Biol. 2019 May 10;19:194. doi: 10.1186/s12870-019-1794-y (PMC6511156; doi:10.1186/s12870-019-1794-y)
Supplement: Supplementary file 9 — Table S3. Genes mapped in the chromosome which are involved in atleast 7 of 9 studies. Arabidopsis ortholog, description and corresponding gene IDs were indicated. (XLSX 12 kb) [file 12870_2019_1794_MOESM9_ESM.xlsx]

## Sheet: Sheet1
Table S3: Genes mapped in the chromosome which are involved in at least 7 of 9 studies. Arabidopsis ortholog, description and corresponding gene IDs were indicated.
GENE_ID	DESCRIPTION	EXPRESSION PATTERN	Malus X domestica	Arabidopsis thaliana	Zea mays cv. (B73) [study 1]	Zea mays cv. (B73) [study 2]	Solanum tuberosum cv. Gwiazda	Solanum lycopersicum cv. M82	Vitis vinifera cv. M4	Vitis vinifera cv. Summer Black	Triticum aestivum cv. Luyuan 502
AT3G23240	Ethylene response factor 1	UP	MDP0000322279		Zm00008a005859	Zm00008a027037	PGSC0003DMG400023619	Solyc04g014530.1	GSVIVG01036201001	GSVIVG01028315001	Traes_2DS_9698ADBC2
AT2G02800	Protein kinase 2B	UP	MDP0000134027	AT2G02800	Zm00008a004410	Zm00008a027216	PGSC0003DMG400022696	Solyc01g010660.2	GSVIVG01020041001	GSVIVG01020042001	Traes_4BL_4998A7AE0
AT2G47300	Ribonuclease	UP	MDP0000191284	AT2G47300		Zm00008a029687	PGSC0003DMG400027361	Solyc11g007800.1	GSVIVG01038383001	GSVIVG01038399001	Traes_4AL_631CCA6F0
AT4G26640	WRKY20	UP	MDP0000184361	AT4G26640	Zm00008a009649	Zm00008a029206	PGSC0003DMG400022290	Solyc07g065260.2	GSVIVG01037775001		Traes_2AS_C407071E4
AT5G05610	Alfin-like 1	UP	MDP0000159096	AT5G05610	Zm00008a008491		PGSC0003DMG400023078	Solyc10g085180.1	GSVIVG01032811001	GSVIVG01011162001
AT3G56850	ABA-responsive element binding protein 3	DOWN	MDP0000215106	AT3G56850	Zm00008a013537	Zm00008a030118	PGSC0003DMG400028121	Solyc10g076920.1	GSVIVG01000887001	GSVIVG01001940001	Traes_4BL_4C9A415F3
AT5G18570	GTP1/OBG family protein	DOWN	MDP0000230479	AT5G18570	Zm00008a005499	Zm00008a005499		Solyc00g026870.1	GSVIVG01017775001	GSVIVG01009800001	Traes_1BS_8828071CF
AT4G16110	Response regulator 2	DOWN	MDP0000155328	AT4G16110	Zm00008a000807	Zm00008a000807	PGSC0003DMG400029514	Solyc09g010340.1	GSVIVG01010626001	GSVIVG01028069001	Traes_4DL_2527CA8BF
AT3G03610	ELMO/CED-12 family protein	DOWN	MDP0000268228	AT3G03610	Zm00008a001355	Zm00008a001355	PGSC0003DMG400028206	Solyc10g081270.1	GSVIVG01029902001	GSVIVG01030916001	Traes_4BS_450BEE2CD
AT5G49910	Chloroplast heat shock protein 70-2	DOWN	MDP0000298502	AT5G49910	Zm00008a004883	Zm00008a004883	PGSC0003DMG400024887	Solyc01g103450.2		GSVIVG01026014001	Traes_1BL_87D534EBA
AT3G25800	Protein phosphatase 2A subunit A2	DOWN	MDP0000141005	AT3G25800	Zm00008a024167	Zm00008a033854	PGSC0003DMG403015876	Solyc05g009600.2	GSVIVG01011923001	GSVIVG01008268001
AT3G06720	Importin alpha isoform 1	DOWN	MDP0000288199	AT3G06720	Zm00008a011322	Zm00008a029901	PGSC0003DMG400029895	Solyc08g041890.2	GSVIVG01028079001	GSVIVG01031205001
AT3G53900	Uracil phosphoribosyltransferase	DOWN	MDP0000180566	AT3G53900	Zm00008a036950	Zm00008a025929		Solyc09g011300.2		GSVIVG01034092001	Traes_1DL_8298FB2DF
AT1G49590	Zinc-finger and ocre domain-containing protein 1	UP	MDP0000273973	AT1G49590	Zm00008a033392		PGSC0003DMG400025811	Solyc01g108430.2	GSVIVG01031784001		Traes_7BS_A1D8020B1
AT4G27650	Pelota	UP	MDP0000120319	AT4G27650	Zm00008a006056		PGSC0003DMG400025436		GSVIVG01019146001	GSVIVG01033716001	Traes_2DL_633374955
AT3G03800	Syntaxin of plants 131	UP	MDP0000216913		Zm00008a010484	Zm00008a026857	PGSC0003DMG400021498	Solyc01g056830.2	GSVIVG01030607001	GSVIVG01022480001
AT3G57930	Rho gtpase-activating gaco-like protein	UP	MDP0000298032	AT3G57930			PGSC0003DMG400023675	Solyc10g080450.1	GSVIVG01010686001	GSVIVG01033518001	Traes_6BL_0EBB7C768
AT3G20390	Reactive intermediate deaminase a	UP	MDP0000180894	AT3G20390	Zm00008a028962	Zm00008a028962	PGSC0003DMG400022217	Solyc07g064600.2	GSVIVG01037650001
AT4G13780	Methionine-trna ligase	DOWN	MDP0000139132	AT4G13780	Zm00008a000767	Zm00008a000767	PGSC0003DMG400028753		GSVIVG01038361001	GSVIVG01009513001
AT2G48070	Resistance to phytophthora 1	UP	MDP0000190843	AT2G48070	Zm00008a025774	Zm00008a025774	PGSC0003DMG400023469		GSVIVG01011060001		Traes_1AL_4E2B761FA
AT4G29390	Ribosomal protein s30 family protein	UP	MDP0000126318	AT4G29390	Zm00008a025237	Zm00008a025237	PGSC0003DMG400000286	Solyc12g008700.1		GSVIVG01016902001
AT5G47900	Heparan-alpha-glucosaminide n-acetyltransferase-like protein	UP	MDP0000120877	AT5G47900	Zm00008a021901	Zm00008a028545		Solyc06g084590.2	GSVIVG01001132001		Traes_3B_74443B960
AT2G17980	Member of sly1 gene family	DOWN	MDP0000314394	AT2G17980	Zm00008a002539	Zm00008a002539		Solyc01g112150.2	GSVIVG01023951001	GSVIVG01019333001
AT3G46450	Phosphoglyceride transfer family protein	UP	MDP0000135280	AT3G46450	Zm00008a005640	Zm00008a029659	PGSC0003DMG400023525	Solyc06g075980.2		GSVIVG01025001001
AT3G07990	Serine carboxypeptidase-like 27	UP	MDP0000259633	AT3G07990	Zm00008a025497	Zm00008a025497	PGSC0003DMG400027263	Solyc04g015340.2	GSVIVG01016307001
AT3G22750	Protein kinase superfamily protein	DOWN	MDP0000164923	AT3G22750	Zm00008a004623		PGSC0003DMG400032242		GSVIVG01001193001	GSVIVG01018020001	Traes_5AL_7B1C0342F
AT5G16260	Early flowering9	UP	MDP0000148104	AT5G16260	Zm00008a017752	Zm00008a028861			GSVIVG01003992001	GSVIVG01007182001	Traes_2AL_84DE2C67B
