# Supplementary material for: Identification of key genes and its chromosome regions linked to drought responses in leaves across different crops through meta-analysis of RNA-Seq data
Source: BMC Plant Biol. 2019 May 10;19:194. doi: 10.1186/s12870-019-1794-y (PMC6511156; doi:10.1186/s12870-019-1794-y)
Supplement: Supplementary file 10 — Table S4. Genes involved in the leaf developmental stage that are commonly drought-regulated were shown. Common in seedling studies and common in mature studies were given in separate sheets. GeneID, description, expression pattern and binname were indicated. (XLSX 14 kb) [file 12870_2019_1794_MOESM10_ESM.xlsx]

## Sheet: Common_Seedling_Leaves
Table S4 : Gene ID, description and expression of genes which are common among seedling leaves
Gene_ID	Description	Expression	BinName
Common among seedling leaves
AT5G35570	O-fucosyltransferase family protein	Up	AUXIN INDUCED REGULATED RESPONSIVE ACTIVATED
AT3G62980	Transport inhibitor response 1	Up
AT1G60710	Oxidoreductase	Down
AT4G27450	Aluminum induced protein	Down
AT4G38840	Auxin responsive protein	Up
AT2G34680	Protein binding	Down
AT5G42560	Abscisic acid-responsive HVA22	Up	ABSCISIC ACID SYNTHESIS
AT3G56850	ABA-responsive element binding	Down
AT4G33430	BRI1-Associated receptor kinase	Down	BRASSINOSTEROID
AT3G15210	Ethylene responsive element binding factor 4	Up	ETHYLENE
AT5G25190	ESE3, ETHYLENE AND SALT INDUCIBLE 3	Up
AT5G21482	Cytokinin dehydrogenase	Down	CYTOKININ
AT2G32440	ENT-kaurenoic hydroxylase 2	Up	GIBBERELIN SYNTHESIS
AT5G51810	Gibberellin 20 oxidase 2	Down
AT1G15550	Gibberellin 3-oxidase 1	Up
AT1G78440	Gibberellin 2-beta-dioxygenase	Down
AT4G26640	WRKY20	Up	WRKY
AT4G01250	WRKY22	Down
AT4G23810	WRKY53	Up
AT2G47210	MYB family transcription factor	Down	MYB
AT1G22640	MYB domain protein 3	Up
AT3G47600	MYB domain protein 94	Up
AT4G32730	MYB transcription coactivator	Up
AT3G01140	MYB domain protein 106	Up
AT2G02060	Transcription factor	Up
AT1G05270	TraB family protein	Up	bZIP
AT2G40950	DNA binding / transcription activator	Up
AT1G73830	BR enhanced expression 3	Up	bHLH
AT4G34530	Cryptochrome-interacting basic-helix-loop-felix 1	Down
AT2G41130	basic helix-loop-helix	Up
AT3G24140	FMA (FAMA)	Up
AT4G36930	SPATULA	Up
AT5G54680	IAA-leucine resistant3	Up
AT4G02590	Unfertilized embryo sac 12	Up
AT5G49910	Chloroplast heat shock protein 70-2	Down	HEAT
AT1G07400	kDa class I heat shock protein	Down
AT4G11660	Transcription repressor	Down
AT1G24120	ARG1-LIKE 1	Down
AT2G18465	DNAJ heat shock N-terminal domain-containing protein	Up
AT5G48030	Gametophytic factor 2	Down
AT3G22530	Unknown protein	Up
AT5G53150	Heat shock protein binding	Up
AT2G25140	Casein lytic proteinase B4	Down
AT3G53990	Universal stress protein (USP) family protein	Down	COLD
AT4G36020	Cold shock domain protein 1	Down
AT2G41430	Early responsive to dehydration 15	Down	DROUGHT/SALT
AT5G19690	Staurosporin and temperature sensitive 3-like A	Down
AT1G26850	Dehydration-responsive family protein (S-adenosyl-L-methionine-dependent methyltransferases)	Down
AT3G05700	Response to water deprivation (DIL9-3: DROUGHT-INDUCED PROTEIN19)	Up
AT5G15780	Pollen Ole E1 allergen and extensin family protein	Down	MISC
AT1G01170	Ozone-responsive stress-related protein	Up
AT5G14680	Universal stress protein	Up
AT3G51780	BCL-2-associated athanogen 4	Down

## Sheet: Common_Mature_Leaves
Table S4 : Gene ID, description and expression of genes which are common in mature leaves studies
Gene_ID	Description	Expression	BinName
Common among matured leaves
AT4G19170	9-cis-epoxycarotenoid dioxygenase 4	Down	ABSCISIC ACID SYNTHESIS
AT1G74520	Protein expression is ABA- and stress-inducible	Down
AT3G56850	ABA-responsive element binding protein 3	Down
AT5G51690	1-aminocyclopropane-1-carboxylate synthase	Down	ETHYLENE
AT1G05010	Ethylene-forming enzyme	Up
AT3G23240	Ethylene response factor 1	Up
AT1G05680	UDP-glucoronosyl	Down	SALICYCLIC ACID
AT4G26640	WRKY20	Up	WRKY
AT1G07540	TRF-LIKE 2	Down	MYB
AT2G36960	TSL-kinase interacting protein 1	Down
AT1G27000	bZIP transcription factor	Down	bZIP
AT4G34530	Cryptochrome-interacting basic-helix-loop-helix 1	Up	bHLH
AT1G72210	Basic helix-loop-helix	Down
AT1G31050	Transcription factor	Up
AT1G68810	Basic helix-loop-helix	Down
AT5G65640	Beta HLH protein 93	Down
AT5G49910	CPHSC70-2eat shock protein 70-2	Down	HEAT
AT5G15450	Casein lytic proteinase B3	Down
AT2G46240	BCL-2-associated athanogene 6	Up
AT5G12020	KDA class II heat shock protein	Up
AT4G13830	DNAJ-LIKE 20	Down
AT4G27670	Heat shock protein 21	Down
AT2G01710	DNAJ heat shock N-terminal domain-containing protein	Down
AT5G23950	C2 domain-containing protein	Up	COLD
AT1G30360	Early-responsive to dehydration 4	Down	DROUGHT/SALT
AT5G64030	Dehydration-responsive protein-related	Down
