# Supplementary material for: Identification of key genes and its chromosome regions linked to drought responses in leaves across different crops through meta-analysis of RNA-Seq data
Source: BMC Plant Biol. 2019 May 10;19:194. doi: 10.1186/s12870-019-1794-y (PMC6511156; doi:10.1186/s12870-019-1794-y)
Supplement: Supplementary file 11 — Table S6. Genes involved in drought response corresponding to each of the study were shown. TAIR ID, description and log2FC were indicated. (XLSX 321 kb) [file 12870_2019_1794_MOESM11_ESM.xlsx]

## Sheet: Malus X domestica
Table S5 : TAIR ID, Description and Log2FC value of genes which are drought responsive in each of the study. Each separate tab represents results of different studies selected for the meta-analysis . The name of the tab represents the study selected
TAIR_ID	Description	Log2FC
at1g30360	Symbols: ERD4 | ERD4 (early-responsive to dehydration 4) | chr1:10715665-10718997 FORWARD	-0.0707993
at2g41430	Symbols: ERD15, LSR1, CID1 | ERD15 (EARLY RESPONSIVE TO DEHYDRATION 15); protein binding | chr2:17269440-17270542 FORWARD	-0.0953549
at1g71040	Symbols: LPR2 | LPR2 (Low Phosphate Root2); copper ion binding / oxidoreductase | chr1:26796966-26800322 REVERSE	0.316204
at1g33170	dehydration-responsive family protein | chr1:12027084-12030539 FORWARD	-0.249095
at5g14430	dehydration-responsive protein-related | chr5:4652980-4655973 FORWARD	0.0351232
at3g51070	dehydration-responsive protein-related | chr3:18969068-18972291 FORWARD	0.478714
at4g28088	hydrophobic protein, putative / low temperature and salt responsive protein, putative | chr4:13961244-13961560 REVERSE	0.430791
at5g25610	Symbols: RD22 | RD22; nutrient reservoir | chr5:8914233-8916800 REVERSE	-0.090052
at5g19690	Symbols: STT3A | STT3A (STAUROSPORIN AND TEMPERATURE SENSITIVE 3-LIKE A); oligosaccharyl transferase | chr5:6652516-6658411 FORWARD	-0.301078
at1g56280	Symbols: ATDI19 | ATDI19 | chr1:21072877-21074877 REVERSE	0.160778
at5g49230	Symbols: HRB1 | HRB1 (HYPERSENSITIVE TO RED AND BLUE); protein binding | chr5:19958873-19960544 REVERSE	0.254127
at1g04430	dehydration-responsive protein-related | chr1:1198118-1201527 FORWARD	-0.188843
at1g78240	Symbols: TSD2, QUA2 | TSD2 (TUMOROUS SHOOT DEVELOPMENT 2); methyltransferase | chr1:29432829-29436484 REVERSE	-0.214995
at1g60220	Symbols: OTS1, ULP1D | ULP1D (UB-LIKE PROTEASE 1D); SUMO-specific protease/ cysteine-type peptidase | chr1:22208332-22212171 FORWARD	-0.366967
at1g77260	dehydration-responsive protein-related | chr1:29023772-29026957 REVERSE	0.0575749
at3g05890	Symbols: RCI2B | RCI2B (RARE-COLD-INDUCIBLE 2B) | chr3:1757631-1758492 REVERSE	-0.220969
at4g30660	hydrophobic protein, putative / low temperature and salt responsive protein, putative | chr4:14955373-14956118 FORWARD	-1.36464
at3g01100	Symbols: HYP1, ATHYP1 | HYP1 (HYPOTHETICAL PROTEIN 1) | chr3:34719-38529 REVERSE	-0.153864
at2g18250	Symbols: ATCOAD | ATCOAD (4-phosphopantetheine adenylyltransferase); nucleotidyltransferase/ pantetheine-phosphate adenylyltransferase | chr2:7939907-7941678 FORWARD	1.31408
at4g02900	early-responsive to dehydration protein-related / ERD protein-related | chr4:1284066-1287747 FORWARD	-0.0743973
at4g22120	early-responsive to dehydration protein-related / ERD protein-related | chr4:11715824-11719792 REVERSE	0.00408035
at4g00740	dehydration-responsive protein-related | chr4:307431-310482 REVERSE	0.137074
at3g18030	Symbols: ATHAL3A, HAL3A, HAL3, ATHAL3 | ATHAL3A; FMN binding / phosphopantothenoylcysteine decarboxylase | chr3:6167640-6168948 REVERSE	0.0243659
at1g26850	dehydration-responsive family protein | chr1:9300873-9304139 REVERSE	-0.13116
at5g64030	dehydration-responsive protein-related | chr5:25624037-25628559 FORWARD	-0.128496
at4g15910	Symbols: ATDI21, DI21 | ATDI21 (ARABIDOPSIS THALIANA DROUGHT-INDUCED 21) | chr4:9028461-9029423 FORWARD	-0.0453542
at4g18030	dehydration-responsive family protein | chr4:10012361-10015815 REVERSE	-0.323761
at4g00750	dehydration-responsive family protein | chr4:314353-317675 FORWARD	-0.131129
at1g21600	Symbols: PTAC6 | PTAC6 (PLASTID TRANSCRIPTIONALLY ACTIVE6) | chr1:7571185-7573846 REVERSE	-0.0661495
at1g74850	Symbols: PTAC2 | PTAC2 (PLASTID TRANSCRIPTIONALLY ACTIVE2) | chr1:28118849-28122314 REVERSE	0.0538384
at2g21240	Symbols: BPC4, BBR, ATBPC4 | BPC4 (BASIC PENTACYSTEINE 4); DNA binding / transcription factor | chr2:9101316-9103050 REVERSE	0.171513
at5g17560	BolA-like family protein | chr5:5788454-5789923 FORWARD	0.719799
at1g79730	Symbols: ELF7 | ELF7 (EARLY FLOWERING 7) | chr1:30000538-30004005 REVERSE	0.268133
at1g55300	Symbols: TAF7 | TAF7 (TBP-ASSOCIATED FACTOR 7); general RNA polymerase II transcription factor | chr1:20628023-20629692 REVERSE	0.995261
at3g04740	Symbols: SWP, MED14, ATMED14 | SWP (STRUWWELPETER) | chr3:1293807-1300714 FORWARD	0.0642172
at5g09830	BolA-like family protein | chr5:3057646-3058821 REVERSE	-0.0775767
at2g33540	Symbols: CPL3, ATCPL3 | CPL3 (C-TERMINAL DOMAIN PHOSPHATASE-LIKE 3); CTD phosphatase/ phosphoprotein phosphatase | chr2:14203505-14208797 REVERSE	-0.411301
at2g34640	Symbols: PTAC12 | PTAC12 (PLASTID TRANSCRIPTIONALLY ACTIVE12) | chr2:14581886-14584699 REVERSE	-0.181749
at1g25280	Symbols: AtTLP10 | AtTLP10 (TUBBY LIKE PROTEIN 10); phosphoric diester hydrolase/ transcription factor | chr1:8863777-8866805 FORWARD	0.65961
at4g32010	Symbols: HSL1, HSI2-L1, VAL2 | HSL1 (HSI2-LIKE 1); transcription factor | chr4:15479524-15485353 FORWARD	0.356526
at2g46870	Symbols: NGA1 | NGA1 (NGATHA1); transcription factor | chr2:19260918-19262404 FORWARD	-0.249714
at5g05610	Symbols: AL1 | AL1 (ALFIN-LIKE 1); DNA binding / methylated histone residue binding | chr5:1676991-1679104 REVERSE	0.188551
at3g42790	Symbols: AL3 | AL3 (ALFIN-LIKE 3); DNA binding / methylated histone residue binding | chr3:14877958-14879781 REVERSE	0.091335
at2g02470	Symbols: AL6 | AL6 (ALFIN-LIKE 6); DNA binding / methylated histone residue binding | chr2:652580-654915 FORWARD	-0.271226
at5g20510	Symbols: AL5 | AL5 (ALFIN-LIKE 5); DNA binding / methylated histone residue binding | chr5:6939813-6942908 REVERSE	0.546671
at5g26210	Symbols: AL4 | AL4 (ALFIN-LIKE 4); DNA binding / methylated histone residue binding | chr5:9158318-9160383 REVERSE	-0.359816
at2g28550	Symbols: RAP2.7, TOE1 | RAP2.7 (RELATED TO AP2.7); DNA binding / transcription factor | chr2:12225951-12228543 REVERSE	0.231485
at2g23340	AP2 domain-containing transcription factor, putative | chr2:9937998-9938875 FORWARD	-0.0783752
at4g27950	Symbols: CRF4 | CRF4 (CYTOKININ RESPONSE FACTOR 4); DNA binding / transcription factor | chr4:13909569-13910859 REVERSE	-0.307087
at5g25390	Symbols: SHN2 | SHN2 (shine2); DNA binding / transcription factor | chr5:8820476-8821992 FORWARD	1.09159
at1g53910	Symbols: RAP2.12 | RAP2.12; DNA binding / transcription factor | chr1:20135112-20136970 FORWARD	0.143548
at4g23750	Symbols: CRF2 | CRF2 (CYTOKININ RESPONSE FACTOR 2); DNA binding / transcription factor | chr4:12376194-12378024 FORWARD	-0.121664
at2g20880	AP2 domain-containing transcription factor, putative | chr2:8985973-8987263 FORWARD	0.884867
at3g16770	Symbols: RAP2.3, ATEBP, ERF72 | ATEBP (ETHYLENE-RESPONSIVE ELEMENT BINDING PROTEIN); DNA binding / protein binding / transcription activator/ transcription factor | chr3:5705662-5707023 FORWARD	-0.0678664
at1g25560	Symbols: TEM1 | TEM1 (TEMPRANILLO 1); transcription factor | chr1:8981677-8983041 REVERSE	-0.0734969
at2g40340	AP2 domain-containing transcription factor, putative (DRE2B) | chr2:16848438-16850487 REVERSE	-0.773794
at2g44940	AP2 domain-containing transcription factor TINY, putative | chr2:18537257-18538418 FORWARD	0.137063
at2g47520	AP2 domain-containing transcription factor, putative | chr2:19502802-19503569 REVERSE	0.605976
at2g33710	AP2 domain-containing transcription factor family protein | chr2:14258509-14260733 REVERSE	0.698997
at5g07310	AP2 domain-containing transcription factor, putative | chr5:2305684-2306660 FORWARD	1.09292
at4g39780	AP2 domain-containing transcription factor, putative | chr4:18457957-18459180 REVERSE	-0.0708692
at5g61890	AP2 domain-containing transcription factor family protein | chr5:24852639-24853910 REVERSE	-0.0935277
at5g11590	Symbols: TINY2 | TINY2 (TINY2); DNA binding / transcription factor | chr5:3727534-3728726 REVERSE	-0.908482
at1g78080	Symbols: RAP2.4 | RAP2.4 (related to AP2 4); DNA binding / transcription factor | chr1:29364249-29366073 FORWARD	0.0913747
at1g64380	AP2 domain-containing transcription factor, putative | chr1:23890646-23892173 REVERSE	-1.18162
at1g68550	AP2 domain-containing transcription factor, putative | chr1:25725455-25727701 REVERSE	0.0369564
at1g79700	ovule development protein, putative | chr1:29990336-29993724 REVERSE	0.243371
at3g20300	unknown protein | chr3:7079617-7081921 REVERSE	0.651199
at4g13040	AP2 domain-containing transcription factor family protein | chr4:7613720-7615310 FORWARD	-0.349096
at5g37020	Symbols: ARF8, ATARF8 | ARF8 (AUXIN RESPONSE FACTOR 8); transcription factor | chr5:14630028-14634387 FORWARD	-0.959319
at5g60450	Symbols: ARF4 | ARF4 (AUXIN RESPONSE FACTOR 4); transcription factor | chr5:24308322-24312698 REVERSE	-0.0903729
at5g62000	Symbols: ARF2, ARF1-BP, HSS | ARF2 (AUXIN RESPONSE FACTOR 2); protein binding / transcription factor | chr5:24910358-24915214 FORWARD	0.0517012
at1g77850	Symbols: ARF17 | ARF17 (AUXIN RESPONSE FACTOR 17); transcription factor | chr1:29272313-29275419 FORWARD	-0.872201
at1g30330	Symbols: ARF6 | ARF6 (AUXIN RESPONSE FACTOR 6); transcription factor | chr1:10685822-10690036 REVERSE	0.142241
at2g46530	Symbols: ARF11 | ARF11 (AUXIN RESPONSE FACTOR 11); transcription factor | chr2:19105112-19108331 FORWARD	0.0614999
at1g19220	Symbols: ARF19, IAA22, ARF11 | ARF19 (AUXIN RESPONSE FACTOR 19); DNA binding / transcription factor | chr1:6628068-6633087 REVERSE	0.309554
at1g19850	Symbols: MP, ARF5, IAA24 | MP (MONOPTEROS); transcription factor | chr1:6886879-6891374 FORWARD	0.584266
at3g61830	Symbols: ARF18 | ARF18 (AUXIN RESPONSE FACTOR 18); transcription factor | chr3:22887889-22891435 FORWARD	0.051722
at2g33860	Symbols: ETT, ARF3 | ETT (ETTIN); DNA binding / transcription factor | chr2:14325269-14328978 REVERSE	0.534856
at1g59750	Symbols: ARF1 | ARF1 (AUXIN RESPONSE FACTOR 1); DNA binding / transcription factor | chr1:21979384-21984413 FORWARD	0.354436
at5g58080	Symbols: ARR18 | ARR18 (ARABIDOPSIS RESPONSE REGULATOR 18); transcription factor/ two-component response regulator | chr5:23501785-23504143 REVERSE	-0.349249
at1g59940	Symbols: ARR3 | ARR3 (RESPONSE REGULATOR 3); transcription regulator/ two-component response regulator | chr1:22065617-22066973 REVERSE	0.0403499
at3g48100	Symbols: ARR5, ATRR2, IBC6 | ARR5 (ARABIDOPSIS RESPONSE REGULATOR 5); transcription regulator/ two-component response regulator | chr3:17758427-17760874 REVERSE	0.207579
at3g57040	Symbols: ARR9, ATRR4 | ARR9 (RESPONSE REGULATOR 9); transcription regulator/ two-component response regulator | chr3:21109614-21111432 FORWARD	-0.271005
at3g16857	Symbols: ARR1 | ARR1 (ARABIDOPSIS RESPONSE REGULATOR 1); transcription factor/ two-component response regulator | chr3:5755821-5759443 FORWARD	-0.205726
at1g67710	Symbols: ARR11 | ARR11 (RESPONSE REGULATOR 11); transcription factor/ two-component response regulator | chr1:25376751-25379144 REVERSE	-0.449306
at4g16110	Symbols: ARR2 | ARR2 (ARABIDOPSIS RESPONSE REGULATOR 2); transcription factor/ two-component response regulator | chr4:9112686-9116164 FORWARD	-0.262381
at1g09250	transcription factor | chr1:2989378-2990357 FORWARD	-0.0688582
at4g16430	basic helix-loop-helix (bHLH) family protein | chr4:9267260-9269178 FORWARD	0.167069
at2g24260	basic helix-loop-helix (bHLH) family protein | chr2:10319334-10322222 REVERSE	-0.652834
at1g73830	Symbols: BEE3 | BEE3 (BR ENHANCED EXPRESSION 3); DNA binding / transcription factor | chr1:27759975-27761447 FORWARD	0.202648
at4g34530	Symbols: CIB1 | CIB1 (CRYPTOCHROME-INTERACTING BASIC-HELIX-LOOP-HELIX 1); DNA binding / transcription factor | chr4:16498391-16500174 FORWARD	-0.158249
at5g57150	basic helix-loop-helix (bHLH) family protein | chr5:23152319-23155066 FORWARD	0.0916232
at2g42280	basic helix-loop-helix (bHLH) family protein | chr2:17611185-17613519 REVERSE	0.152723
at4g01460	basic helix-loop-helix (bHLH) family protein | chr4:620759-622945 FORWARD	0.0971804
at3g59060	Symbols: PIL6, PIF5 | PIL6 (PHYTOCHROME INTERACTING FACTOR 3-LIKE 6); DNA binding / transcription factor | chr3:21827978-21830507 REVERSE	-0.132517
at3g17100	transcription factor | chr3:5831253-5832419 FORWARD	-0.085959
at2g27230	Symbols: LHW | LHW (LONESOME HIGHWAY); protein homodimerization/ transcription activator/ transcription factor | chr2:11650358-11654116 FORWARD	0.850532
at2g41130	basic helix-loop-helix (bHLH) family protein | chr2:17143294-17144949 FORWARD	0.198439
at1g51140	basic helix-loop-helix (bHLH) family protein | chr1:18943457-18945753 REVERSE	0.249506
at5g50915	basic helix-loop-helix (bHLH) family protein | chr5:20710209-20712315 REVERSE	0.0530405
at4g09820	Symbols: TT8 | TT8 (TRANSPARENT TESTA 8); DNA binding / transcription factor | chr4:6182023-6186493 FORWARD	0.0923069
at1g29950	transcription factor/ transcription regulator | chr1:10491698-10494598 FORWARD	-0.540844
at2g46810	basic helix-loop-helix (bHLH) family protein | chr2:19239694-19242672 FORWARD	-0.105079
at1g69010	Symbols: BIM2 | BIM2 (BES1-interacting Myc-like protein 2); DNA binding / transcription factor | chr1:25941675-25943836 FORWARD	-0.565729
at1g68920	basic helix-loop-helix (bHLH) family protein | chr1:25915012-25917906 FORWARD	-0.171754
at3g50330	Symbols: HEC2 | HEC2 (HECATE 2); DNA binding / transcription factor | chr3:18657208-18658307 REVERSE	0.067657
at3g24140	Symbols: FMA | FMA (FAMA); DNA binding / transcription activator/ transcription factor | chr3:8715236-8718211 REVERSE	0.371426
at1g05805	basic helix-loop-helix (bHLH) family protein | chr1:1744773-1747693 FORWARD	0.00392441
at3g26744	Symbols: ICE1, ATICE1, SCRM | ICE1 (INDUCER OF CBF EXPRESSION 1); DNA binding / transcription activator/ transcription factor | chr3:9832689-9835087 REVERSE	0.0394463
at1g01260	basic helix-loop-helix (bHLH) family protein | chr1:109032-111609 FORWARD	-0.0564865
at3g57800	basic helix-loop-helix (bHLH) family protein | chr3:21407789-21411612 REVERSE	0.336059
at1g06150	transcription factor | chr1:1868987-1873718 REVERSE	0.354274
at3g07340	basic helix-loop-helix (bHLH) family protein | chr3:2340899-2343470 REVERSE	-0.0481172
at5g46760	basic helix-loop-helix (bHLH) family protein | chr5:18974231-18976009 FORWARD	0.0141413
at5g56960	basic helix-loop-helix (bHLH) family protein | chr5:23038703-23041174 REVERSE	-0.0342602
at4g00050	Symbols: UNE10 | UNE10 (unfertilized embryo sac 10); DNA binding / transcription factor | chr4:17792-20066 FORWARD	0.0606512
at2g31280	Symbols: CPUORF7 | basic helix-loop-helix (bHLH) protein-related | chr2:13339087-13343662 FORWARD	-0.243175
at5g50010	transcription factor/ transcription regulator | chr5:20348615-20350830 FORWARD	-0.0931175
at1g10120	DNA binding / transcription factor | chr1:3304039-3306824 REVERSE	-0.101325
at3g19860	basic helix-loop-helix (bHLH) family protein | chr3:6903833-6906128 FORWARD	-0.622366
at2g20180	Symbols: PIL5 | PIL5 (PHYTOCHROME INTERACTING FACTOR 3-LIKE 5); DNA binding / phytochrome binding / transcription factor | chr2:8704024-8706547 REVERSE	-2.15649
at1g35460	basic helix-loop-helix (bHLH) family protein | chr1:13039916-13042102 FORWARD	-0.078405
at4g14410	basic helix-loop-helix (bHLH) family protein | chr4:8299759-8301667 FORWARD	0.391613
at5g09460	transcription factor/ transcription regulator | chr5:2943738-2946839 REVERSE	-0.247393
at4g36930	Symbols: SPT | SPT (SPATULA); DNA binding / transcription factor | chr4:17414127-17416294 FORWARD	0.390922
at1g68810	basic helix-loop-helix (bHLH) family protein | chr1:25861123-25863120 FORWARD	0.0210628
at5g54680	Symbols: ILR3 | ILR3 (iaa-leucine resistant3); DNA binding / transcription factor | chr5:22217055-22219274 FORWARD	0.207968
at1g59640	Symbols: ZCW32, BPEP | ZCW32; DNA binding / transcription factor | chr1:21909180-21911201 REVERSE	0.184547
at5g01310	basic helix-loop-helix (bHLH) family protein | chr5:125304-128960 FORWARD	-0.156704
at4g02590	Symbols: UNE12 | UNE12 (unfertilized embryo sac 12); DNA binding / transcription factor | chr4:1137498-1140491 REVERSE	0.10544
at5g62610	basic helix-loop-helix (bHLH) family protein | chr5:25132899-25134788 REVERSE	0.921435
at5g65640	Symbols: bHLH093 | bHLH093 (beta HLH protein 93); DNA binding / transcription factor | chr5:26237055-26239084 FORWARD	0.509088
at2g33500	zinc finger (B-box type) family protein | chr2:14187987-14190254 REVERSE	0.049804
at4g27310	zinc finger (B-box type) family protein | chr4:13675638-13676910 FORWARD	0.606121
at1g06040	Symbols: STO | STO (SALT TOLERANCE); DNA binding / protein binding / transcription factor/ zinc ion binding | chr1:1828413-1829890 REVERSE	-0.0737272
at1g68520	zinc finger (B-box type) family protein | chr1:25709114-25710907 REVERSE	-0.19819
at3g21150	zinc finger (B-box type) family protein | chr3:7412636-7413539 REVERSE	0.328862
at2g47890	zinc finger (B-box type) family protein | chr2:19607996-19609645 FORWARD	0.336416
at4g38960	zinc finger (B-box type) family protein | chr4:18161353-18163303 FORWARD	0.0917192
at2g31380	Symbols: STH | STH; protein domain specific binding / transcription factor/ zinc ion binding | chr2:13381910-13383470 FORWARD	0.756956
at3g07650	Symbols: COL9 | COL9 (CONSTANS-LIKE 9); transcription factor/ zinc ion binding | chr3:2441657-2444532 FORWARD	-0.481244
at1g75540	Symbols: STH2 | STH2 (SALT TOLERANCE HOMOLOG2); transcription factor/ zinc ion binding | chr1:28366027-28367652 FORWARD	0.0913206
at5g24930	Symbols: ATCOL4, COL4 | zinc finger (B-box type) family protein | chr5:8589234-8591236 FORWARD	-0.215866
at5g57660	Symbols: ATCOL5, COL5 | zinc finger (B-box type) family protein | chr5:23355464-23356989 FORWARD	0.273111
at1g78600	Symbols: LZF1, STH3 | LZF1 (LIGHT-REGULATED ZINC FINGER PROTEIN 1); transcription factor/ zinc ion binding | chr1:29567187-29568859 FORWARD	-0.0901807
at3g50410	Symbols: OBP1 | OBP1 (OBF BINDING PROTEIN 1); DNA binding / protein binding / transcription factor | chr3:18709748-18710760 FORWARD	-0.341552
at1g28310	Dof-type zinc finger domain-containing protein | chr1:9911898-9913698 REVERSE	-1.28715
at1g51700	Symbols: ADOF1 | ADOF1; DNA binding / transcription factor | chr1:19174070-19175189 FORWARD	-0.465024
at5g60200	Dof-type zinc finger domain-containing protein | chr5:24240975-24242523 FORWARD	0.550787
at4g24060	Dof-type zinc finger domain-containing protein | chr4:12503782-12505646 FORWARD	0.216935
at5g60850	Symbols: OBP4 | OBP4; DNA binding / transcription factor | chr5:24480449-24481873 FORWARD	-0.83469
at5g39660	Symbols: CDF2 | CDF2 (CYCLING DOF FACTOR 2); DNA binding / protein binding / transcription factor | chr5:15878699-15881023 FORWARD	0.0552217
at2g37590	Symbols: ATDOF2.4, DOF2.4 | Dof-type zinc finger domain-containing protein | chr2:15769121-15770619 FORWARD	0.184459
at3g61850	Symbols: DAG1 | DAG1 (dof affecting germination 1); DNA binding / transcription factor | chr3:22895268-22897488 FORWARD	-0.101271
at3g55370	Symbols: OBP3 | OBP3 (OBF-BINDING PROTEIN 3); DNA binding / transcription factor | chr3:20527063-20529291 FORWARD	-0.149636
at3g47500	Symbols: CDF3 | CDF3 (CYCLING DOF FACTOR 3); DNA binding / protein binding / transcription factor | chr3:17504000-17506058 REVERSE	0.240174
at4g17570	zinc finger (GATA type) family protein | chr4:9783884-9787460 REVERSE	-0.311491
at3g21175	Symbols: ZML1, TIFY2B | ZML1 (ZIM-LIKE 1); sequence-specific DNA binding / transcription factor/ zinc ion binding | chr3:7422036-7424905 FORWARD	0.209986
at4g26150	Symbols: CGA1 | CGA1 (CYTOKININ-RESPONSIVE GATA FACTOR 1); transcription factor | chr4:13253210-13254904 FORWARD	-0.0875031
at3g54810	Symbols: BME3-ZF, BME3 | zinc finger (GATA type) family protein | chr3:20296232-20298691 FORWARD	0.31377
at4g24470	Symbols: ZIM, TIFY1 | TIFY1; transcription factor | chr4:12645646-12647965 FORWARD	0.284369
at5g25830	zinc finger (GATA type) family protein | chr5:9004313-9005502 REVERSE	0.130888
at5g66320	zinc finger (GATA type) family protein | chr5:26495955-26497855 REVERSE	0.0483355
at3g24050	GATA transcription factor 1 (GATA-1) | chr3:8685873-8687677 FORWARD	-0.300653
at4g32890	zinc finger (GATA type) family protein | chr4:15875470-15876762 FORWARD	0.206042
at1g08000	zinc finger (GATA type) family protein | chr1:2483240-2485109 REVERSE	0.535033
at5g56860	Symbols: GNC | GNC (GATA, nitrate-inducible, carbon metabolism-involved); transcription factor | chr5:22989265-22991467 REVERSE	-0.20746
at2g26580	Symbols: YAB5 | YAB5 (YABBY5); transcription factor | chr2:11303590-11306850 REVERSE	-1.8152
at1g08465	Symbols: YAB2 | YAB2 (YABBY2); transcription factor | chr1:2675813-2679781 FORWARD	-0.070465
at1g08290	zinc finger (C2H2 type) protein (WIP3) | chr1:2609996-2613242 REVERSE	0.506451
at1g66140	Symbols: ZFP4 | ZFP4 (ZINC FINGER PROTEIN 4); nucleic acid binding / transcription factor/ zinc ion binding | chr1:24619837-24622004 REVERSE	0.105233
at5g52010	zinc finger (C2H2 type) family protein | chr5:21121483-21122985 REVERSE	0.034952
at3g50700	Symbols: AtIDD2 | AtIDD2 (Arabidopsis thaliana Indeterminate(ID)-Domain 2); nucleic acid binding / transcription factor/ zinc ion binding | chr3:18840411-18842950 FORWARD	0.16167
at1g27730	Symbols: STZ, ZAT10 | STZ (salt tolerance zinc finger); nucleic acid binding / transcription factor/ transcription repressor/ zinc ion binding | chr1:9648141-9649073 REVERSE	0.43939
at1g75710	zinc finger (C2H2 type) family protein | chr1:28428706-28431249 FORWARD	1.7694
at1g43850	Symbols: SEU | SEU (seuss); DNA binding / protein binding / protein heterodimerization/ transcription cofactor | chr1:16617152-16622049 FORWARD	-0.219706
at4g25610	zinc finger (C2H2 type) family protein | chr4:13063264-13067228 FORWARD	0.167846
at1g34370	Symbols: STOP1 | STOP1 (sensitive to proton rhizotoxicity 1); nucleic acid binding / transcription factor/ zinc ion binding | chr1:12550446-12552629 FORWARD	-0.214213
at1g72050	Symbols: TFIIIA | TFIIIA (TRANSCRIPTION FACTOR IIIA); 5S rDNA binding / 5S rRNA binding / nucleic acid binding / transcription factor/ zinc ion binding | chr1:27115082-27117470 FORWARD	-0.279979
at3g18290	Symbols: EMB2454 | EMB2454 (embryo defective 2454); protein binding / zinc ion binding | chr3:6273995-6280510 FORWARD	0.142124
at5g66730	zinc finger (C2H2 type) family protein | chr5:26641652-26644402 REVERSE	-0.0491726
at2g28200	nucleic acid binding / transcription factor/ zinc ion binding | chr2:12024149-12025306 FORWARD	0.055005
at5g22480	zinc finger (ZPR1-type) family protein | chr5:7451505-7456685 REVERSE	0.506934
at2g02070	Symbols: AtIDD5 | AtIDD5 (Arabidopsis thaliana Indeterminate(ID)-Domain 5); nucleic acid binding / transcription factor/ zinc ion binding | chr2:505487-509425 FORWARD	-0.323789
at4g31420	zinc finger (C2H2 type) family protein | chr4:15245816-15247924 REVERSE	-0.363883
at3g02830	Symbols: ZFN1 | ZFN1 (ZINC FINGER PROTEIN 1); DNA binding / nuclease/ nucleic acid binding | chr3:613802-616144 FORWARD	-0.00508403
at1g03840	Symbols: MGP | MGP (Magpie); nucleic acid binding / protein binding / transcription factor/ zinc ion binding | chr1:967503-970130 REVERSE	-0.316515
at2g27100	Symbols: SE | SE (SERRATE); DNA binding / transcription factor | chr2:11572550-11576658 FORWARD	0.0708947
at5g10970	zinc finger (C2H2 type) family protein | chr5:3469268-3470086 FORWARD	0.255122
at3g07940	zinc finger and C2 domain protein, putative | chr3:2529204-2531533 FORWARD	-0.109742
at2g02080	Symbols: AtIDD4 | AtIDD4 (Arabidopsis thaliana Indeterminate(ID)-Domain 4); transcription factor | chr2:518159-521707 REVERSE	0.00169253
at4g05330	Symbols: AGD13 | AGD13 (ARF-GAP domain 13); ARF GTPase activator/ zinc ion binding | chr4:2720561-2723125 REVERSE	0.506403
at5g14140	zinc finger (C2H2 type) family protein | chr5:4561156-4564600 FORWARD	-0.674025
at1g14580	zinc finger (C2H2 type) family protein | chr1:4989563-4992732 FORWARD	0.24328
at2g23740	nucleic acid binding / transcription factor/ zinc ion binding | chr2:10097559-10103398 FORWARD	-0.131198
at3g42860	zinc knuckle (CCHC-type) family protein | chr3:14946188-14948167 REVERSE	-0.337453
at5g25160	Symbols: ZFP3 | ZFP3 (ZINC FINGER PROTEIN 3); nucleic acid binding / transcription factor/ zinc ion binding | chr5:8687457-8688415 FORWARD	-1.81562
at5g18550	nucleic acid binding / zinc ion binding | chr5:6160178-6163130 FORWARD	-0.340032
at2g19385	zinc ion binding | chr2:8387035-8388712 FORWARD	0.67642
at3g02790	zinc finger (C2H2 type) family protein | chr3:604845-605421 FORWARD	0.227568
at2g41940	Symbols: ZFP8 | ZFP8 (ZINC FINGER PROTEIN 8); nucleic acid binding / transcription factor/ zinc ion binding | chr2:17507509-17508616 FORWARD	0.23119
at4g12240	zinc finger (C2H2 type) family protein | chr4:7287803-7289225 FORWARD	0.0547435
at4g02670	Symbols: AtIDD12 | AtIDD12 (Arabidopsis thaliana Indeterminate(ID)-Domain 12); nucleic acid binding / transcription factor/ zinc ion binding | chr4:1176190-1178489 REVERSE	0.216824
at1g55110	Symbols: AtIDD7 | AtIDD7 (Arabidopsis thaliana Indeterminate(ID)-Domain 7); nucleic acid binding / transcription factor/ zinc ion binding | chr1:20560284-20563171 REVERSE	-0.00182152
at2g40140	Symbols: CZF1, ZFAR1, SZF2, ATSZF2 | CZF1; transcription factor | chr2:16772073-16774657 FORWARD	0.0529895
at3g47120	RNA recognition motif (RRM)-containing protein | chr3:17351141-17352822 REVERSE	-0.165001
at4g25440	Symbols: ZFWD1 | ZFWD1 (zinc finger WD40 repeat protein 1); nucleic acid binding / zinc ion binding | chr4:13006727-13009608 REVERSE	0.735164
at4g38890	dihydrouridine synthase family protein | chr4:18135800-18139100 REVERSE	-1.90642
at5g43630	Symbols: TZP | TZP; DNA binding / nucleic acid binding / zinc ion binding | chr5:17526751-17530516 FORWARD	0.0893897
at4g29190	zinc finger (CCCH-type) family protein | chr4:14391938-14393373 REVERSE	0.1982
at5g58620	zinc finger (CCCH-type) family protein | chr5:23693340-23696222 FORWARD	-1.23049
at5g06770	KH domain-containing protein / zinc finger (CCCH type) family protein | chr5:2090703-2092950 REVERSE	0.439266
at5g51980	WD-40 repeat family protein / zfwd2 protein (ZFWD2), putative | chr5:21113650-21116197 REVERSE	0.0450166
at2g19810	zinc finger (CCCH-type) family protein | chr2:8550313-8551858 FORWARD	0.0612155
at2g38185	zinc finger (C3HC4-type RING finger) family protein | chr2:15999964-16003168 FORWARD	-0.771199
at2g41900	zinc finger (CCCH-type) family protein | chr2:17490405-17493922 FORWARD	-0.216876
at5g23090	Symbols: NF-YB13 | NF-YB13 (NUCLEAR FACTOR Y, SUBUNIT B13); transcription factor | chr5:7749070-7750544 FORWARD	-0.166874
at1g72440	Symbols: EDA25 | EDA25 (embryo sac development arrest 25) | chr1:27268165-27273596 REVERSE	-0.396829
at1g30500	Symbols: NF-YA7 | NF-YA7 (NUCLEAR FACTOR Y, SUBUNIT A7); specific transcriptional repressor/ transcription factor | chr1:10804450-10806319 REVERSE	-0.0406663
at3g20910	Symbols: NF-YA9 | NF-YA9 (NUCLEAR FACTOR Y, SUBUNIT A9); specific transcriptional repressor/ transcription factor | chr3:7326382-7328576 FORWARD	0.274168
at1g72830	Symbols: HAP2C, ATHAP2C, NF-YA3 | NF-YA3 (NUCLEAR FACTOR Y, SUBUNIT A3); transcription factor | chr1:27405461-27407969 REVERSE	2.09143
at4g14540	Symbols: NF-YB3 | NF-YB3 (NUCLEAR FACTOR Y, SUBUNIT B3); transcription factor | chr4:8344616-8345218 FORWARD	0.18595
at2g37060	Symbols: NF-YB8 | NF-YB8 (NUCLEAR FACTOR Y, SUBUNIT B8); transcription factor | chr2:15576063-15577877 FORWARD	-0.11605
at5g47670	Symbols: NF-YB6 | NF-YB6 (NUCLEAR FACTOR Y, SUBUNIT B6); transcription activator/ transcription activator binding / transcription factor | chr5:19315023-19316169 FORWARD	-0.0786686
at2g27470	Symbols: NF-YB11 | NF-YB11 (NUCLEAR FACTOR Y, SUBUNIT B11); transcription factor | chr2:11744981-11746411 REVERSE	-0.173481
at1g07980	Symbols: NF-YC10 | NF-YC10 (NUCLEAR FACTOR Y, SUBUNIT C10); transcription factor | chr1:2473165-2474927 REVERSE	-0.975546
at1g08970	Symbols: HAP5C, NF-YC9 | NF-YC9 (NUCLEAR FACTOR Y, SUBUNIT C9); DNA binding / transcription factor | chr1:2882543-2884337 FORWARD	1.09396
at3g12480	Symbols: NF-YC11 | NF-YC11 (NUCLEAR FACTOR Y, SUBUNIT C11); DNA binding / transcription factor | chr3:3957777-3960472 FORWARD	-0.0984243
at3g48590	Symbols: HAP5A, ATHAP5A, NF-YC1 | NF-YC1 (NUCLEAR FACTOR Y, SUBUNIT C1); DNA binding / transcription activator/ transcription factor | chr3:18008657-18009982 REVERSE	-0.0856165
at5g43250	Symbols: NF-YC13 | NF-YC13 (NUCLEAR FACTOR Y, SUBUNIT C13); DNA binding / transcription factor | chr5:17356174-17356566 REVERSE	0.521999
at4g29000	tesmin/TSO1-like CXC domain-containing protein | chr4:14293513-14297066 FORWARD	-0.368143
at5g03415	Symbols: DPB, ATDPB | DPB; protein binding / protein heterodimerization | chr5:842500-845415 FORWARD	-0.493663
at2g36010	Symbols: E2F3, ATE2FA | E2F3 (E2F TRANSCRIPTION FACTOR 3); DNA binding / transcription factor | chr2:15119589-15123184 FORWARD	-0.609126
at5g22220	Symbols: E2F1, E2FB, ATE2FB | E2F1; DNA binding / protein binding / transcription factor | chr5:7360535-7364454 FORWARD	-0.131102
at1g73730	Symbols: EIL3, SLIM1 | EIL3 (ETHYLENE-INSENSITIVE3-LIKE3); DNA binding / transcription factor | chr1:27730031-27732514 REVERSE	0.0230972
at3g20770	Symbols: EIN3 | EIN3 (ETHYLENE-INSENSITIVE3); transcription factor | chr3:7260432-7263352 REVERSE	0.234871
at5g10120	ethylene insensitive 3 family protein | chr5:3169732-3171147 FORWARD	-0.101285
at4g28610	Symbols: PHR1, AtPHR1 | PHR1 (PHOSPHATE STARVATION RESPONSE 1); transcription factor | chr4:14132856-14135259 REVERSE	0.722015
at2g01060	myb family transcription factor | chr2:73258-75389 REVERSE	0.485681
at2g20570	Symbols: GPRI1, GLK1 | GPRI1 (GBF'S PRO-RICH REGION-INTERACTING FACTOR 1); transcription factor/ transcription regulator | chr2:8855358-8857756 FORWARD	-0.00571582
at5g44190	Symbols: GLK2, ATGLK2, GPRI2 | GLK2 (GOLDEN2-LIKE 2); DNA binding / transcription factor/ transcription regulator | chr5:17798369-17800824 FORWARD	-0.106939
at3g13040	myb family transcription factor | chr3:4172142-4175227 REVERSE	-0.697188
at5g42630	Symbols: KAN4, ATS | ATS (ABERRANT TESTA SHAPE); DNA binding / transcription factor | chr5:17073779-17075856 REVERSE	0.243348
at4g13640	Symbols: UNE16 | UNE16 (unfertilized embryo sac 16); transcription factor | chr4:7936606-7938645 REVERSE	-0.352232
at3g04030	myb family transcription factor | chr3:1042882-1044697 REVERSE	-0.106634
at1g32240	Symbols: KAN2 | KAN2 (KANADI 2); DNA binding / transcription factor | chr1:11625700-11630626 REVERSE	0.0913993
at1g25550	myb family transcription factor | chr1:8976434-8978093 FORWARD	0.153515
at3g10760	myb family transcription factor | chr3:3369580-3371227 FORWARD	0.127933
at1g49560	myb family transcription factor | chr1:18342554-18344363 FORWARD	0.570481
at5g29000	myb family transcription factor | chr5:11022083-11024275 REVERSE	0.132392
at2g03500	myb family transcription factor | chr2:1059710-1062410 FORWARD	-0.77503
at1g69580	transcription factor | chr1:26171943-26173612 FORWARD	-0.171612
at1g79430	Symbols: APL, WDY | APL (ALTERED PHLOEM DEVELOPMENT); transcription factor/ transcription regulator | chr1:29877228-29879206 REVERSE	0.396197
at3g24120	myb family transcription factor | chr3:8705636-8708315 REVERSE	0.256045
at1g07530	Symbols: SCL14, ATGRAS2, GRAS2 | SCL14 (SCARECROW-LIKE 14); transcription factor | chr1:2313582-2316469 REVERSE	-0.0307649
at1g63100	scarecrow transcription factor family protein | chr1:23399391-23401367 REVERSE	-0.60904
at4g17230	Symbols: SCL13 | SCL13 (Scarecrow-like 13); transcription factor | chr4:9660985-9663774 REVERSE	-0.0947433
at5g25220	Symbols: KNAT3 | KNAT3 (KNOTTED1-LIKE HOMEOBOX GENE 3); transcription activator/ transcription factor | chr5:8736074-8738584 FORWARD	-0.0231377
at5g11060	Symbols: KNAT4 | KNAT4 (KNOTTED1-LIKE HOMEOBOX GENE 4); transcription activator/ transcription factor | chr5:3510118-3513305 FORWARD	0.1065
at1g62360	Symbols: STM, BUM1, SHL, WAM1, BUM, WAM | STM (SHOOT MERISTEMLESS); transcription factor | chr1:23058582-23061722 REVERSE	-2.49342
at4g35550	Symbols: HB-4, WOX13, ATWOX13 | WOX13 (WUSCHEL-RELATED HOMEOBOX 13); DNA binding / transcription factor | chr4:16875521-16877306 REVERSE	0.728778
at4g03250	homeobox-leucine zipper family protein | chr4:1425622-1427744 FORWARD	0.447421
at4g00730	Symbols: ANL2, AHDP | ANL2 (ANTHOCYANINLESS 2); transcription factor/ transcription regulator | chr4:299359-304508 REVERSE	-0.134121
at4g16780	Symbols: ATHB-2, HAT4, ATHB2 | ATHB-2 (ARABIDOPSIS THALIANA HOMEOBOX PROTEIN 2); DNA binding / protein homodimerization/ sequence-specific DNA binding / transcription factor | chr4:9449114-9450743 FORWARD	1.35445
at3g18380	sequence-specific DNA binding / transcription factor | chr3:6310736-6313318 REVERSE	0.761123
at1g75410	Symbols: BLH3 | BLH3 (BEL1-LIKE HOMEODOMAIN 3); DNA binding / transcription factor | chr1:28299792-28302603 REVERSE	-0.147514
at2g22430	Symbols: ATHB6 | ATHB6; DNA binding / protein binding / sequence-specific DNA binding / transcription activator/ transcription factor | chr2:9526095-9527830 REVERSE	0.194929
at1g69780	Symbols: ATHB13 | ATHB13; DNA binding / sequence-specific DNA binding / transcription factor | chr1:26258939-26260751 FORWARD	-0.493636
at4g36740	Symbols: HB-5, ATHB40 | ATHB40 (ARABIDOPSIS THALIANA HOMEOBOX PROTEIN 40); DNA binding / transcription factor | chr4:17314559-17316374 REVERSE	-0.715767
at2g46680	Symbols: ATHB-7, ATHB7 | ATHB-7 (ARABIDOPSIS THALIANA HOMEOBOX 7); transcription activator/ transcription factor | chr2:19165403-19166949 REVERSE	0.181456
at1g27050	Symbols: ATHB54 | ATHB54 (ARABIDOPSIS THALIANA HOMEOBOX PROTEIN 54); nucleic acid binding / transcription factor | chr1:9391890-9394591 FORWARD	-0.349205
at4g40060	Symbols: ATHB16, ATHB-16 | ATHB16 (ARABIDOPSIS THALIANA HOMEOBOX PROTEIN 16); sequence-specific DNA binding / transcription activator/ transcription factor | chr4:18571359-18573084 REVERSE	-0.0970077
at3g01470	Symbols: ATHB-1, ATHB1, HD-ZIP-1, HAT5 | ATHB-1 (ARABIDOPSIS THALIANA HOMEOBOX 1); DNA binding / protein homodimerization/ sequence-specific DNA binding / transcription activator/ transcription factor | chr3:182396-184403 REVERSE	0.228902
at1g62990	Symbols: KNAT7, IXR11 | KNAT7 (KNOTTED-LIKE HOMEOBOX OF ARABIDOPSIS THALIANA 7); DNA binding / transcription activator/ transcription factor | chr1:23337365-23340688 FORWARD	2.67663
at4g32880	Symbols: ATHB-8, ATHB8 | ATHB-8 (HOMEOBOX GENE 8); DNA binding / transcription factor | chr4:15863452-15868625 REVERSE	0.325699
at1g28420	Symbols: HB-1 | HB-1 (homeobox-1); transcription factor | chr1:9979802-9987638 FORWARD	0.0539252
at4g04890	Symbols: PDF2 | PDF2 (PROTODERMAL FACTOR 2); DNA binding / transcription factor | chr4:2476489-2482345 REVERSE	0.8986
at2g23760	Symbols: BLH4, SAW2 | BLH4 (BEL1-LIKE HOMEODOMAIN 4); DNA binding / transcription factor | chr2:10107709-10112823 REVERSE	-0.734663
at1g52150	Symbols: ATHB-15, ATHB15, CNA, ICU4 | ATHB-15; DNA binding / transcription factor | chr1:19409711-19414678 REVERSE	-0.149731
at4g34610	Symbols: BLH6 | BLH6 (BELL1-LIKE HOMEODOMAIN 6); DNA binding / transcription factor | chr4:16530346-16533034 REVERSE	0.0624091
at1g05230	Symbols: HDG2 | HDG2 (HOMEODOMAIN GLABROUS 2); DNA binding / transcription factor | chr1:1512901-1517248 REVERSE	-0.0662306
at5g02030	Symbols: LSN, PNY, HB-6, BLR, RPL, BLH9, VAN | RPL (REPLUMLESS); DNA binding / sequence-specific DNA binding / transcription factor | chr5:395634-399041 FORWARD	-0.979076
at5g41410	Symbols: BEL1 | BEL1 (BELL 1); DNA binding / protein binding / transcription factor | chr5:16580044-16584008 FORWARD	-0.161347
at3g19510	Symbols: HAT3.1 | HAT3.1; DNA binding / sequence-specific DNA binding / transcription activator/ transcription factor | chr3:6762764-6766588 REVERSE	0.00604464
at4g36870	Symbols: BLH2, SAW1 | BLH2 (BEL1-LIKE HOMEODOMAIN 2); DNA binding / transcription factor | chr4:17369320-17373930 FORWARD	0.0409258
at2g35940	Symbols: BLH1, EDA29 | BLH1 (BEL1-LIKE HOMEODOMAIN 1); DNA binding / protein heterodimerization/ protein homodimerization/ transcription factor | chr2:15088833-15092415 REVERSE	-0.066914
at2g41690	Symbols: AT-HSFB3, HSFB3 | AT-HSFB3; DNA binding / transcription factor | chr2:17381723-17382577 FORWARD	0.00405502
at2g26150	Symbols: ATHSFA2, HSFA2 | ATHSFA2; DNA binding / transcription factor | chr2:11135682-11137396 FORWARD	-0.14965
at1g67970	Symbols: AT-HSFA8, HSFA8 | AT-HSFA8; DNA binding / transcription factor | chr1:25484699-25486462 REVERSE	0.271908
at4g17600	Symbols: LIL3:1 | LIL3:1; transcription factor | chr4:9803705-9804872 FORWARD	-0.00930355
at3g63350	Symbols: AT-HSFA7B, HSFA7B | AT-HSFA7B; DNA binding / transcription factor | chr3:23399468-23400812 FORWARD	-1.60811
at1g32330	Symbols: ATHSFA1D, HSFA1D | ATHSFA1D; DNA binding / transcription factor | chr1:11656986-11660376 REVERSE	0.313675
at3g24520	Symbols: AT-HSFC1, HSFC1 | AT-HSFC1; DNA binding / transcription factor | chr3:8941066-8942874 FORWARD	0.576828
at3g22830	Symbols: AT-HSFA6B, HSFA6B | AT-HSFA6B; DNA binding / transcription factor | chr3:8078820-8081051 FORWARD	-0.0390742
at1g12800	S1 RNA-binding domain-containing protein | chr1:4361551-4365331 REVERSE	0.065009
at4g13980	Symbols: AT-HSFA5, HSFA5 | AT-HSFA5; DNA binding / transcription factor | chr4:8076980-8079314 REVERSE	-0.461237
at5g45710	Symbols: AT-HSFA4C, RHA1, HSFA4C | RHA1 (ROOT HANDEDNESS 1); DNA binding / transcription factor | chr5:18540850-18542863 FORWARD	0.0913224
at3g49400	transducin family protein / WD-40 repeat family protein | chr3:18319249-18324482 REVERSE	0.268132
at5g65050	Symbols: AGL31, MAF2 | AGL31 (AGAMOUS LIKE MADS-BOX PROTEIN 31); transcription factor | chr5:25982254-25986326 FORWARD	0.206929
at2g03710	Symbols: SEP4, AGL3 | SEP4 (SEPALLATA 4); DNA binding / transcription factor | chr2:1129268-1131838 FORWARD	0.104299
at5g15800	Symbols: SEP1, AGL2 | SEP1 (SEPALLATA1); DNA binding / transcription factor | chr5:5151334-5154154 REVERSE	-0.228484
at5g65060	Symbols: MAF3, FCL3, AGL70 | MAF3 (MADS AFFECTING FLOWERING 3); transcription factor | chr5:25987429-25991315 FORWARD	-0.252405
at3g55730	Symbols: MYB109, AtMYB109 | MYB109 (myb domain protein 109); DNA binding / transcription factor | chr3:20681904-20684053 REVERSE	0.108133
at1g09540	Symbols: MYB61, ATMYB61 | MYB61 (MYB DOMAIN PROTEIN 61); DNA binding / transcription factor | chr1:3086159-3087912 FORWARD	-0.131057
at4g09460	Symbols: ATMYB6 | ATMYB6; DNA binding / transcription factor | chr4:5992966-5994258 FORWARD	1.04713
at1g25360	pentatricopeptide (PPR) repeat-containing protein | chr1:8894428-8896800 FORWARD	1.09216
at4g37260	Symbols: MYB73, ATMYB73 | MYB73 (MYB DOMAIN PROTEIN 73); DNA binding / transcription factor | chr4:17540490-17541799 FORWARD	-0.323629
at5g65790	Symbols: ATMYB68, MYB68 | MYB68 (MYB DOMAIN PROTEIN 68); DNA binding / transcription factor | chr5:26322948-26324578 FORWARD	-0.944277
at4g38620	Symbols: ATMYB4, MYB4 | MYB4; DNA binding / transcription factor | chr4:18053551-18054999 FORWARD	-0.221389
at1g06910	Symbols: TRFL7 | TRFL7 (TRF-LIKE 7); DNA binding / transcription factor | chr1:2120991-2123748 FORWARD	0.354271
at1g66370	Symbols: MYB113, AtMYB113 | MYB113 (myb domain protein 113); DNA binding / transcription factor | chr1:24753634-24754604 FORWARD	0.0233311
at2g47210	myb family transcription factor | chr2:19378869-19382418 FORWARD	-0.111836
at2g03470	myb family transcription factor / ELM2 domain-containing protein | chr2:1045456-1047684 REVERSE	0.138522
at2g23290	Symbols: AtMYB70 | AtMYB70 (myb domain protein 70); DNA binding / transcription factor | chr2:9904787-9905920 REVERSE	0.144508
at3g52250	DNA binding / transcription factor | chr3:19376138-19383100 FORWARD	-0.176863
at3g05380	Symbols: ALY2, ATALY2 | DNA binding / nucleic acid binding / transcription factor | chr3:1539582-1546396 FORWARD	0.215655
at3g46130	Symbols: MYB111, ATMYB48, PFG3, ATMYB48-3 | MYB111 (MYB DOMAIN PROTEIN 111); DNA binding / transcription factor | chr3:16945433-16946376 FORWARD	-1.36794
at3g53200	Symbols: AtMYB27 | AtMYB27 (myb domain protein 27); DNA binding / transcription factor | chr3:19718282-19719462 REVERSE	0.769622
at3g47680	DNA binding | chr3:17577483-17578391 REVERSE	-0.406058
at1g22640	Symbols: ATMYB3, MYB3 | MYB3 (MYB DOMAIN PROTEIN 3); DNA binding / transcription factor | chr1:8006195-8007428 FORWARD	0.676378
at3g06490	Symbols: MYB108, AtMYB108, BOS1 | MYB108 (myb domain protein 108); DNA binding / transcription factor | chr3:2004144-2006624 FORWARD	0.0913771
at3g47600	Symbols: MYB94, ATMYBCP70, ATMYB94 | ATMYB94 (MYB DOMAIN PROTEIN 94); DNA binding / transcription factor | chr3:17539338-17541230 REVERSE	0.0913846
at1g07540	Symbols: TRFL2 | TRFL2 (TRF-LIKE 2); DNA binding | chr1:2318433-2321048 REVERSE	0.354289
at4g32730	Symbols: PC-MYB1, MYB3R-1, ATMYB3R-1, ATMYB3R1 | PC-MYB1; DNA binding / transcription coactivator/ transcription factor | chr4:15790345-15795854 FORWARD	0.219201
at2g36960	Symbols: TKI1 | TKI1 (TSL-kinase interacting protein 1); DNA binding / transcription factor | chr2:15522920-15527477 FORWARD	-0.297755
at5g42630	Symbols: KAN4, ATS | ATS (ABERRANT TESTA SHAPE); DNA binding / transcription factor | chr5:17073779-17075856 REVERSE	0.243348
at5g67300	Symbols: ATMYBR1, ATMYB44, MYBR1 | MYBR1 (MYB DOMAIN PROTEIN R1); DNA binding / transcription factor | chr5:26854022-26856006 FORWARD	0.0914063
at3g30210	Symbols: ATMYB121, MYB121 | MYB121 (MYB DOMAIN PROTEIN 121); DNA binding / transcription factor | chr3:11838363-11840502 FORWARD	0.428376
at3g12560	Symbols: TRFL9, ATTBP2 | TRFL9 (TRF-LIKE 9); DNA bending/ DNA binding / telomeric DNA binding | chr3:3981983-3985550 REVERSE	0.284245
at3g04030	myb family transcription factor | chr3:1042882-1044697 REVERSE	-0.106634
at2g37630	Symbols: ATPHAN, AS1, ATMYB91, MYB91 | AS1 (ASYMMETRIC LEAVES 1); DNA binding / protein homodimerization/ transcription factor | chr2:15781615-15783433 REVERSE	-0.357997
at5g45420	myb family transcription factor | chr5:18404069-18406606 REVERSE	-0.315409
at5g29000	myb family transcription factor | chr5:11022083-11024275 REVERSE	0.132392
at3g01140	Symbols: MYB106, AtMYB106 | MYB106 (myb domain protein 106); DNA binding / transcription factor | chr3:46396-48296 REVERSE	0.235695
at3g13540	Symbols: ATMYB5 | ATMYB5 (MYB DOMAIN PROTEIN 5); DNA binding / transcription factor | chr3:4420173-4421701 FORWARD	0.0913671
at1g08810	Symbols: MYB60, AtMYB60 | MYB60 (myb domain protein 60); DNA binding / transcription factor | chr1:2819065-2820395 REVERSE	-1.02408
at3g11440	Symbols: ATMYB65, MYB65 | MYB65 (MYB DOMAIN PROTEIN 65); DNA binding / transcription factor | chr3:3602093-3605104 FORWARD	0.182048
at3g09370	Symbols: MYB3R-3 | MYB3R-3 (myb domain protein 3R-3); DNA binding / transcription factor | chr3:2879366-2882267 FORWARD	-0.324289
at1g26580	FUNCTIONS IN: molecular_function unknown; INVOLVED IN: biological_process unknown; LOCATED IN: cellular_component unknown; EXPRESSED IN: 24 plant structures; EXPRESSED DURING: 15 growth stages; BEST Arabidopsis thaliana protein match is: myb family transcription factor / ELM2 domain-containing protein (TAIR:AT2G03470.1); Has 82 Blast hits to 82 proteins in 12 species: Archae - 0; Bacteria - 0; Me…	0.216845
at2g02820	Symbols: MYB88 | MYB88 (myb domain protein 88); DNA binding / transcription factor | chr2:804174-807208 REVERSE	-0.316799
at3g09230	Symbols: AtMYB1 | AtMYB1 (myb domain protein 1); DNA binding / transcription factor | chr3:2833398-2835338 FORWARD	-1.15658
at2g02060	transcription factor | chr2:495570-497747 FORWARD	0.0925446
at5g14750	Symbols: WER, ATMYB66, WER1 | ATMYB66 (MYB DOMAIN PROTEIN 66); DNA binding / protein binding / transcription factor/ transcription regulator | chr5:4763452-4764738 REVERSE	0.689467
at3g16350	myb family transcription factor | chr3:5547718-5549660 FORWARD	0.27673
at4g39250	Symbols: ATRL1 | ATRL1 (ARABIDOPSIS RAD-LIKE 1); DNA binding / transcription factor | chr4:18271457-18271857 REVERSE	-1.07671
at1g01380	Symbols: ETC1 | ETC1 (ENHANCER OF TRY AND CPC 1); DNA binding / transcription factor | chr1:147153-147942 FORWARD	0.0952006
at1g75250	Symbols: ATRL6 | ATRL6 (ARABIDOPSIS RAD-LIKE 6); transcription factor | chr1:28245073-28245453 REVERSE	-0.229956
at2g46410	Symbols: CPC | CPC (CAPRICE); DNA binding / transcription factor | chr2:19049172-19050341 REVERSE	0.287569
at5g17300	myb family transcription factor | chr5:5690227-5692902 REVERSE	1.19883
at2g38090	myb family transcription factor | chr2:15944711-15947085 FORWARD	0.449877
at5g08520	myb family transcription factor | chr5:2755175-2758362 REVERSE	-0.0736684
at5g52660	myb family transcription factor | chr5:21359059-21362160 REVERSE	0.0914261
at5g47390	myb family transcription factor | chr5:19226790-19228858 FORWARD	0.149518
at5g67580	Symbols: TRB2, ATTRB2, TBP3, ATTBP3 | TRB2; DNA binding / double-stranded telomeric DNA binding / protein homodimerization/ single-stranded telomeric DNA binding / transcription factor | chr5:26955135-26957743 REVERSE	-0.663483
at5g58340	DNA binding | chr5:23582495-23584412 FORWARD	-0.41897
at1g13450	DNA binding protein GT-1 | chr1:4612731-4615205 REVERSE	0.235751
at1g09770	Symbols: ATCDC5, CDC5, ATMYBCDC5 | ATCDC5 (ARABIDOPSIS THALIANA CELL DIVISION CYCLE 5); DNA binding / transcription factor | chr1:3161841-3165360 FORWARD	-0.0402646
at1g49010	myb family transcription factor | chr1:18132645-18133925 FORWARD	-0.164642
at3g11280	myb family transcription factor | chr3:3533255-3534847 REVERSE	-0.241974
at3g09600	myb family transcription factor | chr3:2946406-2948995 FORWARD	-0.00705
at5g56840	DNA-binding family protein | chr5:22980693-22982342 FORWARD	0.0517457
at1g19000	myb family transcription factor | chr1:6560795-6562786 REVERSE	0.00896517
at1g49950	Symbols: TRB1, ATTRB1 | DNA-binding protein, putative | chr1:18494115-18497187 REVERSE	0.30333
at5g53200	Symbols: TRY | TRY (TRIPTYCHON); DNA binding / transcription factor | chr5:21582774-21584145 FORWARD	0.0931075
at5g04760	myb family transcription factor | chr5:1373530-1374787 REVERSE	-0.586496
at1g17520	DNA-binding protein, putative | chr1:6024636-6027385 REVERSE	0.246129
at1g01060	Symbols: LHY, LHY1 | LHY (LATE ELONGATED HYPOCOTYL); DNA binding / transcription factor | chr1:33666-37840 REVERSE	-0.0538344
at1g74840	myb family transcription factor | chr1:28115897-28117405 REVERSE	-0.405495
at1g18330	Symbols: EPR1 | EPR1 (EARLY-PHYTOCHROME-RESPONSIVE1); DNA binding / transcription factor | chr1:6305971-6308010 REVERSE	-0.198193
at1g70000	DNA-binding family protein | chr1:26363278-26364699 REVERSE	0.293036
at4g28530	Symbols: anac074 | anac074 (Arabidopsis NAC domain containing protein 74); transcription factor | chr4:14090489-14094776 REVERSE	-1.71595
at4g35580	Symbols: NTL9 | NTL9 (NAC transcription factor-like 9); transcription factor | chr4:16888405-16890801 REVERSE	0.432515
at3g04070	Symbols: anac047 | anac047 (Arabidopsis NAC domain containing protein 47); transcription factor | chr3:1061526-1063103 REVERSE	-0.6295
at5g24590	Symbols: ANAC091, TIP | TIP (TCV-INTERACTING PROTEIN); transcription coactivator/ transcription factor | chr5:8416662-8418933 REVERSE	0.383466
at3g56570	SET domain-containing protein | chr3:20958660-20961137 FORWARD	0.435251
at3g15510	Symbols: ATNAC2, ANAC056, NARS1 | ATNAC2 (ARABIDOPSIS NAC DOMAIN CONTAINING PROTEIN 2); transcription factor | chr3:5243510-5245382 FORWARD	-0.815526
at1g56010	Symbols: NAC1, ANAC022 | NAC1; transcription factor | chr1:20946571-20949281 REVERSE	-0.130983
at5g51910	TCP family transcription factor, putative | chr5:21094547-21095702 REVERSE	-0.327334
at3g27010	Symbols: AT-TCP20, PCF1, TCP20 | AT-TCP20; transcription factor | chr3:9957376-9958898 REVERSE	-0.645462
at3g18550	Symbols: BRC1, TCP18, ATTCP18 | BRC1 (BRANCHED 1); transcription factor | chr3:6383769-6385604 FORWARD	-0.280683
at5g60970	Symbols: TCP5 | TCP5 (TEOSINTE BRANCHED1, CYCLOIDEA AND PCF TRANSCRIPTION FACTOR 5); transcription factor | chr5:24535570-24537047 REVERSE	0.284007
at2g45680	TCP family transcription factor, putative | chr2:18820242-18821889 REVERSE	0.109196
at5g23280	TCP family transcription factor, putative | chr5:7842971-7844275 FORWARD	0.178907
at3g02150	Symbols: PTF1, TFPD | PTF1 (PLASTID TRANSCRIPTION FACTOR 1); transcription factor | chr3:391057-392741 FORWARD	-0.174234
at4g18390	TCP family transcription factor, putative | chr4:10162953-10165562 REVERSE	-0.493272
at1g58100	TCP family transcription factor, putative | chr1:21512384-21514013 REVERSE	-0.43766
at3g15030	Symbols: TCP4, MEE35 | TCP4 (TCP family transcription factor 4); transcription factor | chr3:5062019-5064115 FORWARD	-0.166229
at3g54390	transcription factor | chr3:20137741-20139142 REVERSE	0.631915
at2g44730	transcription factor | chr2:18437333-18438565 REVERSE	0.28402
at5g14540	proline-rich family protein | chr5:4687147-4689674 REVERSE	-1.18883
at1g21200	transcription factor | chr1:7421217-7423143 FORWARD	0.359252
at5g05550	transcription factor | chr5:1639032-1640606 REVERSE	0.781028
at3g10040	transcription factor | chr3:3096415-3098071 REVERSE	0.512151
at1g33240	Symbols: AT-GTL1, AT-GTL2 | AT-GTL1 (GT2-LIKE 1); DNA binding / transcription factor | chr1:12051471-12054546 REVERSE	-0.0307109
at1g13450	DNA binding protein GT-1 | chr1:4612731-4615205 REVERSE	0.235751
at3g14180	transcription factor | chr3:4707113-4708848 REVERSE	-0.782957
at2g38250	DNA-binding protein-related | chr2:16018357-16019500 FORWARD	0.111907
at3g58630	transcription factor | chr3:21683568-21685941 REVERSE	0.319268
at3g24490	transcription factor | chr3:8910770-8912196 FORWARD	0.116688
at3g24860	hydroxyproline-rich glycoprotein family protein | chr3:9073623-9074682 FORWARD	-0.293206
at4g31270	transcription factor | chr4:15183188-15184961 REVERSE	0.50644
at5g01380	transcription factor | chr5:155639-157601 REVERSE	0.354467
at1g76880	trihelix DNA-binding protein, putative | chr1:28865500-28868225 FORWARD	0.0335751
at1g76890	Symbols: GT2, AT-GT2 | GT2; transcription factor | chr1:28873059-28875292 REVERSE	0.0912499
at4g17050	Symbols: UGLYAH | UGLYAH (UREIDOGLYCINE AMINOHYDROLASE); transcription factor | chr4:9589567-9592587 FORWARD	0.399628
at1g62300	Symbols: WRKY6, ATWRKY6 | WRKY6; transcription factor | chr1:23016683-23019279 REVERSE	-0.0462398
at1g69310	Symbols: WRKY57, ATWRKY57 | WRKY57; transcription factor | chr1:26054308-26058035 REVERSE	-0.527565
at5g49520	Symbols: WRKY48, ATWRKY48 | WRKY48; transcription factor | chr5:20090776-20093346 FORWARD	0.173815
at4g31550	Symbols: WRKY11, ATWRKY11 | WRKY11; calmodulin binding / transcription factor | chr4:15289947-15291539 REVERSE	0.261379
at4g11070	Symbols: WRKY41, AtWRKY41 | WRKY41; transcription factor | chr4:6759303-6760794 FORWARD	-0.645592
at4g26640	Symbols: WRKY20, AtWRKY20 | WRKY20; transcription factor | chr4:13437071-13440835 REVERSE	0.320734
at4g01250	Symbols: WRKY22, AtWRKY22 | WRKY22; transcription factor | chr4:522604-524216 REVERSE	-0.815503
at5g15130	Symbols: WRKY72, ATWRKY72 | WRKY72; transcription factor | chr5:4904347-4907094 FORWARD	-0.0307147
at4g31800	Symbols: WRKY18, ATWRKY18 | WRKY18; transcription factor | chr4:15383201-15385029 FORWARD	0.329551
at2g30590	Symbols: WRKY21 | WRKY21; calmodulin binding / transcription factor | chr2:13033476-13035593 FORWARD	0.22459
at5g56270	Symbols: WRKY2, ATWRKY2 | WRKY2; transcription factor | chr5:22779693-22783268 FORWARD	-0.866257
at1g80840	Symbols: WRKY40, ATWRKY40 | WRKY40; transcription factor | chr1:30383691-30385499 FORWARD	0.655305
at4g30935	Symbols: WRKY32, ATWRKY32 | WRKY32; transcription factor | chr4:15051814-15054042 REVERSE	-0.0786206
at4g23550	Symbols: WRKY29, ATWRKY29 | WRKY29; transcription factor | chr4:12291820-12293096 FORWARD	-0.368022
at2g37260	Symbols: TTG2, ATWRKY44, WRKY44, DSL1 | TTG2 (TRANSPARENT TESTA GLABRA 2); transcription factor | chr2:15644840-15647065 FORWARD	0.656372
at3g56400	Symbols: WRKY70, ATWRKY70 | WRKY70; transcription factor/ transcription repressor | chr3:20908928-20910481 REVERSE	-1.02405
at2g47260	Symbols: WRKY23, ATWRKY23 | WRKY23; transcription factor | chr2:19404820-19407084 REVERSE	0.617422
at2g04880	Symbols: ZAP1, ATWRKY1, WRKY1 | ZAP1 (ZINC-DEPENDENT ACTIVATOR PROTEIN-1); transcription activator/ transcription factor/ zinc ion binding | chr2:1717888-1720526 FORWARD	0.14193
at4g24240	Symbols: WRKY7, ATWRKY7 | WRKY7; calmodulin binding / transcription factor | chr4:12571766-12573725 FORWARD	1.35443
at5g13080	Symbols: WRKY75, ATWRKY75 | WRKY75; transcription factor | chr5:4149740-4151150 REVERSE	-0.101088
at5g26170	Symbols: WRKY50, ATWRKY50 | WRKY50; transcription factor | chr5:9147176-9148128 REVERSE	1.6768
at2g34830	Symbols: WRKY35, MEE24, AtWRKY35 | WRKY35 (WRKY DNA-binding protein 35); transcription factor | chr2:14693756-14696378 REVERSE	0.402401
at4g23810	Symbols: WRKY53, ATWRKY53 | WRKY53; DNA binding / protein binding / transcription activator/ transcription factor | chr4:12392370-12393982 REVERSE	0.747419
at1g29280	Symbols: WRKY65, ATWRKY65 | WRKY65; transcription factor | chr1:10236367-10237467 FORWARD	-0.171559
at3g58710	Symbols: WRKY69, ATWRKY69 | WRKY69; transcription factor | chr3:21715007-21716916 FORWARD	-0.986628
at2g03340	Symbols: WRKY3 | WRKY3; transcription factor | chr2:1014350-1017148 REVERSE	0.40387
at4g12020	Symbols: WRKY19, ATWRKY19, MAPKKK11 | WRKY19; transcription factor | chr4:7201656-7209648 FORWARD	-0.493289
at2g38470	Symbols: WRKY33, ATWRKY33 | WRKY33; transcription factor | chr2:16108361-16110766 FORWARD	0.268173
at5g57180	Symbols: CIA2 | CIA2 (CHLOROPLAST IMPORT APPARATUS 2); transcription regulator | chr5:23168018-23170999 FORWARD	-0.257957
at5g04560	Symbols: DME | DME (DEMETER); DNA N-glycosylase/ DNA-(apurinic or apyrimidinic site) lyase | chr5:1309202-1318401 FORWARD	-0.00665206
at3g16000	Symbols: MFP1 | MFP1 (MAR BINDING FILAMENT-LIKE PROTEIN 1); DNA binding | chr3:5430889-5433817 REVERSE	-0.33197
at1g01510	Symbols: AN | AN (ANGUSTIFOLIA); protein binding | chr1:187211-190056 FORWARD	-0.0931641
at4g18460	D-Tyr-tRNA(Tyr) deacylase family protein | chr4:10195537-10196796 REVERSE	0.418299
at1g48380	Symbols: RHL1, HYP7 | RHL1 (ROOT HAIRLESS 1); DNA binding / protein binding | chr1:17877413-17879270 REVERSE	-0.251086
at1g68710	haloacid dehalogenase-like hydrolase family protein | chr1:25793207-25798257 REVERSE	-0.140525
at1g75390	Symbols: AtbZIP44 | AtbZIP44 (Arabidopsis thaliana basic leucine-zipper 44); DNA binding / protein heterodimerization/ transcription factor | chr1:28291698-28293008 FORWARD	-0.109778
at1g27000	bZIP family transcription factor | chr1:9373926-9376720 FORWARD	-0.0378581
at4g36730	Symbols: GBF1 | GBF1; sequence-specific DNA binding / transcription factor | chr4:17309612-17312488 REVERSE	-0.144511
at1g05270	TraB family protein | chr1:1531641-1534410 REVERSE	0.297772
at5g11260	Symbols: HY5, TED 5 | HY5 (ELONGATED HYPOCOTYL 5); DNA binding / double-stranded DNA binding / transcription factor | chr5:3593380-3594992 REVERSE	0.158934
at3g17609	Symbols: HYH | HYH (HY5-HOMOLOG); DNA binding / transcription factor | chr3:6023866-6024698 FORWARD	0.249061
at2g46270	Symbols: GBF3 | GBF3 (G-BOX BINDING FACTOR 3); sequence-specific DNA binding / transcription factor | chr2:19000191-19003403 FORWARD	-0.0461887
at5g28770	Symbols: BZO2H3 | BZO2H3; DNA binding / protein heterodimerization/ transcription factor | chr5:10796459-10798222 REVERSE	0.0108668
at1g58110	bZIP family transcription factor | chr1:21515474-21517828 REVERSE	0.322617
at2g35530	bZIP transcription factor family protein | chr2:14922962-14926591 REVERSE	-0.0616944
at4g35900	Symbols: FD, FD-1, atbzip14 | FD; DNA binding / protein binding / transcription activator/ transcription factor | chr4:17004595-17006287 FORWARD	-1.23048
at5g10030	Symbols: TGA4, OBF4 | TGA4 (TGACG MOTIF-BINDING FACTOR 4); DNA binding / calmodulin binding / transcription factor | chr5:3137323-3140252 REVERSE	-0.395697
at5g44080	bZIP transcription factor family protein | chr5:17738652-17739873 REVERSE	0.209947
at1g19490	bZIP transcription factor family protein | chr1:6751673-6753999 REVERSE	-0.908715
at1g06070	bZIP transcription factor, putative (bZIP69) | chr1:1834829-1837648 REVERSE	-0.198125
at2g40950	Symbols: BZIP17 | BZIP17; DNA binding / transcription activator/ transcription factor | chr2:17087620-17090424 REVERSE	0.0930125
at2g40620	bZIP transcription factor family protein | chr2:16954541-16956978 REVERSE	-0.262305
at3g12250	Symbols: TGA6, BZIP45 | TGA6 (TGACG MOTIF-BINDING FACTOR 6); DNA binding / transcription factor | chr3:3906351-3908583 FORWARD	0.00383657
at1g21740	unknown protein | chr1:7641580-7645078 FORWARD	0.590032
at3g62420	Symbols: ATBZIP53 | ATBZIP53 (BASIC REGION/LEUCINE ZIPPER MOTIF 53); DNA binding / protein heterodimerization/ sequence-specific DNA binding / transcription factor | chr3:23091586-23092850 REVERSE	-0.0352642
at4g38900	bZIP protein | chr4:18139295-18141950 REVERSE	0.244749
at2g27040	Symbols: AGO4, OCP11 | AGO4 (ARGONAUTE 4); nucleic acid binding | chr2:11536534-11542357 REVERSE	0.137299
at1g31320	Symbols: LBD4 | LBD4 (LOB DOMAIN-CONTAINING PROTEIN 4) | chr1:11213017-11214382 FORWARD	1.60056
at3g27650	Symbols: LBD25 | LBD25 (LOB DOMAIN-CONTAINING PROTEIN 25) | chr3:10238546-10240611 FORWARD	0.0917454
at2g28500	Symbols: LBD11 | LBD11 (LOB DOMAIN-CONTAINING PROTEIN 11) | chr2:12186569-12188142 REVERSE	1.0916
at3g02550	Symbols: LBD41 | LBD41 (LOB DOMAIN-CONTAINING PROTEIN 41) | chr3:536505-537998 REVERSE	-0.483273
at3g11090	Symbols: LBD21 | LBD21 (LOB DOMAIN-CONTAINING PROTEIN 21) | chr3:3475002-3475604 FORWARD	-0.230188
at3g49940	Symbols: LBD38 | LBD38 (LOB DOMAIN-CONTAINING PROTEIN 38) | chr3:18514343-18515475 FORWARD	-0.79607
at1g76510	ARID/BRIGHT DNA-binding domain-containing protein | chr1:28708720-28712950 REVERSE	0.091645
at2g17410	ARID/BRIGHT DNA-binding domain-containing protein | chr2:7558998-7563752 FORWARD	0.409465
at4g16150	calmodulin binding / transcription regulator | chr4:9148059-9153292 FORWARD	0.0673786
at2g17390	Symbols: AKR2B | AKR2B (ANKYRIN REPEAT-CONTAINING 2B); protein binding / transcription regulator | chr2:7555630-7558038 FORWARD	0.115893
at5g64220	calmodulin-binding protein | chr5:25686246-25692215 FORWARD	-0.14695
at2g22300	Symbols: CAMTA3, SR1 | SR1 (SIGNAL RESPONSIVE 1); calmodulin binding / transcription regulator | chr2:9471388-9476646 FORWARD	-0.279173
at5g09410	Symbols: EICBP.B | EICBP.B (ETHYLENE INDUCED CALMODULIN BINDING PROTEIN); calmodulin binding / transcription activator/ transcription regulator | chr5:2921268-2927416 FORWARD	0.14164
at5g65670	Symbols: IAA9 | IAA9 (INDOLE-3-ACETIC ACID INDUCIBLE 9); transcription factor | chr5:26253658-26256468 FORWARD	-0.906353
at2g22670	Symbols: IAA8 | IAA8; transcription factor | chr2:9636440-9638683 FORWARD	0.420035
at5g43700	Symbols: ATAUX2-11, IAA4 | ATAUX2-11 (AUXIN INDUCIBLE 2-11); DNA binding / transcription factor | chr5:17550233-17551581 FORWARD	-0.188346
at4g28640	Symbols: IAA11 | IAA11 (INDOLE-3-ACETIC ACID INDUCIBLE 11); transcription factor | chr4:14142135-14143969 FORWARD	0.525849
at1g04240	Symbols: SHY2, IAA3 | SHY2 (SHORT HYPOCOTYL 2); transcription factor | chr1:1128188-1129551 REVERSE	0.0175194
at3g23050	Symbols: IAA7, AXR2 | IAA7 (INDOLE-3-ACETIC ACID 7); transcription factor | chr3:8194679-8197153 FORWARD	-0.177331
at3g16500	Symbols: PAP1, IAA26 | PAP1 (PHYTOCHROME-ASSOCIATED PROTEIN 1); transcription factor | chr3:5612500-5614410 REVERSE	0.0189811
at2g33310	Symbols: IAA13 | IAA13; transcription factor | chr2:14114281-14115969 REVERSE	-0.0240855
at3g15540	Symbols: IAA19, MSG2 | IAA19 (INDOLE-3-ACETIC ACID INDUCIBLE 19); transcription factor | chr3:5264024-5265678 FORWARD	-1.60876
at1g04250	Symbols: AXR3, IAA17 | AXR3 (AUXIN RESISTANT 3); transcription factor | chr1:1136258-1138613 FORWARD	-0.208164
at4g14550	Symbols: IAA14, SLR | IAA14 (INDOLE-3-ACETIC ACID INDUCIBLE 14); protein binding / transcription factor/ transcription repressor | chr4:8347822-8350019 REVERSE	0.297836
at4g32280	Symbols: IAA29 | IAA29 (INDOLE-3-ACETIC ACID INDUCIBLE 29); transcription factor | chr4:15583387-15584769 FORWARD	-0.230395
at3g18990	Symbols: VRN1, REM39 | VRN1 (REDUCED VERNALIZATION RESPONSE 1); transcription repressor | chr3:6548869-6551853 REVERSE	0.209978
at4g33280	DNA binding / transcription factor | chr4:16047354-16049355 REVERSE	-0.130914
at1g58025	DNA binding | chr1:21458123-21462196 REVERSE	-0.360885
at1g20670	DNA-binding bromodomain-containing protein | chr1:7164190-7168021 REVERSE	-0.0786643
at3g57980	DNA-binding bromodomain-containing protein | chr3:21466919-21469148 REVERSE	-0.359404
at2g44430	DNA-binding bromodomain-containing protein | chr2:18333547-18336364 FORWARD	-0.82302
at4g34430	Symbols: CHB3, ATSWI3D | CHB3; DNA binding / transcription factor/ zinc ion binding | chr4:16460920-16465323 FORWARD	-0.228472
at1g21700	Symbols: ATSWI3C, CHB4 | ATSWI3C (SWITCH/SUCROSE NONFERMENTING 3C); DNA binding | chr1:7620001-7624136 REVERSE	0.0381271
at5g14170	Symbols: CHC1 | CHC1 | chr5:4568509-4570947 REVERSE	-0.882739
at3g54280	Symbols: CHR16, CHA16, RGD3, ATBTAF1, BTAF1 | RGD3 (ROOT GROWTH DEFECTIVE 3); ATP binding / DNA binding / binding / helicase/ nucleic acid binding | chr3:20091976-20104155 FORWARD	-0.11355
at3g17590	Symbols: BSH, CHE1 | BSH (BUSHY GROWTH); chromatin binding / protein binding | chr3:6017210-6019665 REVERSE	1.09127
at4g22140	DNA binding / protein binding / zinc ion binding | chr4:11728525-11730509 REVERSE	0.0576376
at1g05120	SNF2 domain-containing protein / helicase domain-containing protein / RING finger domain-containing protein | chr1:1471406-1476078 REVERSE	-0.0924521
at2g33610	Symbols: ATSWI3B, CHB2 | ATSWI3B (SWITCH SUBUNIT 3); DNA binding | chr2:14228972-14231309 FORWARD	0.202726
at5g15380	Symbols: DRM1 | DRM1 (domains rearranged methylase 1); DNA (cytosine-5-)-methyltransferase | chr5:4991347-4994826 FORWARD	-0.00148706
at5g25480	Symbols: DNMT2 | DNMT2 (DNA METHYLTRANSFERASE-2); DNA binding | chr5:8869873-8872262 REVERSE	-0.439181
at1g69770	Symbols: CMT3 | CMT3 (chromomethylase 3); DNA (cytosine-5-)-methyltransferase | chr1:26248318-26253585 REVERSE	0.506416
at5g49160	Symbols: MET1, MET2, METI, DDM2, DMT01, DMT1 | MET1 (METHYLTRANSFERASE 1); methyltransferase | chr5:19932230-19938369 FORWARD	-0.396255
at2g25930	Symbols: ELF3, PYK20 | ELF3 (EARLY FLOWERING 3); protein C-terminus binding / transcription factor | chr2:11059035-11063324 FORWARD	-0.0197746
at3g07220	transcriptional activator, putative | chr3:2297886-2299572 FORWARD	-0.13993
at2g45460	forkhead-associated domain-containing protein / FHA domain-containing protein | chr2:18736839-18741690 REVERSE	0.329445
at5g47790	forkhead-associated domain-containing protein / FHA domain-containing protein | chr5:19351292-19353444 FORWARD	-0.989633
at5g28040	transcription regulator | chr5:10037269-10039001 REVERSE	-0.0785987
at5g14280	DNA-binding storekeeper protein-related | chr5:4609123-4611444 FORWARD	-1.14914
at1g61730	DNA-binding storekeeper protein-related | chr1:22793219-22794703 REVERSE	-0.323689
at4g37740	Symbols: AtGRF2 | AtGRF2 (GROWTHREGULATING FACTOR 2); transcription activator | chr4:17725337-17727730 REVERSE	0.801819
at5g09380	DNA-directed RNA polymerase III RPC4 family protein | chr5:2911313-2913136 REVERSE	-1.78312
at1g07480	transcription factor IIA large subunit / TFIIA large subunit (TFIIA-L) | chr1:2296023-2299470 REVERSE	0.0289457
at5g09250	Symbols: KIWI | KIWI; DNA binding / protein binding / transcription coactivator | chr5:2875232-2876575 REVERSE	-0.492194
at4g10920	Symbols: KELP | KELP; DNA binding / transcription coactivator/ transcription regulator | chr4:6697674-6699199 REVERSE	0.379966
at1g17680	transcription factor-related | chr1:6076077-6082334 FORWARD	0.152624
at3g13940	DNA binding / DNA-directed RNA polymerase | chr3:4600492-4602486 REVERSE	0.254812
at5g41580	zinc ion binding | chr5:16626337-16630783 REVERSE	-0.0240668
at4g39160	DNA binding / transcription factor | chr4:18236792-18239818 FORWARD	0.659106
at3g55770	LIM domain-containing protein | chr3:20703239-20705320 FORWARD	-0.230287
at3g52270	ATP binding / RNA polymerase II transcription factor | chr3:19387180-19388944 REVERSE	-1.86279
at4g35540	transcription regulator/ zinc ion binding | chr4:16873835-16875598 FORWARD	-0.463304
at1g17880	nascent polypeptide-associated complex (NAC) domain-containing protein / BTF3b-like transcription factor, putative | chr1:6152409-6153982 REVERSE	3.41375
at5g25150	Symbols: TAF5 | TAF5 (TBP-ASSOCIATED FACTOR 5); nucleotide binding / transcription regulator | chr5:8677091-8682205 FORWARD	0.185711
at1g65440	Symbols: GTB1 | GTB1; RNA binding / hydrolase, acting on ester bonds / transcription elongation regulator | chr1:24306667-24314573 REVERSE	0.101334
at3g27260	Symbols: GTE8 | GTE8; DNA binding | chr3:10067638-10072661 FORWARD	0.125569
at5g14270	Symbols: ATBET9 | ATBET9 (Arabidopsis thaliana Bromodomain and Extraterminal Domain protein 9); DNA binding | chr5:4604732-4608905 FORWARD	-0.360282
at5g46550	DNA-binding bromodomain-containing protein | chr5:18884309-18886939 REVERSE	-0.113417
at4g08350	Symbols: GTA02, GTA2 | GTA2 (GLOBAL TRANSCRIPTION FACTOR GROUP A2); structural constituent of ribosome / transcription elongation regulator/ transcription factor | chr4:5286229-5292239 FORWARD	0.0822236
at2g34900	Symbols: GTE01, IMB1, GTE1 | IMB1 (IMBIBITION-INDUCIBLE 1); DNA binding | chr2:14723013-14725650 REVERSE	-0.819476
at1g73150	Symbols: GTE3 | GTE3 (GLOBAL TRANSCRIPTION FACTOR GROUP E 3); DNA binding / histone binding | chr1:27504112-27506112 REVERSE	0.0224752
at1g06230	Symbols: GTE4 | GTE4 (GLOBAL TRANSCRIPTION FACTOR GROUP E 4); DNA binding | chr1:1907089-1910848 FORWARD	-0.276887
at4g10710	Symbols: SPT16 | SPT16 (global transcription factor C) | chr4:6601989-6606354 REVERSE	-0.417252
at2g34450	high mobility group (HMG1/2) family protein | chr2:14527736-14529492 REVERSE	-0.13081
at3g54610	Symbols: HAT1, GCN5, HAG1, HAC3, HAG01, BGT | GCN5; DNA binding / H3 histone acetyltransferase/ histone acetyltransferase | chr3:20213560-20217653 FORWARD	0.255017
at5g64610	Symbols: HAM1 | HAM1 (HISTONE ACETYLTRANSFERASE OF THE MYST FAMILY 1); H3/H4 histone acetyltransferase/ histone acetyltransferase/ nucleic acid binding / zinc ion binding | chr5:25828160-25830524 REVERSE	1.41347
at3g07740	Symbols: ADA2A, ATADA2A, HAC10, HXA02, HXA2 | ADA2A (HOMOLOG OF YEAST ADA2 2A); DNA binding / transcription factor/ zinc ion binding | chr3:2469783-2473095 REVERSE	0.459011
at5g50320	Symbols: ELO3, HAG3, HAC8 | ELO3 (ELONGATA 3); histone acetyltransferase | chr5:20480626-20484850 REVERSE	0.225048
at4g16420	Symbols: ADA2B, PRZ1 | ADA2B (HOMOLOG OF YEAST ADA2 2B); DNA binding / transcription coactivator/ transcription factor | chr4:9262621-9266086 REVERSE	-0.426563
at1g79000	Symbols: HAC1, PCAT2, ATHPCAT2 | HAC1 (HISTONE ACETYLTRANSFERASE OF THE CBP FAMILY 1); H3/H4 histone acetyltransferase/ histone acetyltransferase/ transcription cofactor | chr1:29716350-29724621 REVERSE	0.243451
at5g09740	Symbols: HAM2 | HAM2 (histone acetyltransferase of the MYST family 2); H3/H4 histone acetyltransferase/ histone acetyltransferase/ nucleic acid binding / zinc ion binding | chr5:3021952-3024756 REVERSE	0.250039
at1g32750	Symbols: HAF01, HAF1, HAC13, GTD1, TAF1 | HAF01; DNA binding / histone acetyltransferase | chr1:11846247-11856261 REVERSE	-0.149825
at3g12980	Symbols: HAC5, ATHPCAT4 | HAC5; H3/H4 histone acetyltransferase/ histone acetyltransferase | chr3:4146919-4154895 FORWARD	-0.00911684
at5g13680	Symbols: ELO2, ABO1 | ABO1 (ABA-OVERLY SENSITIVE 1); transcription elongation regulator | chr5:4410361-4415471 REVERSE	-0.417823
at5g56740	Symbols: HAG2, HAC7, HAG02, HAC07 | HAG2 (HISTONE ACETYLTRANSFERASE OF THE GNAT FAMILY 2); H4 histone acetyltransferase/ histone acetyltransferase | chr5:22952796-22955664 REVERSE	-0.671653
at3g44680	Symbols: HDA9, HDA09 | HDA9 (HISTONE DEACETYLASE 9); histone deacetylase | chr3:16226556-16229954 REVERSE	-0.165842
at5g26040	Symbols: HDA2 | HDA2; histone deacetylase | chr5:9099157-9101636 REVERSE	-0.567178
at5g22650	Symbols: HD2B, HDT02, HDT2, ATHD2B, HDA4, HD2 | HD2B (HISTONE DEACETYLASE 2B); histone deacetylase | chr5:7534017-7536273 FORWARD	0.0325289
at3g18520	Symbols: HDA15, ATHDA15 | HDA15; histone deacetylase | chr3:6361176-6365615 FORWARD	-0.995728
at5g09230	Symbols: SRT2 | SRT2 (SIRTUIN 2); DNA binding / NAD or NADH binding / NAD-dependent histone deacetylase/ zinc ion binding | chr5:2871474-2873779 FORWARD	0.203768
at1g08460	Symbols: HDA08, HDA8, ATHDA8 | HDA08; histone deacetylase | chr1:2672451-2674628 FORWARD	0.195463
at5g63110	Symbols: HDA6, AXE1, ATHDA6, RTS1, RPD3B, SIL1 | HDA6 (HISTONE DEACETYLASE 6); histone deacetylase | chr5:25315624-25318347 REVERSE	-0.0832438
at5g03740	Symbols: HD2C, HDT3 | HD2C (HISTONE DEACETYLASE 2C); histone deacetylase/ nucleic acid binding / transcription repressor/ zinc ion binding | chr5:981876-984200 FORWARD	-0.335821
at4g38130	Symbols: HD1, HDA19, ATHD1, HDA1, RPD3A | HD1 (HISTONE DEACETYLASE 1); basal transcription repressor/ histone deacetylase/ protein binding | chr4:17896292-17899491 REVERSE	-3.71606
at5g55760	Symbols: SRT1 | SRT1 (sirtuin 1); DNA binding / NAD or NADH binding / NAD-dependent histone deacetylase/ zinc ion binding | chr5:22567222-22570963 FORWARD	-1.99603
at5g67320	Symbols: HOS15 | HOS15 (high expression of osmotically responsive genes 15) | chr5:26857154-26861119 FORWARD	-0.188853
at4g33470	Symbols: hda14, ATHDA14 | hda14 (histone deacetylase 14); histone deacetylase | chr4:16102595-16105493 REVERSE	0.0840512
at5g61060	Symbols: HDA05, HDA5, ATHDA5 | HDA05 (HISTONE DEACETYLASE 5); histone deacetylase | chr5:24566791-24571066 REVERSE	-0.0679626
at3g44750	Symbols: HD2A, ATHD2A, HDA3, HDT1 | HDA3 (HISTONE DEACETYLASE 3); histone deacetylase/ nucleic acid binding / zinc ion binding | chr3:16297979-16299779 FORWARD	-0.0661834
at3g48430	Symbols: REF6 | REF6 (RELATIVE OF EARLY FLOWERING 6); nucleic acid binding / transcription factor/ zinc ion binding | chr3:17935609-17940746 FORWARD	-0.0221922
at5g06550	FUNCTIONS IN: molecular_function unknown; INVOLVED IN: cell surface receptor linked signal transduction; EXPRESSED IN: 19 plant structures; EXPRESSED DURING: 12 growth stages; CONTAINS InterPro DOMAIN/s: Cyclin-like F-box (InterPro:IPR001810), Transcription factor jumonji/aspartyl beta-hydroxylase (InterPro:IPR003347), Transcription factor jumonji (InterPro:IPR013129); BEST Arabidopsis thaliana p…	-0.205766
at5g63080	transcription factor jumonji (jmjC) domain-containing protein | chr5:25299935-25302444 REVERSE	-1.31077
at1g63490	transcription factor jumonji (jmjC) domain-containing protein | chr1:23544656-23552030 REVERSE	-0.400648
at1g78280	transferase, transferring glycosyl groups | chr1:29452555-29457373 FORWARD	-0.513647
at4g20400	transcription factor jumonji (jmj) family protein / zinc finger (C5HC2 type) family protein | chr4:11008666-11013842 FORWARD	0.556178
at1g30810	transcription factor | chr1:10936765-10942292 REVERSE	0.75018
at1g08620	transcription factor | chr1:2737031-2743724 FORWARD	-0.51543
at5g04240	Symbols: ELF6 | ELF6 (EARLY FLOWERING 6); transcription factor | chr5:1169544-1174878 FORWARD	0.134912
at1g11950	transcription factor | chr1:4034587-4038310 REVERSE	1.00877
at5g46910	transcription factor jumonji (jmj) family protein | chr5:19047780-19050880 FORWARD	-0.274432
at2g32700	Symbols: LUH | WD-40 repeat family protein | chr2:13866798-13872157 FORWARD	-0.180582
at3g63030	Symbols: MBD4 | MBD4; DNA binding / DNA demethylase/ methyl-CpG binding | chr3:23295343-23296597 FORWARD	0.769596
at5g35330	Symbols: MBD02, MBD2, ATMBD2 | MBD02 (METHYL-CPG-BINDING DOMAIN PROTEIN 02); DNA binding / DNA demethylase | chr5:13523475-13525787 REVERSE	-0.493627
at1g15340	Symbols: MBD10 | MBD10; DNA binding / methyl-CpG binding | chr1:5275677-5277689 REVERSE	0.24347
at3g15790	Symbols: MBD11, ATMBD11 | MBD11; DNA binding / methyl-CpG binding | chr3:5343016-5344700 FORWARD	0.404721
at3g01460	Symbols: MBD9, ATMBD9 | MBD9; DNA binding / methyl-CpG binding | chr3:173316-182454 FORWARD	-0.776717
at1g22310	Symbols: MBD8 | MBD8; methyl-CpG binding | chr1:7881537-7883742 REVERSE	-0.013111
at1g64530	RWP-RK domain-containing protein | chr1:23959661-23963081 FORWARD	-0.418455
at2g43500	RWP-RK domain-containing protein | chr2:18061925-18066639 FORWARD	0.267577
at1g64280	Symbols: NPR1, SAI1, NIM1, ATNPR1 | NPR1 (NONEXPRESSER OF PR GENES 1); protein binding / transcription activator | chr1:23852748-23855566 REVERSE	-0.202122
at5g64630	Symbols: FAS2, NFB01, NFB1, MUB3.9 | FAS2 (FASCIATA 2); nucleotide binding / protein binding | chr5:25833174-25836384 FORWARD	2.67763
at5g23420	Symbols: HMGB6 | HMGB6; transcription factor | chr5:7888513-7890180 REVERSE	0.921483
at3g51880	Symbols: HMGB1, NFD1 | HMGB1 (HIGH MOBILITY GROUP B 1); DNA binding / chromatin binding / structural constituent of chromatin / transcription factor | chr3:19246991-19249095 REVERSE	0.289459
at3g28730	Symbols: ATHMG, SSRP1, NFD | ATHMG (ARABIDOPSIS THALIANA HIGH MOBILITY GROUP); transcription factor | chr3:10784889-10788729 FORWARD	0.0958401
at1g76110	high mobility group (HMG1/2) family protein / ARID/BRIGHT DNA-binding domain-containing protein | chr1:28555042-28557586 REVERSE	-0.0279126
at1g20693	Symbols: HMGB2, HMG BETA 1, NFD2, NFD02 | HMGB2 (HIGH MOBILITY GROUP B 2); DNA binding / chromatin binding / structural constituent of chromatin / transcription factor | chr1:7176775-7178820 FORWARD	0.19892
at1g20696	Symbols: HMGB3, NFD3, NFD03 | HMGB3 (HIGH MOBILITY GROUP B 3); DNA binding / chromatin binding / structural constituent of chromatin / transcription factor | chr1:7179453-7181499 FORWARD	0.448957
at3g13350	high mobility group (HMG1/2) family protein / ARID/BRIGHT DNA-binding domain-containing protein | chr3:4335475-4337986 REVERSE	0.216924
at5g08630	DDT domain-containing protein | chr5:2798281-2803171 REVERSE	-0.0307412
at5g12400	PHD finger transcription factor, putative | chr5:4013813-4020909 FORWARD	-0.213668
at2g36720	PHD finger transcription factor, putative | chr2:15393071-15399418 FORWARD	-0.287294
at1g43770	PHD finger family protein | chr1:16548441-16551909 FORWARD	-0.908707
at3g51120	DNA binding / nucleic acid binding / protein binding / zinc ion binding | chr3:18985900-18992010 REVERSE	-0.201582
at4g14920	DNA binding / protein binding / zinc ion binding | chr4:8531043-8535842 REVERSE	0.354221
at3g14980	PHD finger transcription factor, putative | chr3:5039931-5045403 REVERSE	-0.086106
at5g37490	U-box domain-containing protein | chr5:14887478-14889151 FORWARD	0.23571
at3g18710	Symbols: PUB29, ATPUB29 | PUB29 (PLANT U-BOX 29); ubiquitin-protein ligase | chr3:6434083-6435561 REVERSE	0.222579
at1g49780	Symbols: PUB26 | PUB26 (PLANT U-BOX 26); binding / ubiquitin-protein ligase | chr1:18428906-18430319 REVERSE	-0.00552711
at4g02020	Symbols: EZA1, SWN, SDG10 | SWN (SWINGER); transcription factor | chr4:886600-891955 FORWARD	0.296686
at4g16845	Symbols: VRN2 | VRN2 (REDUCED VERNALIZATION RESPONSE 2); transcription factor | chr4:9476143-9479878 FORWARD	-0.0211929
at1g79020	transcription factor-related | chr1:29727123-29730431 REVERSE	0.137095
at2g46790	Symbols: APRR9, PRR9, TL1 | APRR9 (ARABIDOPSIS PSEUDO-RESPONSE REGULATOR 9); protein binding / transcription regulator/ two-component response regulator | chr2:19232649-19235087 FORWARD	-0.177128
at5g61380	Symbols: TOC1, APRR1, PRR1 | TOC1 (TIMING OF CAB EXPRESSION 1); transcription regulator/ two-component response regulator | chr5:24675064-24678550 FORWARD	-0.295553
at5g02810	Symbols: PRR7, APRR7 | PRR7 (PSEUDO-RESPONSE REGULATOR 7); transcription regulator/ two-component response regulator | chr5:637897-641977 REVERSE	0.215376
at5g24470	Symbols: APRR5, PRR5 | APRR5 (ARABIDOPSIS PSEUDO-RESPONSE REGULATOR 5); transcription regulator/ two-component response regulator | chr5:8355951-8358873 REVERSE	0.0663978
at4g18020	Symbols: APRR2, PRR2 | APRR2; transcription factor/ two-component response regulator | chr4:10003291-10007443 REVERSE	-0.292056
at4g25730	FtsJ-like methyltransferase family protein | chr4:13102679-13106780 REVERSE	0.00781166
at5g09450	pentatricopeptide (PPR) repeat-containing protein | chr5:2941798-2943668 FORWARD	0.846211
at5g09850	transcription elongation factor-related | chr5:3063251-3065889 REVERSE	0.403749
at5g04290	Symbols: KTF1 | KTF1 (KOW DOMAIN-CONTAINING TRANSCRIPTION FACTOR 1); nucleotide binding | chr5:1196069-1202653 FORWARD	-0.00156414
at3g61260	DNA-binding family protein / remorin family protein | chr3:22675238-22676788 REVERSE	0.0811713
at5g11430	zinc ion binding | chr5:3648054-3652404 FORWARD	0.573074
at1g02080	transcriptional regulator-related | chr1:373501-386847 FORWARD	0.00818231
at3g05060	SAR DNA-binding protein, putative | chr3:1412867-1415966 REVERSE	0.179752
at2g29570	Symbols: PCNA2, ATPCNA2 | PCNA2 (PROLIFERATING CELL NUCLEAR ANTIGEN 2); DNA binding / DNA polymerase processivity factor | chr2:12649906-12651703 REVERSE	0.506961
at4g04830	Symbols: ATMSRB5 | methionine sulfoxide reductase domain-containing protein / SeIR domain-containing protein | chr4:2445859-2447086 FORWARD	1.45608
at3g48670	XH/XS domain-containing protein / XS zinc finger domain-containing protein | chr3:18030781-18034065 FORWARD	0.271831
at5g49700	DNA-binding protein-related | chr5:20192599-20193429 FORWARD	-0.0835771
at1g07590	pentatricopeptide (PPR) repeat-containing protein | chr1:2336523-2339391 REVERSE	0.126055
at4g11400	ARID/BRIGHT DNA-binding domain-containing protein / ELM2 domain-containing protein / Myb-like DNA-binding domain-containing protein | chr4:6938717-6940539 FORWARD	0.0912726
at1g44770	unknown protein | chr1:16907539-16909495 REVERSE	-0.0667394
at1g56110	Symbols: NOP56 | NOP56 (Arabidopsis homolog of nucleolar protein Nop56) | chr1:20984389-20986951 REVERSE	0.227345
at1g03530	Symbols: ATNAF1, NAF1 | NAF1 (NUCLEAR ASSEMBLY FACTOR 1) | chr1:880496-883391 REVERSE	-1.02293
at4g12750	sequence-specific DNA binding / transcription factor | chr4:7497814-7503643 REVERSE	1.04813
at5g60410	Symbols: ATSIZ1, SIZ1 | SIZ1; DNA binding / SUMO ligase | chr5:24294890-24301115 FORWARD	-0.317898
at1g77800	PHD finger family protein | chr1:29253396-29260617 FORWARD	-0.0412595
at5g60170	RNA binding / nucleic acid binding / nucleotide binding / protein binding / zinc ion binding | chr5:24227417-24232873 FORWARD	0.368777
at1g80270	DNA-binding protein, putative | chr1:30180988-30183507 FORWARD	0.188562
at4g25320	DNA-binding protein-related | chr4:12954077-12956543 FORWARD	-0.0530435
at1g68580	agenet domain-containing protein / bromo-adjacent homology (BAH) domain-containing protein | chr1:25752735-25756076 FORWARD	-0.198255
at3g24010	Symbols: ING1, ATING1 | ING1 (INHIBITOR OF GROWTH 1); DNA binding / methylated histone residue binding | chr3:8675956-8678220 REVERSE	-0.423186
at5g22760	PHD finger family protein | chr5:7571635-7577866 FORWARD	-0.0635333
at3g22220	hAT dimerisation domain-containing protein | chr3:7839616-7842874 REVERSE	-0.0531625
at3g17450	hAT dimerisation domain-containing protein | chr3:5972671-5976118 REVERSE	-0.242162
at3g24870	DNA binding | chr3:9074665-9084278 REVERSE	0.096342
at2g42940	DNA-binding family protein | chr2:17862254-17863456 REVERSE	-0.571451
at1g51540	INVOLVED IN: biological_process unknown; LOCATED IN: Golgi apparatus; EXPRESSED IN: 22 plant structures; EXPRESSED DURING: 13 growth stages; CONTAINS InterPro DOMAIN/s: Galactose oxidase/kelch, beta-propeller (InterPro:IPR011043), Kelch repeat type 1 (InterPro:IPR006652), Kelch repeat type 2 (InterPro:IPR011498), Kelch related (InterPro:IPR013089), Kelch-type beta propeller (InterPro:IPR015915); …	0.330546
at1g04950	Symbols: TAFII59, TAF6, ATTAF6 | TAF6 (TBP-ASSOCIATED FACTOR 6); DNA binding / RNA polymerase II transcription factor/ transcription initiation factor | chr1:1403085-1407468 REVERSE	-0.262308
at1g08370	Symbols: DCP1, ATDCP1 | DCP1 (decapping 1); m7G(5')pppN diphosphatase/ protein homodimerization | chr1:2638181-2640554 FORWARD	-0.686243
at1g76010	nucleic acid binding | chr1:28528077-28530790 REVERSE	0.0660254
at1g02150	pentatricopeptide (PPR) repeat-containing protein | chr1:408622-410611 FORWARD	0.0311672
at1g04020	Symbols: ATBARD1, BARD1 | BARD1 (BREAST CANCER ASSOCIATED RING 1); DNA binding / transcription coactivator | chr1:1036537-1040224 FORWARD	0.0647203
at1g54390	Symbols: ING2 | PHD finger protein-related | chr1:20304583-20307024 REVERSE	-0.0341297
at5g07030	aspartic-type endopeptidase | chr5:2183360-2185972 REVERSE	0.332333
at2g33620	DNA-binding family protein / AT-hook protein 1 (AHP1) | chr2:14234220-14236883 FORWARD	-0.206344
at1g14410	Symbols: ATWHY1, PTAC1, WHY1 | WHY1 (WHIRLY 1); DNA binding / telomeric DNA binding | chr1:4929123-4930904 REVERSE	0.0914594
at3g49410	unknown protein | chr3:18324746-18329191 FORWARD	0.0913642
at1g29220	transcriptional regulator family protein | chr1:10210520-10212722 REVERSE	0.259054
at2g41350	unknown protein | chr2:17231341-17233458 FORWARD	0.248969
at4g39680	SAP domain-containing protein | chr4:18414306-18417530 REVERSE	-0.0069822
at1g01210	DNA-directed RNA polymerase III family protein | chr1:88898-89745 FORWARD	0.829568
at1g23230	unknown protein | chr1:8244440-8251741 FORWARD	0.0113679
at3g43240	ARID/BRIGHT DNA-binding domain-containing protein | chr3:15209936-15214742 REVERSE	-0.163587
at5g10940	transducin family protein / WD-40 repeat family protein | chr5:3448636-3454231 REVERSE	0.24363
at4g11560	bromo-adjacent homology (BAH) domain-containing protein | chr4:6999896-7003493 REVERSE	-0.171774
at5g55600	agenet domain-containing protein / bromo-adjacent homology (BAH) domain-containing protein | chr5:22521849-22525645 REVERSE	0.0155758
at4g09980	Symbols: EMB1691 | EMB1691 (EMBRYO DEFECTIVE 1691); S-adenosylmethionine-dependent methyltransferase/ methyltransferase/ nucleic acid binding | chr4:6247735-6252288 REVERSE	0.0660271
at3g57540	remorin family protein | chr3:21301397-21303061 REVERSE	-1.1565
at4g22810	DNA-binding protein-related | chr4:11984140-11985702 FORWARD	-0.060585
at2g47790	transducin family protein / WD-40 repeat family protein | chr2:19570964-19573027 REVERSE	0.102489
at5g15020	Symbols: SNL2 | SNL2 (SIN3-LIKE 2) | chr5:4859127-4866031 REVERSE	-0.0422253
at3g04590	DNA-binding family protein | chr3:1238853-1241640 REVERSE	-0.367828
at3g05210	Symbols: ERCC1, UVR7 | ERCC1; 5'-flap endonuclease | chr3:1479538-1482042 FORWARD	0.410156
at1g63850	PRLI-interacting factor-related | chr1:23696962-23698708 FORWARD	-0.13701
at3g08020	protein binding / zinc ion binding | chr3:2557437-2561802 REVERSE	0.0681329
at2g18090	PHD finger family protein / SWIB complex BAF60b domain-containing protein / GYF domain-containing protein | chr2:7864314-7867766 FORWARD	0.243387
at5g43500	Symbols: ATARP9 | ATARP9 (ACTIN-RELATED PROTEIN 9); protein binding | chr5:17469675-17473591 FORWARD	-0.71571
at1g50620	PHD finger family protein | chr1:18748537-18751338 FORWARD	-0.153899
at1g59890	Symbols: SNL5 | SNL5 (SIN3-LIKE 5) | chr1:22043830-22051061 FORWARD	0.0858701
at2g46040	ARID/BRIGHT DNA-binding domain-containing protein / ELM2 domain-containing protein | chr2:18935301-18938447 REVERSE	-0.493711
at5g61150	Symbols: VIP4 | VIP4 (VERNALIZATION INDEPENDENCE 4); protein binding | chr5:24603656-24607725 REVERSE	0.456574
at1g77250	PHD finger family protein | chr1:29020265-29023474 REVERSE	0.707361
at4g21705	pentatricopeptide (PPR) repeat-containing protein | chr4:11532971-11534847 REVERSE	-0.271272
at1g15910	XH/XS domain-containing protein / XS zinc finger domain-containing protein | chr1:5465336-5469125 FORWARD	0.506278
at2g20710	pentatricopeptide (PPR) repeat-containing protein | chr2:8926033-8927844 FORWARD	0.325803
at5g25520	transcription elongation factor-related | chr5:8885088-8889620 FORWARD	0.286161
at5g47430	zinc ion binding | chr5:19235631-19241221 REVERSE	-0.121728
at5g05660	Symbols: ATNFXL2 | ATNFXL2; protein binding / transcription factor/ zinc ion binding | chr5:1690851-1695467 REVERSE	0.274098
at3g45830	unknown protein | chr3:16841277-16845541 FORWARD	0.189918
at5g18230	transcription regulator NOT2/NOT3/NOT5 family protein | chr5:6021444-6027249 REVERSE	0.26687
at1g60770	pentatricopeptide (PPR) repeat-containing protein | chr1:22366701-22368714 REVERSE	-0.0837846
at4g02560	Symbols: LD | LD (luminidependens); transcription factor | chr4:1123490-1128421 REVERSE	0.0306691
at5g55390	Symbols: EDM2 | EDM2; transcription factor | chr5:22447966-22454414 REVERSE	0.0230587
at4g12080	DNA-binding family protein | chr4:7239219-7241494 FORWARD	-0.533191
at2g36740	Symbols: SWC2, ATSWC2 | SWC2; DNA binding / transcription factor | chr2:15406690-15409835 REVERSE	0.13933
at3g58470	methyltransferase/ nucleic acid binding | chr3:21626671-21628569 REVERSE	0.413434
at3g28720	unknown protein | chr3:10782276-10784447 FORWARD	-0.725882
at4g18720	transcription elongation factor-related | chr4:10299945-10301228 FORWARD	0.921441
at1g75560	zinc knuckle (CCHC-type) family protein | chr1:28371141-28373241 REVERSE	-0.119936
at2g26780	binding | chr2:11410076-11423776 FORWARD	-0.571718
at1g10170	Symbols: ATNFXL1 | ATNFXL1 (ARABIDOPSIS THALIANA NF-X-LIKE 1); protein binding / transcription factor/ zinc ion binding | chr1:3333595-3337491 REVERSE	0.0717063
at1g63470	DNA-binding family protein | chr1:23536519-23539220 REVERSE	-0.131052
at5g27650	PWWP domain-containing protein | chr5:9785407-9789232 FORWARD	-0.172741
at2g48160	EXPRESSED IN: 23 plant structures; EXPRESSED DURING: 13 growth stages; CONTAINS InterPro DOMAIN/s: Regulation of nuclear pre-mRNA protein (InterPro:IPR006569), PWWP (InterPro:IPR000313); BEST Arabidopsis thaliana protein match is: PWWP domain-containing protein (TAIR:AT3G63070.1); Has 1292 Blast hits to 1135 proteins in 175 species: Archae - 2; Bacteria - 174; Metazoa - 679; Fungi - 194; Plants -…	-0.0365728
at5g02950	PWWP domain-containing protein | chr5:690782-693010 FORWARD	-0.0615018
at3g21295	FUNCTIONS IN: molecular_function unknown; INVOLVED IN: biological_process unknown; LOCATED IN: cellular_component unknown; CONTAINS InterPro DOMAIN/s: PWWP (InterPro:IPR000313); BEST Arabidopsis thaliana protein match is: unknown protein (TAIR:AT1G51745.1); Has 428 Blast hits to 314 proteins in 77 species: Archae - 0; Bacteria - 111; Metazoa - 87; Fungi - 55; Plants - 63; Viruses - 0; Other Eukar…	0.56073
at5g40340	PWWP domain-containing protein | chr5:16131654-16134916 REVERSE	0.660584
at5g23150	Symbols: HUA2 | HUA2 (ENHANCER OF AG-4 2); transcription factor | chr5:7785835-7792489 FORWARD	-0.364878
at1g77300	Symbols: EFS, SDG8, CCR1 | EFS (EARLY FLOWERING IN SHORT DAYS); histone methyltransferase(H3-K36 specific) / histone methyltransferase(H3-K4 specific) | chr1:29039922-29048810 REVERSE	-0.314962
at2g22740	Symbols: SUVH6 | SUVH6; methyl-CpG binding / methyl-CpNpG binding / methyl-CpNpN binding / methyltransferase | chr2:9662638-9666981 REVERSE	-0.0528292
at5g24330	Symbols: ATXR6, SDG34 | ATXR6; DNA binding / protein binding | chr5:8295147-8297068 REVERSE	0.228798
at3g07670	SET domain-containing protein | chr3:2451608-2454860 FORWARD	-0.571666
at3g21820	Symbols: ATXR2, SDG36 | ATXR2 (HISTONE-LYSINE N-METHYLTRANSFERASE ATXR2); zinc ion binding | chr3:7688434-7691504 REVERSE	0.125244
at1g76710	Symbols: SDG26 | SDG26 (SET DOMAIN GROUP 26); histone-lysine N-methyltransferase | chr1:28789729-28792676 REVERSE	0.172714
at4g13460	Symbols: SUVH9, SDG22, SET22 | SUVH9; histone-lysine N-methyltransferase/ zinc ion binding | chr4:7824034-7826960 REVERSE	-0.131138
at5g13960	Symbols: SUVH4, KYP, SDG33 | SUVH4 (SU(VAR)3-9 HOMOLOG 4); double-stranded methylated DNA binding / histone methyltransferase(H3-K9 specific) / methyl-CpG binding / methyl-CpNpG binding / methyl-CpNpN binding | chr5:4501447-4506188 FORWARD	-2.07825
at2g17900	Symbols: SDG37 | SDG37; zinc ion binding | chr2:7773328-7776683 REVERSE	2.09215
at4g15180	Symbols: SDG2, ATXR3 | SDG2 (SET DOMAIN-CONTAINING PROTEIN 2) | chr4:8651406-8662587 FORWARD	-0.181391
at5g43990	Symbols: SUVR2, SDG18 | SUVR2; histone-lysine N-methyltransferase/ zinc ion binding | chr5:17697889-17702005 FORWARD	0.0270476
at5g14260	SET domain-containing protein | chr5:4600996-4604447 FORWARD	-0.230661
at5g17240	Symbols: SDG40 | SDG40 (SET DOMAIN GROUP 40) | chr5:5666852-5668907 FORWARD	0.728731
at1g05830	Symbols: ATX2, SDG30 | ATX2 (ARABIDOPSIS TRITHORAX-LIKE PROTEIN 2); DNA binding / histone methyltransferase(H3-K4 specific) | chr1:1754244-1761817 FORWARD	0.694329
at1g73100	Symbols: SUVH3, SDG19 | SUVH3 (SU(VAR)3-9 HOMOLOG 3); histone methyltransferase | chr1:27491184-27494182 FORWARD	0.165652
at1g66740	Symbols: AtSP7, SP7, SGA2, ASF1A | SGA2 | chr1:24892340-24893766 FORWARD	0.828542
at1g03150	GCN5-related N-acetyltransferase (GNAT) family protein | chr1:756414-758612 FORWARD	-1.7156
at1g17730	Symbols: VPS46.1 | VPS46.1 (VACUOLAR PROTEIN SORTING 46.1) | chr1:6099089-6100315 FORWARD	0.230603
at4g29160	Symbols: SNF7.1 | SNF7.1 | chr4:14380753-14382666 FORWARD	0.222737
at3g10640	Symbols: VPS60.1 | VPS60.1 | chr3:3323310-3325039 REVERSE	-0.0709058
at3g62080	SNF7 family protein | chr3:22986174-22988777 FORWARD	-0.219601
at1g73030	Symbols: VPS46.2 | VPS46.2 | chr1:27473826-27475122 FORWARD	1.09267
at2g06530	Symbols: VPS2.1 | VPS2.1 | chr2:2588545-2590453 REVERSE	0.118475
at5g22950	Symbols: VPS24.1 | VPS24.1 | chr5:7681305-7682903 FORWARD	0.248751
at2g19830	Symbols: SNF7.2, VPS32 | SNF7.2 | chr2:8557729-8559741 REVERSE	0.100512
at1g03950	Symbols: VPS2.3 | VPS2.3 (VACUOLAR PROTEIN SORTING-ASSOCIATED PROTEIN 2.3) | chr1:1011172-1013365 REVERSE	0.506634
at5g63880	Symbols: VPS20.1 | VPS20.1 | chr5:25563733-25565498 FORWARD	0.388561
at5g09260	Symbols: VPS20.2 | VPS20.2 (VACUOLAR PROTEIN SORTING-ASSOCIATED PROTEIN 20.2) | chr5:2876753-2878700 FORWARD	0.459289
at5g67480	Symbols: BT4 | BT4 (BTB AND TAZ DOMAIN PROTEIN 4); protein binding / transcription regulator | chr5:26930940-26932756 REVERSE	-3.07859
at4g00980	zinc knuckle (CCHC-type) family protein | chr4:422478-424588 REVERSE	0.743383
at4g19190	zinc knuckle (CCHC-type) family protein | chr4:10493247-10496160 FORWARD	0.240649
at5g07350	tudor domain-containing protein / nuclease family protein | chr5:2319790-2325419 REVERSE	-0.019426
at3g62330	zinc knuckle (CCHC-type) family protein | chr3:23062819-23065419 REVERSE	0.506772
at3g43590	zinc knuckle (CCHC-type) family protein | chr3:15509621-15512574 FORWARD	0.146131
at4g39260	Symbols: CCR1, ATGRP8, GR-RBP8, GRP8 | GR-RBP8; RNA binding / nucleic acid binding / nucleotide binding | chr4:18273899-18275079 REVERSE	0.203559
at2g21060	Symbols: ATGRP2B | ATGRP2B (GLYCINE-RICH PROTEIN 2B); DNA binding / nucleic acid binding / zinc ion binding | chr2:9036793-9037650 REVERSE	0.0372089
at3g28920	Symbols: AtHB34 | AtHB34 (ARABIDOPSIS THALIANA HOMEOBOX PROTEIN 34); DNA binding / transcription factor | chr3:10940446-10941833 REVERSE	-0.274866
at1g14440	Symbols: AtHB31 | AtHB31 (ARABIDOPSIS THALIANA HOMEOBOX PROTEIN 31); DNA binding / transcription factor | chr1:4938824-4940903 REVERSE	0.638775
at1g69600	Symbols: ZFHD1, ATHB29 | ZFHD1 (ZINC FINGER HOMEODOMAIN 1); DNA binding / transcription activator/ transcription factor | chr1:26182470-26183198 FORWARD	-0.178697
at4g24660	Symbols: ATHB22, MEE68 | ATHB22 (HOMEOBOX PROTEIN 22); DNA binding / transcription factor | chr4:12724743-12725637 REVERSE	-0.0764772
at2g37120	DNA-binding S1FA family protein | chr2:15594030-15594961 REVERSE	0.140244
at4g19045	protein binding | chr4:10438024-10439900 REVERSEweakly similar to ( 197)AT4G19050mob1/phocein family protein | chr4:10438224-10443797 REVERSE	-0.557502
at1g33420	PHD finger family protein | chr1:12120886-12123576 REVERSE	-0.214705
at5g61190	zinc finger protein-related | chr5:24615480-24620053 FORWARD	-0.578523
at1g69420	zinc finger (DHHC type) family protein | chr1:26093196-26096907 FORWARD	-0.184374
at1g21000	zinc-binding family protein | chr1:7337728-7339452 FORWARD	0.151066
at1g65260	Symbols: PTAC4 | PTAC4 (PLASTID TRANSCRIPTIONALLY ACTIVE4) | chr1:24236258-24240705 FORWARD	0.0914042
at1g55750	transcription factor-related | chr1:20840195-20845182 REVERSE	0.261182
at1g30460	Symbols: CPSF30, ATCPSF30 | CPSF30; RNA binding / calmodulin binding / endonuclease/ nucleic acid binding / protein binding | chr1:10770813-10775402 REVERSE	0.104521
at3g21810	zinc finger (CCCH-type) family protein | chr3:7684430-7688616 FORWARD	0.0643001
at1g01930	zinc finger protein-related | chr1:319836-322860 REVERSE	-0.00679366
at4g23540	binding | chr4:12280413-12286420 REVERSE	-0.378242
at4g38160	Symbols: pde191 | pde191 (pigment defective 191) | chr4:17902273-17904300 FORWARD	-0.0461386
at3g60800	zinc finger (DHHC type) family protein | chr3:22467173-22469592 REVERSE	0.0914215
at5g59730	Symbols: ATEXO70H7 | ATEXO70H7 (EXOCYST SUBUNIT EXO70 FAMILY PROTEIN H7); protein binding | chr5:24063877-24066170 REVERSE	0.00380027
at5g19420	Ran GTPase binding / chromatin binding / zinc ion binding | chr5:6547638-6553242 REVERSE	-0.0899624
at4g12040	zinc finger (AN1-like) family protein | chr4:7214703-7215989 FORWARD	1.09183
at4g24015	zinc finger (RING-H2 type) protein-related | chr4:12469742-12471261 REVERSE	0.295007
at3g43230	zinc finger (FYVE type) family protein | chr3:15207367-15209825 FORWARD	-0.0745745
at4g00850	Symbols: GIF3 | GIF3 (GRF1-INTERACTING FACTOR 3); protein binding / transcription coactivator | chr4:357551-359194 FORWARD	-0.333715
at1g51200	zinc finger (AN1-like) family protein | chr1:18984434-18986568 FORWARD	-0.171272
at1g43850	Symbols: SEU | SEU (seuss); DNA binding / protein binding / protein heterodimerization/ transcription cofactor | chr1:16617152-16622049 FORWARD	-0.219706
at4g21610	Symbols: LOL2 | LOL2 (LSD ONE LIKE 2); transcription factor | chr4:11488976-11490398 FORWARD	-0.214497
at1g30320	remorin family protein | chr1:10680246-10682954 FORWARD	0.179829
at4g15080	zinc finger (DHHC type) family protein | chr4:8608700-8612693 REVERSE	-0.396439
at2g03050	mitochondrial transcription termination factor-related / mTERF-related | chr2:899690-900946 REVERSE	-0.663478
at3g48550	FUNCTIONS IN: molecular_function unknown; INVOLVED IN: biological_process unknown; LOCATED IN: cellular_component unknown; EXPRESSED IN: 20 plant structures; EXPRESSED DURING: 12 growth stages; BEST Arabidopsis thaliana protein match is: nucleic acid binding / transcription factor/ zinc ion binding (TAIR:AT2G01940.3); Has 40 Blast hits to 40 proteins in 6 species: Archae - 0; Bacteria - 0; Metazo…	0.676743
at5g56900	CwfJ-like family protein / zinc finger (CCCH-type) family protein | chr5:23019326-23022670 REVERSE	-0.908742
at2g27930	binding | chr2:11892369-11893488 FORWARD	-0.171616
at3g51950	zinc finger (CCCH-type) family protein / RNA recognition motif (RRM)-containing protein | chr3:19277778-19281346 REVERSE	-0.444808
at4g21430	Symbols: B160 | B160; protein binding / transcription factor/ zinc ion binding | chr4:11407804-11412159 REVERSE	-0.16902
at3g63140	Symbols: CSP41A | CSP41A (CHLOROPLAST STEM-LOOP BINDING PROTEIN OF 41 KDA); mRNA binding / poly(U) binding | chr3:23326867-23328709 REVERSE	0.0232233
at1g09920	TRAF-type zinc finger-related | chr1:3224684-3227070 REVERSE	1.19856
at4g17900	zinc-binding family protein | chr4:9945870-9948078 FORWARD	0.203071
at1g45207	remorin family protein | chr1:17130351-17133548 REVERSE	-0.834651
at2g02170	remorin family protein | chr2:556493-558798 REVERSE	-0.246764
at2g34620	mitochondrial transcription termination factor-related / mTERF-related | chr2:14577174-14578288 FORWARD	0.187004
at2g27580	zinc finger (AN1-like) family protein | chr2:11776411-11777529 REVERSE	0.0763779
at5g37055	Symbols: ATSWC6, SEF | SEF (SERRATED LEAVES AND EARLY FLOWERING) | chr5:14641551-14642440 REVERSE	-0.782695
at1g64260	zinc finger protein-related | chr1:23847756-23849915 FORWARD	0.121664
at1g67325	binding / zinc ion binding | chr1:25209547-25212531 REVERSE	-0.314005
at5g58760	Symbols: DDB2 | DDB2 (damaged DNA-binding 2); nucleic acid binding / nucleotide binding / zinc ion binding | chr5:23730500-23733698 REVERSE	0.0494375
at1g77930	DNAJ heat shock N-terminal domain-containing protein | chr1:29301000-29302639 FORWARD	-0.349178
at3g56930	zinc finger (DHHC type) family protein | chr3:21073495-21076314 FORWARD	0.13437
at5g23290	Symbols: PDF5 | PDF5 (PREFOLDIN 5); unfolded protein binding | chr5:7846081-7847643 FORWARD	0.506943
at3g02320	RNA binding / tRNA (guanine-N2-)-methyltransferase | chr3:469934-473717 FORWARD	0.534885
at4g38170	Symbols: FRS9 | FRS9 (FAR1-related sequence 9); zinc ion binding | chr4:17904558-17906821 FORWARD	-0.0399685
at1g23280	MAK16 protein-related | chr1:8260865-8262772 REVERSE	-0.0240499
at1g09750	chloroplast nucleoid DNA-binding protein-related | chr1:3157501-3159148 FORWARD	0.0324165
at5g03500	transcription coactivator | chr5:876521-878336 REVERSE	0.811643
at1g55460	Kin17 DNA-binding protein-related | chr1:20707478-20709024 FORWARD	-0.15453
at3g28917	Symbols: MIF2 | MIF2 (MINI ZINC FINGER 2); DNA binding | chr3:10924817-10925640 FORWARD	0.0931075
at2g14255	zinc ion binding | chr2:6036974-6040978 FORWARD	-0.908645
at3g54826	FUNCTIONS IN: molecular_function unknown; INVOLVED IN: biological_process unknown; LOCATED IN: cellular_component unknown; CONTAINS InterPro DOMAIN/s: Zinc finger, Zim17-type (InterPro:IPR007853); Has 284 Blast hits to 284 proteins in 134 species: Archae - 0; Bacteria - 0; Metazoa - 100; Fungi - 79; Plants - 58; Viruses - 0; Other Eukaryotes - 47 (source: NCBI BLink). | chr3:20310327-20311821 FOR…	-0.0458218
at1g08680	Symbols: ZIGA4, AGD14 | ZIGA4 (ARF GAP-like zinc finger-containing protein ZiGA4); ARF GTPase activator/ DNA binding / zinc ion binding | chr1:2762590-2768967 FORWARD	-0.218086
at3g12630	zinc finger (AN1-like) family protein | chr3:4012608-4013583 FORWARD	0.140904
at4g30410	transcription factor | chr4:14871109-14872176 REVERSE	0.676749
at1g47490	Symbols: ATRBP47C | ATRBP47C (ARABIDOPSIS THALIANA RNA-BINDING PROTEIN 47C); RNA binding | chr1:17424669-17427475 FORWARD	0.37755
at1g32540	Symbols: LOL1 | LOL1 (LSD ONE LIKE 1); DNA binding | chr1:11767504-11769880 FORWARD	0.72715
at4g27000	Symbols: ATRBP45C | ATRBP45C; RNA binding | chr4:13554604-13557854 REVERSE	0.266432
at3g18640	zinc finger protein-related | chr3:6413301-6416550 REVERSE	-0.030766
at1g67340	zinc finger (MYND type) family protein / F-box family protein | chr1:25230265-25231840 FORWARD	1.22885
at5g23570	Symbols: SGS3, ATSGS3 | SGS3 (SUPPRESSOR OF GENE SILENCING 3) | chr5:7943124-7946050 FORWARD	-0.738815
at5g58430	Symbols: ATEXO70B1 | ATEXO70B1 (exocyst subunit EXO70 family protein B1); protein binding | chr5:23621183-23623444 REVERSE	-0.386785
at5g59710	Symbols: VIP2, AtVIP2 | VIP2 (VIRE2 INTERACTING PROTEIN2); protein binding / transcription regulator | chr5:24057407-24061918 FORWARD	-0.403521
at5g42290	transcription activator-related | chr5:16911637-16912161 FORWARD	0.17224
at3g56330	N2,N2-dimethylguanosine tRNA methyltransferase family protein | chr3:20890250-20892002 FORWARD	0.868992
at4g31540	Symbols: ATEXO70G1 | ATEXO70G1 (exocyst subunit EXO70 family protein G1); protein binding | chr4:15284389-15287306 REVERSE	-0.168132
at3g12680	Symbols: HUA1 | HUA1 (ENHANCER OF AG-4 1); RNA binding | chr3:4025076-4029140 REVERSE	0.178753
at1g29800	phosphoinositide binding / zinc ion binding | chr1:10432601-10435441 FORWARD	-0.0555485
at1g58330	Symbols: ZW2 | ZW2 | chr1:21641130-21642041 FORWARD	0.77465
at3g48060	bromo-adjacent homology (BAH) domain-containing protein | chr3:17743114-17748495 REVERSE	-0.0328633
at4g26000	Symbols: PEP | PEP (PEPPER); RNA binding / nucleic acid binding | chr4:13197246-13199836 FORWARD	-0.0575699
at5g63280	zinc finger (C2H2 type) family protein | chr5:25367031-25369297 FORWARD	0.413376
at2g23380	Symbols: CLF, ICU1, SDG1, SET1 | CLF (CURLY LEAF); transcription factor | chr2:9955553-9960359 FORWARD	0.769905
at4g27680	MSP1 protein, putative / intramitochondrial sorting protein, putative | chr4:13821106-13823342 FORWARD	-1.99568
at3g18620	zinc finger (DHHC type) family protein | chr3:6408318-6411064 FORWARD	-0.121038
at3g21480	FUNCTIONS IN: molecular_function unknown; INVOLVED IN: biological_process unknown; LOCATED IN: intracellular; CONTAINS InterPro DOMAIN/s: BRCT (InterPro:IPR001357); BEST Arabidopsis thaliana protein match is: transcription coactivator (TAIR:AT4G03130.1); Has 489 Blast hits to 455 proteins in 115 species: Archae - 2; Bacteria - 37; Metazoa - 270; Fungi - 30; Plants - 45; Viruses - 0; Other Eukaryo…	0.650633
at5g56930	Symbols: emb1789 | emb1789 (embryo defective 1789); nucleic acid binding / zinc ion binding | chr5:23027892-23030565 REVERSE	-0.144853
at1g75340	zinc finger (CCCH-type) family protein | chr1:28268970-28271948 REVERSE	-1.27792
at2g47350	PAPA-1-like family protein / zinc finger (HIT type) family protein | chr2:19433791-19437249 FORWARD	-0.13115
at2g47850	zinc finger (CCCH-type) family protein | chr2:19595673-19598581 FORWARD	-0.120185
at3g52150	RNA recognition motif (RRM)-containing protein | chr3:19342024-19343466 FORWARD	-0.276428
at1g06770	Symbols: DRIP1 | DRIP1 (DREB2A-INTERACTING PROTEIN 1); protein binding / ubiquitin-protein ligase/ zinc ion binding | chr1:2078911-2081927 REVERSE	0.0912818
at2g41835	zinc finger (C2H2 type, AN1-like) family protein | chr2:17457786-17459568 REVERSE	-0.756561
at4g14605	FUNCTIONS IN: molecular_function unknown; INVOLVED IN: biological_process unknown; LOCATED IN: cellular_component unknown; EXPRESSED IN: 22 plant structures; EXPRESSED DURING: 13 growth stages; CONTAINS InterPro DOMAIN/s: Mitochodrial transcription termination factor-related (InterPro:IPR003690); BEST Arabidopsis thaliana protein match is: EMB2219 (embryo defective 2219) (TAIR:AT2G21710.1); Has 7…	-0.152548
at2g17870	cold-shock DNA-binding family protein | chr2:7763975-7765230 REVERSE	0.274867
at2g36480	zinc finger (C2H2-type) family protein | chr2:15302567-15306274 REVERSE	-0.0786918
at1g20110	zinc finger (FYVE type) family protein | chr1:6971485-6974835 FORWARD	-0.223926
at2g02080	Symbols: AtIDD4 | AtIDD4 (Arabidopsis thaliana Indeterminate(ID)-Domain 4); transcription factor | chr2:518159-521707 REVERSE	0.00169253
at2g02160	zinc finger (CCCH-type) family protein | chr2:553110-556113 REVERSE	-0.0710254
at3g09320	zinc finger (DHHC type) family protein | chr3:2861743-2864245 REVERSE	1.09166
at2g28450	zinc finger (CCCH-type) family protein | chr2:12162051-12165894 REVERSE	0.198157
at5g12980	rcd1-like cell differentiation protein, putative | chr5:4105383-4108184 REVERSE	-0.493593
at2g39830	Symbols: DAR2 | DAR2 (DA1-RELATED PROTEIN 2); zinc ion binding | chr2:16619762-16623791 REVERSE	-0.188803
at3g17611	Symbols: ATRBL14 | ATRBL14 (ARABIDOPSIS RHOMBOID-LIKE PROTEIN 14); zinc ion binding | chr3:6024796-6026443 FORWARD	-0.21527
at2g36930	zinc finger (C2H2 type) family protein | chr2:15509898-15511514 REVERSE	0.231597
at1g07360	zinc finger (CCCH-type) family protein / RNA recognition motif (RRM)-containing protein | chr1:2260389-2262865 REVERSE	0.143086
at2g24830	zinc finger (CCCH-type) family protein / D111/G-patch domain-containing protein | chr2:10576856-10579230 REVERSE	-0.0763021
at4g02220	zinc finger (MYND type) family protein / programmed cell death 2 C-terminal domain-containing protein | chr4:976278-979163 FORWARD	2.89874
at4g24630	receptor/ zinc ion binding | chr4:12714624-12717111 FORWARD	-0.0364407
at2g33845	DNA-binding protein-related | chr2:14317676-14319389 FORWARD	-0.16079
at5g16680	PHD finger family protein | chr5:5467534-5473506 REVERSE	0.0659118
at4g21790	Symbols: TOM1, ATTOM1 | TOM1 (TOBAMOVIRUS MULTIPLICATION 1); protein binding | chr4:11569765-11572549 FORWARD	-0.344661
at3g48440	zinc finger (CCCH-type) family protein | chr3:17941402-17943576 FORWARD	-0.356199
at3g26935	zinc finger (DHHC type) family protein | chr3:9932600-9935499 REVERSE	0.296137
at2g05160	zinc finger (CCCH-type) family protein / RNA recognition motif (RRM)-containing protein | chr2:1858543-1861895 REVERSE	-0.118944
at2g15910	CSL zinc finger domain-containing protein | chr2:6932406-6935333 REVERSE	-0.552478
at5g07900	mitochondrial transcription termination factor family protein / mTERF family protein | chr5:2520169-2521546 FORWARD	0.35452
at5g63260	zinc finger (CCCH-type) family protein | chr5:25361750-25364714 FORWARD	0.198214
at3g20800	rcd1-like cell differentiation protein, putative | chr3:7271137-7273947 REVERSE	0.0616899
at2g43060	transcription factor | chr2:17909185-17910082 FORWARD	-1.23004
at4g02990	mitochondrial transcription termination factor family protein / mTERF family protein | chr4:1321859-1324004 FORWARD	-0.809173
at5g13240	transcription regulator | chr5:4225005-4227613 REVERSE	0.828384
at1g19860	zinc finger (CCCH-type) family protein | chr1:6891429-6894736 REVERSE	0.223752
at1g32130	FUNCTIONS IN: molecular_function unknown; INVOLVED IN: biological_process unknown; LOCATED IN: cellular_component unknown; EXPRESSED IN: 25 plant structures; EXPRESSED DURING: 15 growth stages; CONTAINS InterPro DOMAIN/s: TFIIS N-terminal (InterPro:IPR017923), IWS1, C-terminal (InterPro:IPR008654); BEST Arabidopsis thaliana protein match is: IWS1 C-terminus family protein (TAIR:AT4G19000.1); Has …	0.118743
at3g53710	Symbols: AGD6 | AGD6; ARF GTPase activator/ DNA binding / zinc ion binding | chr3:19903313-19905489 REVERSE	-0.0115689
at1g56460	PAPA-1-like family protein / zinc finger (HIT type) family protein | chr1:21146289-21149616 FORWARD	0.138014
at4g20380	zinc finger protein (LSD1) | chr4:11004517-11006788 FORWARD	-0.645418
at1g78540	Symbols: SHB, ATSHB, STATLB | SHB (SH2 DOMAIN PROTEIN B); protein binding / signal transducer/ transcription factor | chr1:29541094-29544765 REVERSE	0.492172
at4g11920	Symbols: CCS52A2, FZR1 | CCS52A2; signal transducer | chr4:7160276-7163382 REVERSE	1.82846
at4g06634	zinc finger (C2H2 type) family protein | chr4:3764302-3766578 REVERSE	-0.059222
at3g09210	Symbols: PTAC13 | PTAC13 (PLASTID TRANSCRIPTIONALLY ACTIVE13); transcription elongation regulator | chr3:2825279-2826880 REVERSE	-0.161195
at3g58130	N-acetylglucosaminyl-phosphatidylinositol de-N-acetylase-related | chr3:21527640-21529905 FORWARD	0.0324826
at2g33835	Symbols: FES1 | FES1; nucleic acid binding / zinc ion binding | chr2:14311787-14314700 REVERSE	-0.0380483
at1g05055	Symbols: ATGTF2H2, GTF2H2 | GTF2H2 (GENERAL TRANSCRIPTION FACTOR IIH 2); general RNA polymerase II transcription factor | chr1:1448718-1450887 REVERSE	0.394661
at4g39870	FUNCTIONS IN: molecular_function unknown; INVOLVED IN: biological_process unknown; LOCATED IN: cellular_component unknown; EXPRESSED IN: 23 plant structures; EXPRESSED DURING: 15 growth stages; CONTAINS InterPro DOMAIN/s: TLDc (InterPro:IPR006571); BEST Arabidopsis thaliana protein match is: unknown protein (TAIR:AT2G05590.2); Has 2018 Blast hits to 1865 proteins in 220 species: Archae - 0; Bacte…	-0.0290127
at2g36320	zinc finger (AN1-like) family protein | chr2:15228788-15230496 FORWARD	1.09186
at3g02890	PHD finger protein-related | chr3:641043-645303 FORWARD	-0.0211178
at2g01650	Symbols: PUX2 | PUX2 (PLANT UBX DOMAIN-CONTAINING PROTEIN 2); nucleic acid binding / zinc ion binding | chr2:284672-286493 REVERSE	-0.0849394
at2g20280	zinc finger (CCCH-type) family protein | chr2:8739911-8742349 REVERSE	0.363798
at2g32080	Symbols: PUR ALPHA-1 | PUR ALPHA-1; nucleic acid binding | chr2:13642237-13644166 REVERSE	-0.0430625
at2g45640	Symbols: SAP18, ATSAP18 | SAP18 (SIN3 ASSOCIATED POLYPEPTIDE P18); protein binding / transcription regulator | chr2:18799610-18801383 REVERSE	-0.156337
at5g54310	Symbols: AGD5 | AGD5 (ARF-GAP domain 5); ARF GTPase activator/ DNA binding / zinc ion binding | chr5:22057052-22061270 REVERSE	0.299407
at3g48050	DNA binding / protein binding / transcription regulator | chr3:17733533-17739412 REVERSE	-0.263018
at1g11650	Symbols: ATRBP45B, RBP45B | RNA-binding protein 45 (RBP45), putative | chr1:3914774-3918176 FORWARD	0.484624
at3g21780	Symbols: UGT71B6 | UGT71B6 (UDP-glucosyl transferase 71B6); UDP-glycosyltransferase/ abscisic acid glucosyltransferase/ transferase, transferring glycosyl groups | chr3:7675004-7676494 REVERSE	-0.282149
at5g42560	abscisic acid-responsive HVA22 family protein | chr5:17014923-17017252 FORWARD	0.153864
at2g36020	Symbols: HVA22J | HVA22J (HVA22-LIKE PROTEIN J) | chr2:15123154-15125588 REVERSE	0.243364
at4g19170	Symbols: NCED4 | NCED4 (NINE-CIS-EPOXYCAROTENOID DIOXYGENASE 4) | chr4:10481786-10483857 FORWARD	0.0493158
at1g52340	Symbols: ABA2, SIS4, GIN1, SDR1, ISI4, SRE1, ATABA2, ATSDR1 | ABA2 (ABA DEFICIENT 2); alcohol dehydrogenase/ oxidoreductase/ xanthoxin dehydrogenase | chr1:19489794-19491648 REVERSE	0.464221
at4g19230	Symbols: CYP707A1 | CYP707A1; (+)-abscisic acid 8'-hydroxylase/ oxygen binding | chr4:10521379-10523961 FORWARD	0.0368589
at1g28300	Symbols: LEC2 | LEC2 (LEAFY COTYLEDON 2); DNA binding / transcription factor | chr1:9896867-9899876 REVERSE	-0.686301
at1g52920	Symbols: GCR2, GPCR | GPCR (G PROTEIN COUPLED RECEPTOR); abscisic acid binding / catalytic | chr1:19709275-19711052 REVERSE	0.815693
at4g34000	Symbols: ABF3, DPBF5 | ABF3 (ABSCISIC ACID RESPONSIVE ELEMENTS-BINDING FACTOR 3); DNA binding / protein binding / transcription activator/ transcription factor | chr4:16295558-16298255 FORWARD	-0.0264135
at1g49720	Symbols: ABF1 | ABF1 (ABSCISIC ACID RESPONSIVE ELEMENT-BINDING FACTOR 1); DNA binding / protein binding / transcription activator/ transcription factor | chr1:18400092-18402628 FORWARD	0.299876
at4g26080	Symbols: ABI1 | ABI1 (ABA INSENSITIVE 1); calcium ion binding / protein serine/threonine phosphatase | chr4:13219961-13222284 REVERSE	0.238453
at3g08550	Symbols: ELD1, ABI8, KOB1 | KOB1 (KOBITO) | chr3:2596406-2599819 FORWARD	1.31378
at5g20910	zinc finger (C3HC4-type RING finger) family protein | chr5:7092512-7094446 REVERSE	0.228984
at1g74520	Symbols: ATHVA22A | ATHVA22A | chr1:28007974-28009300 REVERSE	0.354774
at3g56850	Symbols: AREB3, DPBF3 | AREB3 (ABA-RESPONSIVE ELEMENT BINDING PROTEIN 3); DNA binding / transcription activator/ transcription factor | chr3:21046341-21048516 REVERSE	-0.259158
at5g38760	unknown protein | chr5:15524178-15524977 FORWARD	-1.2255
at1g28200	Symbols: FIP1 | FIP1 (FH INTERACTING PROTEIN 1) | chr1:9850147-9852366 REVERSE	0.615502
at1g45249	Symbols: ABF2, AREB1 | ABF2 (ABSCISIC ACID RESPONSIVE ELEMENTS-BINDING FACTOR 2); DNA binding / protein binding / transcription activator/ transcription factor | chr1:17165127-17167866 REVERSE	-0.0513554
at5g08350	GRAM domain-containing protein / ABA-responsive protein-related | chr5:2686245-2687251 REVERSE	0.238355
at5g13200	GRAM domain-containing protein / ABA-responsive protein-related | chr5:4207004-4208289 FORWARD	-0.385007
at4g24960	Symbols: ATHVA22D, HVA22D | ATHVA22D | chr4:12827937-12829243 FORWARD	0.354764
at2g47770	benzodiazepine receptor-related | chr2:19568464-19569507 FORWARD	1.50671
at2g22475	Symbols: GEM | GEM (GL2-EXPRESSION MODULATOR) | chr2:9541401-9545010 FORWARD	-0.467845
at5g23350	GRAM domain-containing protein / ABA-responsive protein-related | chr5:7858253-7859387 REVERSE	-0.0783515

## Sheet: Arabidopsis thaliana
TAIR_ID	Description	Log2FC
at1g21600	Symbols: PTAC6 | PTAC6 (PLASTID TRANSCRIPTIONALLY ACTIVE6) | chr1:7571185-7573846 REVERSE	0.13323
at1g74850	Symbols: PTAC2 | PTAC2 (PLASTID TRANSCRIPTIONALLY ACTIVE2) | chr1:28118849-28122314 REVERSE	-0.118424
at1g68120	Symbols: BPC3, ATBPC3 | BPC3 (BASIC PENTACYSTEINE 3); DNA binding / transcription factor | chr1:25526215-25527534 REVERSE	-0.191518
at1g13870	Symbols: DRL1 | DRL1 (DEFORMED ROOTS AND LEAVES 1); calmodulin binding / purine nucleotide binding | chr1:4747265-4748642 REVERSE	-0.17173
at2g21240	Symbols: BPC4, BBR, ATBPC4 | BPC4 (BASIC PENTACYSTEINE 4); DNA binding / transcription factor | chr2:9101316-9103050 REVERSE	0.132044
at5g17560	BolA-like family protein | chr5:5788454-5789923 FORWARD	-0.0369286
at3g13222	Symbols: GIP1 | GIP1 (GBF-INTERACTING PROTEIN 1); unfolded protein binding | chr3:4251014-4254267 REVERSE	0.0349669
at1g79730	Symbols: ELF7 | ELF7 (EARLY FLOWERING 7) | chr1:30000538-30004005 REVERSE	0.107589
at4g25520	Symbols: SLK1 | SLK1 (SEUSS-LIKE 1); transcription regulator | chr4:13032178-13036213 REVERSE	0.26564
at1g55300	Symbols: TAF7 | TAF7 (TBP-ASSOCIATED FACTOR 7); general RNA polymerase II transcription factor | chr1:20628023-20629692 REVERSE	0.188849
at3g04740	Symbols: SWP, MED14, ATMED14 | SWP (STRUWWELPETER) | chr3:1293807-1300714 FORWARD	-0.10284
at1g14685	Symbols: BPC2, BBR/BPC2, ATBPC2 | BPC2 (BASIC PENTACYSTEINE 2); DNA binding / transcription factor | chr1:5042588-5044294 FORWARD	0.26327
at5g09830	BolA-like family protein | chr5:3057646-3058821 REVERSE	0.230353
at2g33540	Symbols: CPL3, ATCPL3 | CPL3 (C-TERMINAL DOMAIN PHOSPHATASE-LIKE 3); CTD phosphatase/ phosphoprotein phosphatase | chr2:14203505-14208797 REVERSE	0.160724
at2g34640	Symbols: PTAC12 | PTAC12 (PLASTID TRANSCRIPTIONALLY ACTIVE12) | chr2:14581886-14584699 REVERSE	-0.231467
at1g25280	Symbols: AtTLP10 | AtTLP10 (TUBBY LIKE PROTEIN 10); phosphoric diester hydrolase/ transcription factor | chr1:8863777-8866805 FORWARD	-0.125347
at4g01500	Symbols: NGA4 | NGA4 (NGATHA4); transcription factor | chr4:639247-640940 FORWARD	-0.100975
at4g32010	Symbols: HSL1, HSI2-L1, VAL2 | HSL1 (HSI2-LIKE 1); transcription factor | chr4:15479524-15485353 FORWARD	-0.00648091
at4g21550	Symbols: VAL3 | VAL3 (VP1/ABI3-LIKE 3); transcription factor | chr4:11463987-11468679 FORWARD	0.450881
at3g61970	Symbols: NGA2 | NGA2 (NGATHA2); transcription factor | chr3:22951463-22952851 FORWARD	-0.0437708
at1g01030	Symbols: NGA3 | NGA3 (NGATHA3); transcription factor | chr1:11649-13714 REVERSE	-0.0938549
at2g46870	Symbols: NGA1 | NGA1 (NGATHA1); transcription factor | chr2:19260918-19262404 FORWARD	-0.0966313
at3g11580	DNA-binding protein, putative | chr3:3648924-3651332 REVERSE	0.442041
at5g06250	transcription factor | chr5:1892714-1894124 REVERSE	-0.806691
at2g36080	DNA-binding protein, putative | chr2:15148259-15151575 REVERSE	0.117719
at3g11200	Symbols: AL2 | AL2 (ALFIN-LIKE 2); DNA binding / methylated histone residue binding | chr3:3508043-3510627 REVERSE	-0.133667
at5g05610	Symbols: AL1 | AL1 (ALFIN-LIKE 1); DNA binding / methylated histone residue binding | chr5:1676991-1679104 REVERSE	0.0108406
at3g42790	Symbols: AL3 | AL3 (ALFIN-LIKE 3); DNA binding / methylated histone residue binding | chr3:14877958-14879781 REVERSE	-0.111992
at2g02470	Symbols: AL6 | AL6 (ALFIN-LIKE 6); DNA binding / methylated histone residue binding | chr2:652580-654915 FORWARD	-0.107683
at5g20510	Symbols: AL5 | AL5 (ALFIN-LIKE 5); DNA binding / methylated histone residue binding | chr5:6939813-6942908 REVERSE	0.0438963
at1g14510	Symbols: AL7 | AL7 (ALFIN-LIKE 7); DNA binding / methylated histone residue binding | chr1:4961886-4964428 REVERSE	-0.138335
at5g26210	Symbols: AL4 | AL4 (ALFIN-LIKE 4); DNA binding / methylated histone residue binding | chr5:9158318-9160383 REVERSE	-0.137042
at3g11020	Symbols: DREB2B, DREB2 | DREB2B (DRE/CRT-BINDING PROTEIN 2B); DNA binding / transcription activator/ transcription factor | chr3:3455355-3457214 FORWARD	1.35302
at2g28550	Symbols: RAP2.7, TOE1 | RAP2.7 (RELATED TO AP2.7); DNA binding / transcription factor | chr2:12225951-12228543 REVERSE	0.0777804
at4g16750	DRE-binding transcription factor, putative | chr4:9420917-9421759 REVERSE	0.657934
at5g60120	Symbols: TOE2 | TOE2; DNA binding / transcription factor | chr5:24207786-24211724 FORWARD	0.148101
at2g23340	AP2 domain-containing transcription factor, putative | chr2:9937998-9938875 FORWARD	0.131576
at4g27950	Symbols: CRF4 | CRF4 (CYTOKININ RESPONSE FACTOR 4); DNA binding / transcription factor | chr4:13909569-13910859 REVERSE	0.00995481
at1g53910	Symbols: RAP2.12 | RAP2.12; DNA binding / transcription factor | chr1:20135112-20136970 FORWARD	-0.317732
at4g25470	Symbols: CBF2, DREB1C, FTQ4, ATCBF2 | CBF2 (C-REPEAT/DRE BINDING FACTOR 2); DNA binding / transcription activator/ transcription factor | chr4:13015277-13016220 REVERSE	0.339667
at1g68840	Symbols: RAV2, RAP2.8, TEM2 | RAV2 (REGULATOR OF THE ATPASE OF THE VACUOLAR MEMBRANE); DNA binding / transcription factor/ transcription repressor | chr1:25880327-25881736 FORWARD	-0.614391
at4g23750	Symbols: CRF2 | CRF2 (CYTOKININ RESPONSE FACTOR 2); DNA binding / transcription factor | chr4:12376194-12378024 FORWARD	0.0960117
at5g11190	Symbols: SHN3 | SHN3 (shine3); DNA binding / transcription factor | chr5:3564976-3566051 FORWARD	-0.682697
at1g72360	ethylene-responsive element-binding protein, putative | chr1:27241812-27242827 FORWARD	-0.694635
at3g25890	AP2 domain-containing transcription factor, putative | chr3:9475575-9477455 FORWARD	0.19134
at1g19210	AP2 domain-containing transcription factor, putative | chr1:6626822-6627530 REVERSE	1.1225
at5g53290	Symbols: CRF3 | CRF3 (CYTOKININ RESPONSE FACTOR 3); DNA binding / transcription factor | chr5:21617813-21619267 REVERSE	-0.106276
at1g13260	Symbols: RAV1 | RAV1; DNA binding / transcription factor/ transcription repressor | chr1:4542168-4543742 FORWARD	-0.865182
at1g22190	AP2 domain-containing transcription factor, putative | chr1:7835782-7837288 FORWARD	0.156316
at5g10510	Symbols: AIL6 | AIL6 (AINTEGUMENTA-LIKE 6); DNA binding / transcription factor | chr5:3315529-3320008 FORWARD	0.00703689
at3g61630	Symbols: CRF6 | CRF6 (CYTOKININ RESPONSE FACTOR 6); DNA binding / transcription factor | chr3:22805180-22806527 FORWARD	-0.113772
at1g77200	AP2 domain-containing transcription factor TINY, putative | chr1:29004357-29005091 REVERSE	0.240067
at5g05410	Symbols: DREB2A, DREB2 | DREB2A; DNA binding / transcription activator/ transcription factor | chr5:1602205-1603911 FORWARD	-0.822685
at5g25810	Symbols: tny | tny (TINY); DNA binding / transcription factor | chr5:8986771-8987787 REVERSE	0.0706103
at1g16060	ovule development protein, putative | chr1:5508507-5511735 FORWARD	0.223483
at1g53170	Symbols: ATERF-8, ATERF8, ERF8 | ERF8; DNA binding / transcription factor/ transcription repressor | chr1:19821337-19822252 REVERSE	0.0121297
at2g46310	Symbols: CRF5 | CRF5 (CYTOKININ RESPONSE FACTOR 5); DNA binding / transcription factor | chr2:19011503-19012857 FORWARD	-0.000597738
at3g16770	Symbols: RAP2.3, ATEBP, ERF72 | ATEBP (ETHYLENE-RESPONSIVE ELEMENT BINDING PROTEIN); DNA binding / protein binding / transcription activator/ transcription factor | chr3:5705662-5707023 FORWARD	0.344076
at1g25560	Symbols: TEM1 | TEM1 (TEMPRANILLO 1); transcription factor | chr1:8981677-8983041 REVERSE	-0.257227
at4g36900	Symbols: RAP2.10 | RAP2.10 (related to AP2 10); DNA binding / transcription factor | chr4:17388814-17389837 FORWARD	-0.353834
at1g12610	Symbols: DDF1 | DDF1 (DWARF AND DELAYED FLOWERING 1); DNA binding / sequence-specific DNA binding / transcription factor | chr1:4289944-4291017 REVERSE	-0.659126
at2g41710	ovule development protein, putative | chr2:17400022-17403050 REVERSE	-0.0617497
at2g44940	AP2 domain-containing transcription factor TINY, putative | chr2:18537257-18538418 FORWARD	0.12836
at5g67190	AP2 domain-containing transcription factor, putative | chr5:26809135-26809689 REVERSE	-0.355594
at1g01180	unknown protein | chr1:75633-77446 FORWARD	-0.336072
at2g35700	Symbols: ATERF38, ERF38 | ERF38 (ERF FAMILY PROTEIN 38); DNA binding / transcription factor | chr2:15005205-15005789 FORWARD	-1.01453
at2g39250	Symbols: SNZ | SNZ (SCHNARCHZAPFEN); DNA binding / transcription factor | chr2:16388886-16391073 REVERSE	0.551845
at2g47520	AP2 domain-containing transcription factor, putative | chr2:19502802-19503569 REVERSE	0.0510377
at3g14230	Symbols: RAP2.2 | RAP2.2; DNA binding / transcription factor | chr3:4737146-4739136 REVERSE	0.0527244
at4g39780	AP2 domain-containing transcription factor, putative | chr4:18457957-18459180 REVERSE	-0.267905
at5g11590	Symbols: TINY2 | TINY2 (TINY2); DNA binding / transcription factor | chr5:3727534-3728726 REVERSE	-0.158893
at1g50630	unknown protein | chr1:18751456-18753669 REVERSE	-0.0586785
at1g22985	AP2 domain-containing transcription factor, putative | chr1:8135213-8135920 REVERSE	-0.385239
at1g78080	Symbols: RAP2.4 | RAP2.4 (related to AP2 4); DNA binding / transcription factor | chr1:29364249-29366073 FORWARD	0.382266
at1g64380	AP2 domain-containing transcription factor, putative | chr1:23890646-23892173 REVERSE	0.426649
at1g68550	AP2 domain-containing transcription factor, putative | chr1:25725455-25727701 REVERSE	0.342195
at1g79700	ovule development protein, putative | chr1:29990336-29993724 REVERSE	0.275938
at1g71130	AP2 domain-containing transcription factor, putative | chr1:26822788-26823530 FORWARD	0.209224
at4g31060	AP2 domain-containing transcription factor, putative | chr4:15116797-15117756 FORWARD	0.870252
at4g11140	Symbols: CRF1 | CRF1 (CYTOKININ RESPONSE FACTOR 1); DNA binding / transcription factor | chr4:6794776-6795793 REVERSE	-0.0682436
at1g74930	Symbols: ORA47 | ORA47; DNA binding / transcription factor | chr1:28144132-28145049 FORWARD	0.0975039
at3g20300	unknown protein | chr3:7079617-7081921 REVERSE	-0.399278
at4g25490	Symbols: CBF1, DREB1B, ATCBF1 | CBF1 (C-REPEAT/DRE BINDING FACTOR 1); DNA binding / transcription activator/ transcription factor | chr4:13021780-13022725 REVERSE	1.11015
at1g25470	AP2 domain-containing transcription factor, putative | chr1:8944609-8946628 REVERSE	0.121819
at1g44830	AP2 domain-containing transcription factor TINY, putative | chr1:16933792-16934511 FORWARD	0.377483
at5g13330	Symbols: Rap2.6L | Rap2.6L (related to AP2 6L); DNA binding / transcription factor | chr5:4272060-4274660 FORWARD	-0.470922
at3g57600	AP2 domain-containing transcription factor, putative | chr3:21332783-21333863 FORWARD	-0.0950033
at4g32800	AP2 domain-containing transcription factor TINY, putative | chr4:15819524-15820871 FORWARD	0.0809531
at1g06170	basic helix-loop-helix (bHLH) family protein | chr1:1884991-1886897 REVERSE	-1.15757
at1g21910	AP2 domain-containing transcription factor family protein | chr1:7696536-7697699 FORWARD	0.294917
at4g13040	AP2 domain-containing transcription factor family protein | chr4:7613720-7615310 FORWARD	0.312589
at3g16280	DNA binding / transcription factor | chr3:5518331-5519246 FORWARD	0.182408
at1g36060	AP2 domain-containing transcription factor, putative | chr1:13454496-13456331 REVERSE	0.721708
at5g67180	Symbols: TOE3 | AP2 domain-containing transcription factor, putative | chr5:26801949-26804249 REVERSE	0.123802
at3g54990	Symbols: SMZ | SMZ (SCHLAFMUTZE); DNA binding / transcription factor | chr3:20373718-20376522 REVERSE	0.223708
at5g37020	Symbols: ARF8, ATARF8 | ARF8 (AUXIN RESPONSE FACTOR 8); transcription factor | chr5:14630028-14634387 FORWARD	0.0951724
at5g60450	Symbols: ARF4 | ARF4 (AUXIN RESPONSE FACTOR 4); transcription factor | chr5:24308322-24312698 REVERSE	0.00871899
at5g62000	Symbols: ARF2, ARF1-BP, HSS | ARF2 (AUXIN RESPONSE FACTOR 2); protein binding / transcription factor | chr5:24910358-24915214 FORWARD	-0.00556506
at1g77850	Symbols: ARF17 | ARF17 (AUXIN RESPONSE FACTOR 17); transcription factor | chr1:29272313-29275419 FORWARD	0.240157
at1g30330	Symbols: ARF6 | ARF6 (AUXIN RESPONSE FACTOR 6); transcription factor | chr1:10685822-10690036 REVERSE	-0.163156
at2g28350	Symbols: ARF10 | ARF10 (AUXIN RESPONSE FACTOR 10); miRNA binding / transcription factor | chr2:12114331-12116848 FORWARD	0.0969662
at2g46530	Symbols: ARF11 | ARF11 (AUXIN RESPONSE FACTOR 11); transcription factor | chr2:19105112-19108331 FORWARD	0.327751
at1g19220	Symbols: ARF19, IAA22, ARF11 | ARF19 (AUXIN RESPONSE FACTOR 19); DNA binding / transcription factor | chr1:6628068-6633087 REVERSE	0.139852
at1g19850	Symbols: MP, ARF5, IAA24 | MP (MONOPTEROS); transcription factor | chr1:6886879-6891374 FORWARD	-0.0590006
at3g61830	Symbols: ARF18 | ARF18 (AUXIN RESPONSE FACTOR 18); transcription factor | chr3:22887889-22891435 FORWARD	0.0861515
at4g23980	Symbols: ARF9 | ARF9 (AUXIN RESPONSE FACTOR 9); transcription factor | chr4:12451277-12455014 FORWARD	0.214407
at2g33860	Symbols: ETT, ARF3 | ETT (ETTIN); DNA binding / transcription factor | chr2:14325269-14328978 REVERSE	-0.122549
at4g30080	Symbols: ARF16 | ARF16 (AUXIN RESPONSE FACTOR 16); miRNA binding / transcription factor | chr4:14703201-14706336 REVERSE	0.111302
at1g59750	Symbols: ARF1 | ARF1 (AUXIN RESPONSE FACTOR 1); DNA binding / transcription factor | chr1:21979384-21984413 FORWARD	0.198463
at2g40670	Symbols: ARR16, RR16 | ARR16 (ARABIDOPSIS RESPONSE REGULATOR 16); transcription regulator/ two-component response regulator | chr2:16970258-16971207 FORWARD	0.0182054
at1g10470	Symbols: ARR4, MEE7, ATRR1, IBC7 | ARR4 (RESPONSE REGULATOR 4); protein binding / transcription regulator/ two-component response regulator | chr1:3442327-3443957 REVERSE	-0.0618416
at2g25180	Symbols: ARR12 | ARR12 (ARABIDOPSIS RESPONSE REGULATOR 12); transcription factor/ two-component response regulator | chr2:10724301-10726961 REVERSE	-0.272153
at2g01760	Symbols: ARR14 | ARR14 (ARABIDOPSIS RESPONSE REGULATOR 14); transcription factor/ two-component response regulator | chr2:332967-334696 FORWARD	0.238577
at5g58080	Symbols: ARR18 | ARR18 (ARABIDOPSIS RESPONSE REGULATOR 18); transcription factor/ two-component response regulator | chr5:23501785-23504143 REVERSE	-0.244603
at1g74890	Symbols: ARR15 | ARR15 (RESPONSE REGULATOR 15); transcription regulator/ two-component response regulator | chr1:28131590-28132710 REVERSE	-0.0807046
at1g19050	Symbols: ARR7 | ARR7 (RESPONSE REGULATOR 7); transcription regulator/ two-component response regulator | chr1:6577833-6579178 REVERSE	0.124665
at3g48100	Symbols: ARR5, ATRR2, IBC6 | ARR5 (ARABIDOPSIS RESPONSE REGULATOR 5); transcription regulator/ two-component response regulator | chr3:17758427-17760874 REVERSE	0.384819
at4g31920	Symbols: ARR10 | ARR10 (ARABIDOPSIS RESPONSE REGULATOR 10); transcription factor/ two-component response regulator | chr4:15444117-15446959 REVERSE	-0.2021
at3g57040	Symbols: ARR9, ATRR4 | ARR9 (RESPONSE REGULATOR 9); transcription regulator/ two-component response regulator | chr3:21109614-21111432 FORWARD	0.627673
at3g16857	Symbols: ARR1 | ARR1 (ARABIDOPSIS RESPONSE REGULATOR 1); transcription factor/ two-component response regulator | chr3:5755821-5759443 FORWARD	-0.0141204
at5g62920	Symbols: ARR6 | ARR6 (RESPONSE REGULATOR 6); transcription regulator/ two-component response regulator | chr5:25252386-25254212 REVERSE	0.661344
at4g16110	Symbols: ARR2 | ARR2 (ARABIDOPSIS RESPONSE REGULATOR 2); transcription factor/ two-component response regulator | chr4:9112686-9116164 FORWARD	-0.111711
at2g41310	Symbols: ATRR3, ARR8 | ATRR3 (RESPONSE REGULATOR 3); transcription regulator/ two-component response regulator | chr2:17221933-17224427 FORWARD	0.518118
at2g28160	Symbols: FIT1, ATBHLH029, FRU, BHLH029, ATBHLH29 | FRU (FER-LIKE REGULATOR OF IRON UPTAKE); DNA binding / transcription factor | chr2:12004708-12006122 FORWARD	0.724286
at5g37800	basic helix-loop-helix (bHLH) family protein | chr5:15036197-15037574 FORWARD	-0.591793
at1g09250	transcription factor | chr1:2989378-2990357 FORWARD	-0.162602
at4g16430	basic helix-loop-helix (bHLH) family protein | chr4:9267260-9269178 FORWARD	-0.193799
at3g23690	basic helix-loop-helix (bHLH) family protein | chr3:8528632-8531012 REVERSE	-0.00443026
at2g24260	basic helix-loop-helix (bHLH) family protein | chr2:10319334-10322222 REVERSE	0.056454
at1g73830	Symbols: BEE3 | BEE3 (BR ENHANCED EXPRESSION 3); DNA binding / transcription factor | chr1:27759975-27761447 FORWARD	0.536594
at5g15160	bHLH family protein | chr5:4921266-4922648 REVERSE	0.078346
at3g05800	transcription factor | chr3:1727306-1728296 FORWARD	0.223567
at4g34530	Symbols: CIB1 | CIB1 (CRYPTOCHROME-INTERACTING BASIC-HELIX-LOOP-HELIX 1); DNA binding / transcription factor | chr4:16498391-16500174 FORWARD	-0.410448
at1g26260	Symbols: CIB5 | CIB5 (CRYPTOCHROME-INTERACTING BASIC-HELIX-LOOP-HELIX 5); DNA binding / transcription factor | chr1:9087104-9089378 FORWARD	0.29924
at5g57150	basic helix-loop-helix (bHLH) family protein | chr5:23152319-23155066 FORWARD	0.549228
at2g42280	basic helix-loop-helix (bHLH) family protein | chr2:17611185-17613519 REVERSE	0.236284
at4g01460	basic helix-loop-helix (bHLH) family protein | chr4:620759-622945 FORWARD	0.297148
at4g00480	Symbols: ATMYC1, myc1 | myc-related transcription factor (MYC1) | chr4:216812-219743 REVERSE	-0.0526604
at4g17880	basic helix-loop-helix (bHLH) family protein | chr4:9933366-9935586 REVERSE	-0.331966
at5g48560	basic helix-loop-helix (bHLH) family protein | chr5:19684006-19687151 FORWARD	0.161967
at4g38070	bHLH family protein | chr4:17876535-17882569 FORWARD	-0.363727
at3g59060	Symbols: PIL6, PIF5 | PIL6 (PHYTOCHROME INTERACTING FACTOR 3-LIKE 6); DNA binding / transcription factor | chr3:21827978-21830507 REVERSE	0.24709
at1g51070	basic helix-loop-helix (bHLH) family protein | chr1:18927887-18929762 FORWARD	-0.0479497
at3g17100	transcription factor | chr3:5831253-5832419 FORWARD	0.110227
at5g46830	basic helix-loop-helix (bHLH) family protein | chr5:19002719-19004254 FORWARD	0.365858
at2g27230	Symbols: LHW | LHW (LONESOME HIGHWAY); protein homodimerization/ transcription activator/ transcription factor | chr2:11650358-11654116 FORWARD	-0.00299146
at4g09180	basic helix-loop-helix (bHLH) family protein | chr4:5847401-5849724 FORWARD	0.0181136
at2g41130	basic helix-loop-helix (bHLH) family protein | chr2:17143294-17144949 FORWARD	0.259155
at1g51140	basic helix-loop-helix (bHLH) family protein | chr1:18943457-18945753 REVERSE	-0.212344
at5g46690	Symbols: bHLH071 | bHLH071 (beta HLH protein 71); DNA binding / transcription factor | chr5:18945615-18947637 FORWARD	0.254798
at5g50915	basic helix-loop-helix (bHLH) family protein | chr5:20710209-20712315 REVERSE	-0.314991
at5g39860	Symbols: PRE1 | PRE1 (PACLOBUTRAZOL RESISTANCE1); DNA binding / transcription factor | chr5:15957417-15958455 FORWARD	-0.0297918
at4g09820	Symbols: TT8 | TT8 (TRANSPARENT TESTA 8); DNA binding / transcription factor | chr4:6182023-6186493 FORWARD	0.510293
at1g29950	transcription factor/ transcription regulator | chr1:10491698-10494598 FORWARD	0.16381
at2g46810	basic helix-loop-helix (bHLH) family protein | chr2:19239694-19242672 FORWARD	0.363032
at1g12860	Symbols: SCRM2, ICE2 | SCRM2 (SCREAM 2); DNA binding / transcription factor | chr1:4382223-4386392 FORWARD	-0.00898246
at1g72210	basic helix-loop-helix (bHLH) family protein (bHLH096) | chr1:27179790-27182430 FORWARD	-0.25637
at5g41315	Symbols: GL3, MYC6.2 | GL3 (GLABROUS 3); protein binding / transcription factor | chr5:16529455-16532879 FORWARD	-0.507825
at1g69010	Symbols: BIM2 | BIM2 (BES1-interacting Myc-like protein 2); DNA binding / transcription factor | chr1:25941675-25943836 FORWARD	0.0259069
at2g18300	basic helix-loop-helix (bHLH) family protein | chr2:7952667-7954567 REVERSE	0.189236
at3g23210	basic helix-loop-helix (bHLH) family protein | chr3:8283090-8285081 REVERSE	-0.0130903
at5g53210	Symbols: SPCH | SPCH (SPEECHLESS); DNA binding / transcription factor | chr5:21586606-21588941 REVERSE	-0.512803
at5g61270	Symbols: PIF7 | PIF7 (PHYTOCHROME-INTERACTING FACTOR7); DNA binding / double-stranded DNA binding / transcription factor | chr5:24638775-24640600 REVERSE	0.493845
at4g36540	Symbols: BEE2 | BEE2 (BR Enhanced Expression 2); DNA binding / transcription factor | chr4:17243583-17245296 FORWARD	0.243093
at2g31220	basic helix-loop-helix (bHLH) family protein | chr2:13302681-13304869 FORWARD	-0.0888094
at4g36060	basic helix-loop-helix (bHLH) family protein | chr4:17055393-17056704 FORWARD	0.483013
at5g67060	Symbols: HEC1 | HEC1 (HECATE 1); transcription factor | chr5:26766128-26767250 FORWARD	0.441791
at3g25710	Symbols: BHLH32, ATAIG1 | BHLH32 (BASIC HELIX-LOOP-HELIX 32); DNA binding / transcription factor | chr3:9369519-9371394 FORWARD	0.0682291
at3g06590	transcription factor | chr3:2054423-2055414 REVERSE	0.154182
at1g68920	basic helix-loop-helix (bHLH) family protein | chr1:25915012-25917906 FORWARD	-0.2808
at3g24140	Symbols: FMA | FMA (FAMA); DNA binding / transcription activator/ transcription factor | chr3:8715236-8718211 REVERSE	0.0815263
at4g00870	basic helix-loop-helix (bHLH) family protein | chr4:362169-363691 REVERSE	0.528484
at2g22770	Symbols: NAI1 | NAI1; DNA binding / transcription factor | chr2:9684725-9686595 FORWARD	-0.0114419
at1g05805	basic helix-loop-helix (bHLH) family protein | chr1:1744773-1747693 FORWARD	-0.298913
at3g26744	Symbols: ICE1, ATICE1, SCRM | ICE1 (INDUCER OF CBF EXPRESSION 1); DNA binding / transcription activator/ transcription factor | chr3:9832689-9835087 REVERSE	-0.179669
at1g01260	basic helix-loop-helix (bHLH) family protein | chr1:109032-111609 FORWARD	-0.0823809
at3g57800	basic helix-loop-helix (bHLH) family protein | chr3:21407789-21411612 REVERSE	-0.0233985
at3g06120	Symbols: MUTE | MUTE (MUTE); DNA binding / transcription factor | chr3:1846531-1848230 FORWARD	0.155054
at1g06150	transcription factor | chr1:1868987-1873718 REVERSE	-0.0171831
at2g42300	basic helix-loop-helix (bHLH) family protein | chr2:17621156-17624841 FORWARD	-0.152091
at5g46760	basic helix-loop-helix (bHLH) family protein | chr5:18974231-18976009 FORWARD	-0.552348
at4g30980	basic helix-loop-helix (bHLH) family protein | chr4:15079243-15081657 REVERSE	0.063091
at4g00050	Symbols: UNE10 | UNE10 (unfertilized embryo sac 10); DNA binding / transcription factor | chr4:17792-20066 FORWARD	-0.163976
at2g31280	Symbols: CPUORF7 | basic helix-loop-helix (bHLH) protein-related | chr2:13339087-13343662 FORWARD	-0.0436764
at1g10120	DNA binding / transcription factor | chr1:3304039-3306824 REVERSE	-0.0705222
at3g19860	basic helix-loop-helix (bHLH) family protein | chr3:6903833-6906128 FORWARD	0.179068
at2g46510	Symbols: ATAIB | ATAIB (ABA-INDUCIBLE BHLH-TYPE TRANSCRIPTION FACTOR); DNA binding / transcription factor | chr2:19090953-19093315 REVERSE	-0.0592191
at2g20180	Symbols: PIL5 | PIL5 (PHYTOCHROME INTERACTING FACTOR 3-LIKE 5); DNA binding / phytochrome binding / transcription factor | chr2:8704024-8706547 REVERSE	0.370973
at5g67110	Symbols: ALC | ALC (ALCATRAZ); DNA binding / transcription factor | chr5:26785106-26786383 REVERSE	0.803408
at1g10610	DNA binding / transcription factor | chr1:3506186-3509006 FORWARD	0.305824
at1g35460	basic helix-loop-helix (bHLH) family protein | chr1:13039916-13042102 FORWARD	0.106835
at4g14410	basic helix-loop-helix (bHLH) family protein | chr4:8299759-8301667 FORWARD	0.238934
at5g09460	transcription factor/ transcription regulator | chr5:2943738-2946839 REVERSE	0.222041
at4g36930	Symbols: SPT | SPT (SPATULA); DNA binding / transcription factor | chr4:17414127-17416294 FORWARD	0.123303
at5g10570	basic helix-loop-helix (bHLH) family protein | chr5:3341357-3342992 FORWARD	0.196749
at1g63650	Symbols: EGL3, EGL1, ATMYC-2 | EGL3 (ENHANCER OF GLABRA 3); DNA binding / transcription factor | chr1:23599653-23602902 FORWARD	0.0637228
at1g68810	basic helix-loop-helix (bHLH) family protein | chr1:25861123-25863120 FORWARD	-0.0606579
at3g56770	basic helix-loop-helix (bHLH) family protein | chr3:21029202-21030618 REVERSE	0.121493
at5g38860	Symbols: BIM3 | BIM3 (BES1-interacting Myc-like protein 3); DNA binding / transcription factor | chr5:15558956-15561126 FORWARD	0.30655
at5g64340	Symbols: SAC51 | SAC51 (SUPPRESSOR OF ACAULIS 51); transcription factor/ transcription regulator | chr5:25730335-25733313 REVERSE	0.250739
at5g54680	Symbols: ILR3 | ILR3 (iaa-leucine resistant3); DNA binding / transcription factor | chr5:22217055-22219274 FORWARD	0.00973326
at3g61950	basic helix-loop-helix (bHLH) family protein | chr3:22939546-22941451 FORWARD	0.233896
at1g59640	Symbols: ZCW32, BPEP | ZCW32; DNA binding / transcription factor | chr1:21909180-21911201 REVERSE	0.303095
at5g01310	basic helix-loop-helix (bHLH) family protein | chr5:125304-128960 FORWARD	-0.367489
at3g47640	basic helix-loop-helix (bHLH) family protein | chr3:17567597-17569315 FORWARD	0.230914
at1g62975	basic helix-loop-helix (bHLH) family protein (bHLH125) | chr1:23328850-23330776 FORWARD	0.222479
at4g02590	Symbols: UNE12 | UNE12 (unfertilized embryo sac 12); DNA binding / transcription factor | chr4:1137498-1140491 REVERSE	0.292715
at5g62610	basic helix-loop-helix (bHLH) family protein | chr5:25132899-25134788 REVERSE	-0.00432848
at5g65640	Symbols: bHLH093 | bHLH093 (beta HLH protein 93); DNA binding / transcription factor | chr5:26237055-26239084 FORWARD	-0.0519795
at1g22490	basic helix-loop-helix (bHLH) family protein | chr1:7938251-7940592 REVERSE	-0.293631
at1g61660	basic helix-loop-helix (bHLH) family protein | chr1:22753715-22756295 REVERSE	-0.0519196
at1g64625	transcription factor | chr1:24016656-24019271 FORWARD	0.377533
at2g33500	zinc finger (B-box type) family protein | chr2:14187987-14190254 REVERSE	0.0165206
at4g10240	zinc finger (B-box type) family protein | chr4:6368936-6369526 REVERSE	0.466709
at4g27310	zinc finger (B-box type) family protein | chr4:13675638-13676910 FORWARD	-0.294904
at1g06040	Symbols: STO | STO (SALT TOLERANCE); DNA binding / protein binding / transcription factor/ zinc ion binding | chr1:1828413-1829890 REVERSE	-0.0513142
at1g68520	zinc finger (B-box type) family protein | chr1:25709114-25710907 REVERSE	0.230035
at2g21320	zinc finger (B-box type) family protein | chr2:9126263-9127843 FORWARD	0.0751919
at3g21890	zinc finger (B-box type) family protein | chr3:7709113-7709733 REVERSE	-0.561688
at4g39070	zinc finger (B-box type) family protein | chr4:18204855-18206774 REVERSE	-0.246565
at1g28050	zinc finger (B-box type) family protein | chr1:9775528-9777810 REVERSE	-0.111653
at3g21150	zinc finger (B-box type) family protein | chr3:7412636-7413539 REVERSE	-0.148139
at5g48250	zinc finger (B-box type) family protein | chr5:19561319-19563722 REVERSE	0.246747
at2g47890	zinc finger (B-box type) family protein | chr2:19607996-19609645 FORWARD	-0.0800563
at4g38960	zinc finger (B-box type) family protein | chr4:18161353-18163303 FORWARD	0.114917
at5g54470	zinc finger (B-box type) family protein | chr5:22114304-22115472 REVERSE	-0.213543
at2g31380	Symbols: STH | STH; protein domain specific binding / transcription factor/ zinc ion binding | chr2:13381910-13383470 FORWARD	-0.158439
at3g07650	Symbols: COL9 | COL9 (CONSTANS-LIKE 9); transcription factor/ zinc ion binding | chr3:2441657-2444532 FORWARD	0.371407
at1g49130	zinc finger (B-box type) family protein | chr1:18174740-18175964 REVERSE	0.0292369
at1g75540	Symbols: STH2 | STH2 (SALT TOLERANCE HOMOLOG2); transcription factor/ zinc ion binding | chr1:28366027-28367652 FORWARD	-0.0232994
at1g68190	zinc finger (B-box type) family protein | chr1:25559246-25561212 FORWARD	0.494581
at5g24930	Symbols: ATCOL4, COL4 | zinc finger (B-box type) family protein | chr5:8589234-8591236 FORWARD	-0.0790331
at1g25440	zinc finger (B-box type) family protein | chr1:8933716-8935460 REVERSE	0.225547
at5g57660	Symbols: ATCOL5, COL5 | zinc finger (B-box type) family protein | chr5:23355464-23356989 FORWARD	0.0751262
at1g73870	zinc finger (B-box type) family protein | chr1:27779166-27780676 FORWARD	-0.348782
at1g78600	Symbols: LZF1, STH3 | LZF1 (LIGHT-REGULATED ZINC FINGER PROTEIN 1); transcription factor/ zinc ion binding | chr1:29567187-29568859 FORWARD	-0.0132084
at2g24790	Symbols: COL3, ATCOL3 | COL3 (CONSTANS-LIKE 3); protein binding / transcription factor/ zinc ion binding | chr2:10566898-10568145 FORWARD	-0.135622
at2g28510	Dof-type zinc finger domain-containing protein | chr2:12199098-12200765 REVERSE	0.203563
at1g64620	Dof-type zinc finger domain-containing protein | chr1:24006992-24008694 FORWARD	0.448603
at5g66940	Dof-type zinc finger domain-containing protein | chr5:26727989-26728666 REVERSE	-0.434682
at3g50410	Symbols: OBP1 | OBP1 (OBF BINDING PROTEIN 1); DNA binding / protein binding / transcription factor | chr3:18709748-18710760 FORWARD	-0.0697161
at1g28310	Dof-type zinc finger domain-containing protein | chr1:9911898-9913698 REVERSE	0.388845
at1g51700	Symbols: ADOF1 | ADOF1; DNA binding / transcription factor | chr1:19174070-19175189 FORWARD	-0.12694
at1g07640	Symbols: OBP2 | OBP2; DNA binding / transcription factor | chr1:2354354-2356227 REVERSE	0.233589
at5g60200	Dof-type zinc finger domain-containing protein | chr5:24240975-24242523 FORWARD	0.0925628
at4g24060	Dof-type zinc finger domain-containing protein | chr4:12503782-12505646 FORWARD	0.47659
at5g60850	Symbols: OBP4 | OBP4; DNA binding / transcription factor | chr5:24480449-24481873 FORWARD	0.0937983
at5g02460	Dof-type zinc finger domain-containing protein | chr5:539249-541112 REVERSE	0.165617
at5g62430	Symbols: CDF1 | CDF1 (CYCLING DOF FACTOR 1); DNA binding / protein binding / transcription factor | chr5:25069093-25070934 REVERSE	0.418167
at3g45610	Dof-type zinc finger domain-containing protein | chr3:16739289-16740445 REVERSE	0.221543
at1g69570	Dof-type zinc finger domain-containing protein | chr1:26161528-26163496 REVERSE	0.555529
at1g29160	Dof-type zinc finger domain-containing protein | chr1:10183797-10184324 REVERSE	0.196433
at5g39660	Symbols: CDF2 | CDF2 (CYCLING DOF FACTOR 2); DNA binding / protein binding / transcription factor | chr5:15878699-15881023 FORWARD	0.0528379
at2g37590	Symbols: ATDOF2.4, DOF2.4 | Dof-type zinc finger domain-containing protein | chr2:15769121-15770619 FORWARD	-0.309029
at3g61850	Symbols: DAG1 | DAG1 (dof affecting germination 1); DNA binding / transcription factor | chr3:22895268-22897488 FORWARD	0.263717
at3g21270	Symbols: ADOF2 | ADOF2; DNA binding / transcription factor | chr3:7474679-7475757 FORWARD	0.195175
at5g62940	Dof-type zinc finger domain-containing protein | chr5:25256919-25258681 REVERSE	-0.0616948
at1g21340	Dof-type zinc finger domain-containing protein | chr1:7476087-7476869 FORWARD	1.26989
at3g55370	Symbols: OBP3 | OBP3 (OBF-BINDING PROTEIN 3); DNA binding / transcription factor | chr3:20527063-20529291 FORWARD	0.272717
at2g28810	Dof-type zinc finger domain-containing protein | chr2:12363630-12365377 FORWARD	0.217374
at4g00950	Symbols: MEE47 | MEE47 (maternal effect embryo arrest 47); transcription factor | chr4:405673-407142 REVERSE	0.202322
at5g65590	Dof-type zinc finger domain-containing protein | chr5:26211746-26213136 REVERSE	-0.04408
at2g46590	Symbols: DAG2 | DAG2 (DOF AFFECTING GERMINATION 2); DNA binding / transcription factor | chr2:19133040-19134905 FORWARD	0.604211
at4g00940	Dof-type zinc finger domain-containing protein | chr4:403320-404810 REVERSE	-0.180484
at3g47500	Symbols: CDF3 | CDF3 (CYCLING DOF FACTOR 3); DNA binding / protein binding / transcription factor | chr3:17504000-17506058 REVERSE	0.0616375
at1g47655	Dof-type zinc finger domain-containing protein | chr1:17525365-17526306 FORWARD	0.368191
at4g17570	zinc finger (GATA type) family protein | chr4:9783884-9787460 REVERSE	0.239181
at1g51600	Symbols: ZML2, TIFY2A | TIFY2A; sequence-specific DNA binding / transcription factor/ zinc ion binding | chr1:19132221-19135541 FORWARD	-0.190544
at3g21175	Symbols: ZML1, TIFY2B | ZML1 (ZIM-LIKE 1); sequence-specific DNA binding / transcription factor/ zinc ion binding | chr3:7422036-7424905 FORWARD	-0.0788181
at5g49300	zinc finger (GATA type) family protein | chr5:19984849-19985697 REVERSE	0.247197
at4g26150	Symbols: CGA1 | CGA1 (CYTOKININ-RESPONSIVE GATA FACTOR 1); transcription factor | chr4:13253210-13254904 FORWARD	0.259457
at3g54810	Symbols: BME3-ZF, BME3 | zinc finger (GATA type) family protein | chr3:20296232-20298691 FORWARD	0.00693363
at3g60530	zinc finger (GATA type) family protein | chr3:22373215-22374387 FORWARD	0.208893
at1g08010	zinc finger (GATA type) family protein | chr1:2485906-2488027 REVERSE	-0.0410471
at4g24470	Symbols: ZIM, TIFY1 | TIFY1; transcription factor | chr4:12645646-12647965 FORWARD	-0.0355284
at3g06740	zinc finger (GATA type) family protein | chr3:2126414-2127467 FORWARD	0.342857
at5g25830	zinc finger (GATA type) family protein | chr5:9004313-9005502 REVERSE	0.413743
at3g51080	zinc finger (GATA type) family protein | chr3:18973213-18974892 FORWARD	0.0120963
at4g34680	GATA transcription factor 3, putative (GATA-3) | chr4:16553408-16554740 FORWARD	0.358509
at5g66320	zinc finger (GATA type) family protein | chr5:26495955-26497855 REVERSE	0.0914943
at2g45050	zinc finger (GATA type) family protein | chr2:18582872-18584083 FORWARD	0.218635
at4g36620	zinc finger (GATA type) family protein | chr4:17268906-17269743 REVERSE	0.33628
at3g24050	GATA transcription factor 1 (GATA-1) | chr3:8685873-8687677 FORWARD	-0.160844
at3g16870	zinc finger (GATA type) family protein | chr3:5763586-5764654 REVERSE	0.246343
at4g32890	zinc finger (GATA type) family protein | chr4:15875470-15876762 FORWARD	-0.180623
at1g08000	zinc finger (GATA type) family protein | chr1:2483240-2485109 REVERSE	0.0129582
at3g50870	Symbols: MNP | MNP (MONOPOLE); transcription factor | chr3:18910990-18912608 FORWARD	-0.0725527
at4g36240	zinc finger (GATA type) family protein | chr4:17147196-17148221 REVERSE	-0.0619139
at2g18380	transcription factor | chr2:7982868-7984096 REVERSE	-0.315117
at2g28340	zinc finger (GATA type) family protein | chr2:12103672-12106172 FORWARD	0.779625
at5g47140	zinc finger (GATA type) family protein | chr5:19144635-19147489 FORWARD	-0.170023
at5g56860	Symbols: GNC | GNC (GATA, nitrate-inducible, carbon metabolism-involved); transcription factor | chr5:22989265-22991467 REVERSE	0.207349
at5g42700	transcriptional factor B3 family protein | chr5:17122171-17124353 FORWARD	0.252389
at1g69180	Symbols: CRC | CRC (CRABS CLAW); transcription factor | chr1:26007465-26009059 REVERSE	0.368998
at2g26580	Symbols: YAB5 | YAB5 (YABBY5); transcription factor | chr2:11303590-11306850 REVERSE	0.0512916
at1g08465	Symbols: YAB2 | YAB2 (YABBY2); transcription factor | chr1:2675813-2679781 FORWARD	0.00957276
at3g58070	Symbols: GIS | GIS (GLABROUS INFLORESCENCE STEMS); nucleic acid binding / transcription factor/ zinc ion binding | chr3:21506613-21507654 REVERSE	-0.0400815
at1g66140	Symbols: ZFP4 | ZFP4 (ZINC FINGER PROTEIN 4); nucleic acid binding / transcription factor/ zinc ion binding | chr1:24619837-24622004 REVERSE	0.490492
at5g52010	zinc finger (C2H2 type) family protein | chr5:21121483-21122985 REVERSE	-0.240333
at3g50700	Symbols: AtIDD2 | AtIDD2 (Arabidopsis thaliana Indeterminate(ID)-Domain 2); nucleic acid binding / transcription factor/ zinc ion binding | chr3:18840411-18842950 FORWARD	-0.00915555
at4g16610	zinc finger (C2H2 type) family protein | chr4:9354321-9355287 REVERSE	0.10634
at5g06650	Symbols: GIS2 | GIS2 (GLABROUS INFLORESCENCE STEMS 2); nucleic acid binding / transcription factor/ zinc ion binding | chr5:2043486-2044061 FORWARD	0.281729
at3g45260	zinc finger (C2H2 type) family protein | chr3:16596381-16598698 REVERSE	0.180734
at1g27730	Symbols: STZ, ZAT10 | STZ (salt tolerance zinc finger); nucleic acid binding / transcription factor/ transcription repressor/ zinc ion binding | chr1:9648141-9649073 REVERSE	-0.613419
at1g75710	zinc finger (C2H2 type) family protein | chr1:28428706-28431249 FORWARD	-0.17784
at2g01940	Symbols: SGR5, ATIDD15 | nucleic acid binding / transcription factor/ zinc ion binding | chr2:432275-435077 FORWARD	0.0533581
at5g39550	Symbols: VIM3, ORTH1 | VIM3 (VARIANT IN METHYLATION 3); methyl-CpG binding / methyl-CpNpG binding / methyl-CpNpN binding / protein binding / ubiquitin-protein ligase/ zinc ion binding | chr5:15837210-15840638 REVERSE	-0.21934
at2g32930	Symbols: ZFN2 | ZFN2 (ZINC FINGER NUCLEASE 2); DNA binding / nuclease/ nucleic acid binding | chr2:13965990-13968419 REVERSE	0.0763743
at3g13810	Symbols: AtIDD11 | AtIDD11 (Arabidopsis thaliana Indeterminate(ID)-Domain 11); nucleic acid binding / transcription factor/ zinc ion binding | chr3:4544490-4547410 FORWARD	0.662103
at1g43850	Symbols: SEU | SEU (seuss); DNA binding / protein binding / protein heterodimerization/ transcription cofactor | chr1:16617152-16622049 FORWARD	-0.0271159
at3g52800	zinc finger (AN1-like) family protein | chr3:19569311-19570682 FORWARD	0.023633
at4g25610	zinc finger (C2H2 type) family protein | chr4:13063264-13067228 FORWARD	0.110316
at5g03510	zinc finger (C2H2 type) family protein | chr5:880225-881305 FORWARD	0.0565455
at1g34370	Symbols: STOP1 | STOP1 (sensitive to proton rhizotoxicity 1); nucleic acid binding / transcription factor/ zinc ion binding | chr1:12550446-12552629 FORWARD	0.0538012
at1g72050	Symbols: TFIIIA | TFIIIA (TRANSCRIPTION FACTOR IIIA); 5S rDNA binding / 5S rRNA binding / nucleic acid binding / transcription factor/ zinc ion binding | chr1:27115082-27117470 FORWARD	0.214813
at1g04990	zinc finger (CCCH-type) family protein | chr1:1419141-1421639 REVERSE	0.145222
at5g59820	Symbols: RHL41, ZAT12 | RHL41 (RESPONSIVE TO HIGH LIGHT 41); nucleic acid binding / transcription factor/ zinc ion binding | chr5:24102972-24103787 FORWARD	0.0185003
at3g60580	zinc finger (C2H2 type) family protein | chr3:22393939-22395044 FORWARD	-0.118216
at3g18290	Symbols: EMB2454 | EMB2454 (embryo defective 2454); protein binding / zinc ion binding | chr3:6273995-6280510 FORWARD	-0.311532
at1g75520	Symbols: SRS5 | SRS5 (SHI-RELATED SEQUENCE 5) | chr1:28351562-28353495 REVERSE	-0.0779446
at5g20220	zinc knuckle (CCHC-type) family protein | chr5:6821990-6825981 FORWARD	0.356087
at3g14740	PHD finger family protein | chr3:4952061-4953423 REVERSE	-0.167057
at5g66730	zinc finger (C2H2 type) family protein | chr5:26641652-26644402 REVERSE	-0.113128
at2g28200	nucleic acid binding / transcription factor/ zinc ion binding | chr2:12024149-12025306 FORWARD	-0.175637
at5g22480	zinc finger (ZPR1-type) family protein | chr5:7451505-7456685 REVERSE	-0.226375
at5g13920	zinc knuckle (CCHC-type) family protein | chr5:4485931-4487433 REVERSE	0.183472
at2g02070	Symbols: AtIDD5 | AtIDD5 (Arabidopsis thaliana Indeterminate(ID)-Domain 5); nucleic acid binding / transcription factor/ zinc ion binding | chr2:505487-509425 FORWARD	0.0695911
at4g31420	zinc finger (C2H2 type) family protein | chr4:15245816-15247924 REVERSE	-0.215405
at5g16540	Symbols: ZFN3 | ZFN3 (ZINC FINGER NUCLEASE 3); DNA binding / nuclease/ nucleic acid binding | chr5:5403188-5405154 FORWARD	0.234294
at3g51060	Symbols: STY1, SRS1 | STY1 (STYLISH 1); protein heterodimerization/ transcription factor | chr3:18964344-18966405 FORWARD	-0.0203361
at2g29660	zinc finger (C2H2 type) family protein | chr2:12678890-12680667 FORWARD	-0.459675
at3g02830	Symbols: ZFN1 | ZFN1 (ZINC FINGER PROTEIN 1); DNA binding / nuclease/ nucleic acid binding | chr3:613802-616144 FORWARD	0.243041
at4g17810	nucleic acid binding / transcription factor/ zinc ion binding | chr4:9906848-9907657 FORWARD	-0.297506
at1g80730	Symbols: ZFP1, ATZFP1 | ZFP1 (ZINC-FINGER PROTEIN 1); nucleic acid binding / transcription factor/ zinc ion binding | chr1:30339323-30340247 REVERSE	0.658165
at2g27100	Symbols: SE | SE (SERRATE); DNA binding / transcription factor | chr2:11572550-11576658 FORWARD	-0.104358
at2g45120	zinc finger (C2H2 type) family protein | chr2:18603618-18604751 FORWARD	0.069493
at5g10970	zinc finger (C2H2 type) family protein | chr5:3469268-3470086 FORWARD	-0.0402516
at3g07940	zinc finger and C2 domain protein, putative | chr3:2529204-2531533 FORWARD	0.252993
at2g02080	Symbols: AtIDD4 | AtIDD4 (Arabidopsis thaliana Indeterminate(ID)-Domain 4); transcription factor | chr2:518159-521707 REVERSE	0.327228
at4g05330	Symbols: AGD13 | AGD13 (ARF-GAP domain 13); ARF GTPase activator/ zinc ion binding | chr4:2720561-2723125 REVERSE	0.207133
at1g68480	Symbols: JAG | JAG (JAGGED); nucleic acid binding / transcription factor/ zinc ion binding | chr1:25684314-25686165 REVERSE	0.116598
at5g14140	zinc finger (C2H2 type) family protein | chr5:4561156-4564600 FORWARD	-0.0781044
at3g57670	Symbols: NTT | NTT (NO TRANSMITTING TRACT); nucleic acid binding / transcription factor/ zinc ion binding | chr3:21370903-21373446 FORWARD	0.323528
at5g40710	zinc finger (C2H2 type) family protein | chr5:16295036-16297004 FORWARD	0.17309
at1g68130	Symbols: AtIDD14 | AtIDD14 (Arabidopsis thaliana Indeterminate(ID)-Domain 14); nucleic acid binding / transcription factor/ zinc ion binding | chr1:25532244-25534586 FORWARD	0.337974
at1g70790	C2 domain-containing protein | chr1:26700412-26702342 FORWARD	0.29873
at1g14580	zinc finger (C2H2 type) family protein | chr1:4989563-4992732 FORWARD	-0.0627631
at4g27240	zinc finger (C2H2 type) family protein | chr4:13639963-13641792 FORWARD	0.0934398
at2g23740	nucleic acid binding / transcription factor/ zinc ion binding | chr2:10097559-10103398 FORWARD	-0.00202696
at1g68360	zinc finger protein-related | chr1:25621678-25622412 REVERSE	0.310371
at1g25250	Symbols: AtIDD16 | AtIDD16 (Arabidopsis thaliana Indeterminate(ID)-Domain 16); nucleic acid binding / transcription factor/ zinc ion binding | chr1:8849549-8851612 FORWARD	0.414281
at2g24500	Symbols: FZF | FZF; transcription factor | chr2:10401035-10402934 REVERSE	-0.157472
at3g42860	zinc knuckle (CCHC-type) family protein | chr3:14946188-14948167 REVERSE	0.123291
at1g30970	Symbols: SUF4 | SUF4 (suppressor of FRIGIDA4); DNA binding / protein heterodimerization/ protein homodimerization/ transcription factor | chr1:11040281-11043751 REVERSE	0.105781
at5g18550	nucleic acid binding / zinc ion binding | chr5:6160178-6163130 FORWARD	0.290552
at1g24625	Symbols: ZFP7 | ZFP7 (ZINC FINGER PROTEIN 7); nucleic acid binding / transcription factor/ zinc ion binding | chr1:8725883-8727212 REVERSE	0.270125
at2g19385	zinc ion binding | chr2:8387035-8388712 FORWARD	-0.255256
at3g02790	zinc finger (C2H2 type) family protein | chr3:604845-605421 FORWARD	0.0373323
at5g03150	Symbols: JKD | JKD (JACKDAW); nucleic acid binding / protein binding / protein homodimerization/ transcription factor/ zinc ion binding | chr5:745644-749007 FORWARD	0.348796
at4g21160	Symbols: ZAC, AGD12 | ZAC; ARF GTPase activator/ phospholipid binding | chr4:11284147-11286767 FORWARD	-0.1025
at2g41940	Symbols: ZFP8 | ZFP8 (ZINC FINGER PROTEIN 8); nucleic acid binding / transcription factor/ zinc ion binding | chr2:17507509-17508616 FORWARD	0.00990223
at4g12240	zinc finger (C2H2 type) family protein | chr4:7287803-7289225 FORWARD	-0.191127
at5g16470	zinc finger (C2H2 type) family protein | chr5:5379416-5380040 FORWARD	-0.125413
at4g02670	Symbols: AtIDD12 | AtIDD12 (Arabidopsis thaliana Indeterminate(ID)-Domain 12); nucleic acid binding / transcription factor/ zinc ion binding | chr4:1176190-1178489 REVERSE	-0.369636
at1g55110	Symbols: AtIDD7 | AtIDD7 (Arabidopsis thaliana Indeterminate(ID)-Domain 7); nucleic acid binding / transcription factor/ zinc ion binding | chr1:20560284-20563171 REVERSE	0.5516
at4g36260	Symbols: STY2, SRS2 | STY2 (STYLISH 2); transcription factor | chr4:17155556-17157245 REVERSE	-0.0129733
at5g12850	zinc finger (CCCH-type) family protein | chr5:4056187-4059580 FORWARD	-0.0444923
at3g12130	KH domain-containing protein / zinc finger (CCCH type) family protein | chr3:3864152-3866596 REVERSE	-0.0650811
at2g40140	Symbols: CZF1, ZFAR1, SZF2, ATSZF2 | CZF1; transcription factor | chr2:16772073-16774657 FORWARD	-0.325295
at3g47120	RNA recognition motif (RRM)-containing protein | chr3:17351141-17352822 REVERSE	0.255754
at4g25440	Symbols: ZFWD1 | ZFWD1 (zinc finger WD40 repeat protein 1); nucleic acid binding / zinc ion binding | chr4:13006727-13009608 REVERSE	0.151522
at3g19360	zinc finger (CCCH-type) family protein | chr3:6707241-6709028 FORWARD	-0.143083
at4g38890	dihydrouridine synthase family protein | chr4:18135800-18139100 REVERSE	-0.439807
at3g63450	RNA binding / nucleic acid binding / nucleotide binding | chr3:23426749-23428864 REVERSE	0.292401
at5g43630	Symbols: TZP | TZP; DNA binding / nucleic acid binding / zinc ion binding | chr5:17526751-17530516 FORWARD	-0.10181
at5g40880	WD-40 repeat family protein / zfwd3 protein (ZFWD3) | chr5:16378895-16381335 FORWARD	0.2854
at4g29190	zinc finger (CCCH-type) family protein | chr4:14391938-14393373 REVERSE	0.291613
at5g58620	zinc finger (CCCH-type) family protein | chr5:23693340-23696222 FORWARD	-0.177764
at5g06770	KH domain-containing protein / zinc finger (CCCH type) family protein | chr5:2090703-2092950 REVERSE	0.224424
at5g51980	WD-40 repeat family protein / zfwd2 protein (ZFWD2), putative | chr5:21113650-21116197 REVERSE	-0.0691745
at2g35430	zinc finger (CCCH-type) family protein | chr2:14900872-14902385 REVERSE	-0.015174
at2g19810	zinc finger (CCCH-type) family protein | chr2:8550313-8551858 FORWARD	0.0296675
at2g25900	Symbols: ATCTH | ATCTH; transcription factor | chr2:11041718-11043171 FORWARD	-0.0951382
at2g38185	zinc finger (C3HC4-type RING finger) family protein | chr2:15999964-16003168 FORWARD	0.258716
at3g55980	Symbols: SZF1, ATSZF1 | SZF1 (SALT-INDUCIBLE ZINC FINGER 1); transcription factor | chr3:20776295-20778842 FORWARD	-0.406993
at2g41900	zinc finger (CCCH-type) family protein | chr2:17490405-17493922 FORWARD	-0.0506871
at5g23090	Symbols: NF-YB13 | NF-YB13 (NUCLEAR FACTOR Y, SUBUNIT B13); transcription factor | chr5:7749070-7750544 FORWARD	0.19987
at1g72440	Symbols: EDA25 | EDA25 (embryo sac development arrest 25) | chr1:27268165-27273596 REVERSE	-0.190561
at5g08190	Symbols: NF-YB12 | NF-YB12 (NUCLEAR FACTOR Y, SUBUNIT B12); DNA binding / transcription factor | chr5:2635902-2637433 FORWARD	0.398798
at3g05690	Symbols: UNE8, ATHAP2B, HAP2B, NF-YA2 | NF-YA2 (NUCLEAR FACTOR Y, SUBUNIT A2); transcription factor | chr3:1676546-1678932 REVERSE	0.164634
at1g30500	Symbols: NF-YA7 | NF-YA7 (NUCLEAR FACTOR Y, SUBUNIT A7); specific transcriptional repressor/ transcription factor | chr1:10804450-10806319 REVERSE	0.292797
at2g34720	Symbols: NF-YA4 | NF-YA4 (NUCLEAR FACTOR Y, SUBUNIT A4); specific transcriptional repressor/ transcription factor | chr2:14649767-14651627 REVERSE	0.33761
at3g14020	Symbols: NF-YA6 | NF-YA6 (NUCLEAR FACTOR Y, SUBUNIT A6); transcription factor | chr3:4642968-4644301 FORWARD	0.270598
at3g20910	Symbols: NF-YA9 | NF-YA9 (NUCLEAR FACTOR Y, SUBUNIT A9); specific transcriptional repressor/ transcription factor | chr3:7326382-7328576 FORWARD	0.229229
at5g12840	Symbols: HAP2A, EMB2220, ATHAP2A, NF-YA1 | NF-YA1 (NUCLEAR FACTOR Y, SUBUNIT A1); transcription factor | chr5:4050840-4053534 REVERSE	0.315312
at1g54160	Symbols: NFYA5, NF-YA5 | NF-YA5 (NUCLEAR FACTOR Y, SUBUNIT A5); specific transcriptional repressor/ transcription factor | chr1:20217336-20219452 REVERSE	0.429536
at5g06510	Symbols: NF-YA10 | NF-YA10 (NUCLEAR FACTOR Y, SUBUNIT A10); transcription factor | chr5:1984991-1987044 FORWARD	0.26368
at1g17590	Symbols: NF-YA8 | NF-YA8 (NUCLEAR FACTOR Y, SUBUNIT A8); transcription factor | chr1:6050222-6052541 REVERSE	0.386487
at1g72830	Symbols: HAP2C, ATHAP2C, NF-YA3 | NF-YA3 (NUCLEAR FACTOR Y, SUBUNIT A3); transcription factor | chr1:27405461-27407969 REVERSE	0.474541
at2g38880	Symbols: NF-YB1 | NF-YB1 (NUCLEAR FACTOR Y, SUBUNIT B1); transcription factor | chr2:16238492-16240476 FORWARD	0.154473
at3g53340	Symbols: NF-YB10 | NF-YB10 (NUCLEAR FACTOR Y, SUBUNIT B10); transcription factor | chr3:19774331-19776205 REVERSE	0.265406
at5g47640	Symbols: NF-YB2 | NF-YB2 (NUCLEAR FACTOR Y, SUBUNIT B2); transcription factor | chr5:19309227-19310272 FORWARD	0.287924
at4g14540	Symbols: NF-YB3 | NF-YB3 (NUCLEAR FACTOR Y, SUBUNIT B3); transcription factor | chr4:8344616-8345218 FORWARD	-0.158352
at2g37060	Symbols: NF-YB8 | NF-YB8 (NUCLEAR FACTOR Y, SUBUNIT B8); transcription factor | chr2:15576063-15577877 FORWARD	0.0624563
at2g27470	Symbols: NF-YB11 | NF-YB11 (NUCLEAR FACTOR Y, SUBUNIT B11); transcription factor | chr2:11744981-11746411 REVERSE	-0.154839
at1g54830	Symbols: NF-YC3 | NF-YC3 (NUCLEAR FACTOR Y, SUBUNIT C3); DNA binding / transcription factor | chr1:20451609-20452671 FORWARD	-0.000699628
at1g07980	Symbols: NF-YC10 | NF-YC10 (NUCLEAR FACTOR Y, SUBUNIT C10); transcription factor | chr1:2473165-2474927 REVERSE	-0.108153
at1g08970	Symbols: HAP5C, NF-YC9 | NF-YC9 (NUCLEAR FACTOR Y, SUBUNIT C9); DNA binding / transcription factor | chr1:2882543-2884337 FORWARD	0.0672622
at5g63470	Symbols: NF-YC4 | NF-YC4 (NUCLEAR FACTOR Y, SUBUNIT C4); DNA binding / transcription factor | chr5:25415701-25417098 REVERSE	-0.0342288
at3g12480	Symbols: NF-YC11 | NF-YC11 (NUCLEAR FACTOR Y, SUBUNIT C11); DNA binding / transcription factor | chr3:3957777-3960472 FORWARD	-0.220666
at3g48590	Symbols: HAP5A, ATHAP5A, NF-YC1 | NF-YC1 (NUCLEAR FACTOR Y, SUBUNIT C1); DNA binding / transcription activator/ transcription factor | chr3:18008657-18009982 REVERSE	-0.0861262
at5g38140	Symbols: NF-YC12 | NF-YC12 (NUCLEAR FACTOR Y, SUBUNIT C12); DNA binding / transcription factor | chr5:15220208-15222272 REVERSE	1.07293
at1g56170	Symbols: HAP5B, ATHAP5B, NF-YC2 | NF-YC2 (NUCLEAR FACTOR Y, SUBUNIT C2); DNA binding / transcription activator/ transcription factor | chr1:21024764-21025883 FORWARD	-0.0119462
at5g43250	Symbols: NF-YC13 | NF-YC13 (NUCLEAR FACTOR Y, SUBUNIT C13); DNA binding / transcription factor | chr5:17356174-17356566 REVERSE	-0.294492
at3g22760	Symbols: SOL1 | SOL1; transcription factor | chr3:8044455-8047530 FORWARD	0.0711977
at4g14770	Symbols: TCX2, ATTCX2 | TCX2 (TESMIN/TSO1-LIKE CXC 2); transcription factor | chr4:8481374-8484825 REVERSE	-0.183436
at3g22780	Symbols: TSO1, ATTSO1 | TSO1 (CHINESE FOR 'UGLY'); transcription factor | chr3:8048802-8052260 FORWARD	-0.0648487
at3g04850	tesmin/TSO1-like CXC domain-containing protein | chr3:1331946-1335993 REVERSE	0.0870739
at2g20110	tesmin/TSO1-like CXC domain-containing protein | chr2:8684496-8687218 FORWARD	0.31278
at5g25790	transcription factor | chr5:8977100-8979259 REVERSE	0.0900756
at4g29000	tesmin/TSO1-like CXC domain-containing protein | chr4:14293513-14297066 FORWARD	-0.0462726
at5g03415	Symbols: DPB, ATDPB | DPB; protein binding / protein heterodimerization | chr5:842500-845415 FORWARD	0.232234
at2g36010	Symbols: E2F3, ATE2FA | E2F3 (E2F TRANSCRIPTION FACTOR 3); DNA binding / transcription factor | chr2:15119589-15123184 FORWARD	0.215129
at3g48160	Symbols: DEL1, E2L3, E2FE | DEL1 (DP-E2F-LIKE 1); DNA binding / transcription factor | chr3:17783331-17786099 FORWARD	-0.0296568
at5g02470	Symbols: DPA | DPA; transcription factor | chr5:542358-544900 REVERSE	0.0808855
at5g22220	Symbols: E2F1, E2FB, ATE2FB | E2F1; DNA binding / protein binding / transcription factor | chr5:7360535-7364454 FORWARD	0.270291
at5g14960	Symbols: DEL2, E2L1, E2FD | DEL2 (DP-E2F-LIKE 2); DNA binding / transcription factor | chr5:4843948-4846394 FORWARD	-0.0231175
at1g47870	Symbols: E2FC, ATE2F2, ATE2FC | ATE2F2; DNA binding / protein heterodimerization/ transcription factor | chr1:17634788-17637770 FORWARD	-0.238261
at3g01330	Symbols: DEL3, E2L2, E2FF | DEL3 (DP-E2F-LIKE PROTEIN 3); DNA binding / transcription factor | chr3:124379-126835 REVERSE	0.291687
at1g73730	Symbols: EIL3, SLIM1 | EIL3 (ETHYLENE-INSENSITIVE3-LIKE3); DNA binding / transcription factor | chr1:27730031-27732514 REVERSE	-0.0318864
at3g20770	Symbols: EIN3 | EIN3 (ETHYLENE-INSENSITIVE3); transcription factor | chr3:7260432-7263352 REVERSE	-0.218242
at2g27050	Symbols: EIL1 | EIL1 (ETHYLENE-INSENSITIVE3-LIKE 1); transcription factor/ transcription regulator | chr2:11545753-11548293 FORWARD	-0.0292921
at4g28610	Symbols: PHR1, AtPHR1 | PHR1 (PHOSPHATE STARVATION RESPONSE 1); transcription factor | chr4:14132856-14135259 REVERSE	-0.316209
at5g05090	myb family transcription factor | chr5:1503232-1504494 FORWARD	-0.121625
at2g01060	myb family transcription factor | chr2:73258-75389 REVERSE	0.215238
at2g20570	Symbols: GPRI1, GLK1 | GPRI1 (GBF'S PRO-RICH REGION-INTERACTING FACTOR 1); transcription factor/ transcription regulator | chr2:8855358-8857756 FORWARD	-0.0981373
at3g46640	Symbols: PCL1, LUX | PCL1 (PHYTOCLOCK 1); DNA binding / transcription factor | chr3:17183090-17184464 FORWARD	-0.0538903
at4g35940	unknown protein | chr4:17021672-17023764 FORWARD	0.300044
at2g40970	myb family transcription factor | chr2:17097550-17098695 REVERSE	-0.130025
at4g37180	myb family transcription factor | chr4:17504564-17506367 FORWARD	0.401146
at5g44190	Symbols: GLK2, ATGLK2, GPRI2 | GLK2 (GOLDEN2-LIKE 2); DNA binding / transcription factor/ transcription regulator | chr5:17798369-17800824 FORWARD	-0.203576
at5g18240	Symbols: MYR1, ATMYR1 | MYR1 (MYb-related protein 1); transcription factor | chr5:6028285-6030802 REVERSE	0.0394863
at3g13040	myb family transcription factor | chr3:4172142-4175227 REVERSE	0.123953
at3g04450	transcription factor | chr3:1184297-1186340 FORWARD	0.557895
at4g13640	Symbols: UNE16 | UNE16 (unfertilized embryo sac 16); transcription factor | chr4:7936606-7938645 REVERSE	0.144086
at1g32240	Symbols: KAN2 | KAN2 (KANADI 2); DNA binding / transcription factor | chr1:11625700-11630626 REVERSE	0.118656
at1g25550	myb family transcription factor | chr1:8976434-8978093 FORWARD	0.187305
at3g10760	myb family transcription factor | chr3:3369580-3371227 FORWARD	0.127757
at1g49560	myb family transcription factor | chr1:18342554-18344363 FORWARD	0.286907
at2g20400	myb family transcription factor | chr2:8799187-8801973 FORWARD	0.0464535
at4g17695	Symbols: KAN3 | KAN3 (KANADI 3); DNA binding / transcription factor | chr4:9848032-9850704 REVERSE	0.176262
at5g29000	myb family transcription factor | chr5:11022083-11024275 REVERSE	0.493512
at1g68670	myb family transcription factor | chr1:25782029-25784076 FORWARD	0.120246
at1g69580	transcription factor | chr1:26171943-26173612 FORWARD	-0.061283
at5g16560	Symbols: KAN, KAN1 | KAN (KANADI); transcription factor | chr5:5406863-5411424 REVERSE	0.0373071
at1g14600	DNA binding / transcription factor | chr1:5001011-5003370 REVERSE	0.233103
at1g79430	Symbols: APL, WDY | APL (ALTERED PHLOEM DEVELOPMENT); transcription factor/ transcription regulator | chr1:29877228-29879206 REVERSE	0.863801
at3g24120	myb family transcription factor | chr3:8705636-8708315 REVERSE	0.149215
at1g07520	scarecrow transcription factor family protein | chr1:2309564-2311805 REVERSE	0.0760113
at1g07530	Symbols: SCL14, ATGRAS2, GRAS2 | SCL14 (SCARECROW-LIKE 14); transcription factor | chr1:2313582-2316469 REVERSE	0.0486624
at1g63100	scarecrow transcription factor family protein | chr1:23399391-23401367 REVERSE	0.215872
at5g17490	Symbols: RGL3 | RGL3 (RGA-LIKE PROTEIN 3); transcription factor | chr5:5764063-5766077 REVERSE	-0.541094
at4g17230	Symbols: SCL13 | SCL13 (Scarecrow-like 13); transcription factor | chr4:9660985-9663774 REVERSE	-0.144284
at3g49950	scarecrow transcription factor family protein | chr3:18522510-18523906 FORWARD	-0.0648244
at5g25220	Symbols: KNAT3 | KNAT3 (KNOTTED1-LIKE HOMEOBOX GENE 3); transcription activator/ transcription factor | chr5:8736074-8738584 FORWARD	0.229348
at5g11060	Symbols: KNAT4 | KNAT4 (KNOTTED1-LIKE HOMEOBOX GENE 4); transcription activator/ transcription factor | chr5:3510118-3513305 FORWARD	0.138533
at3g61890	Symbols: ATHB-12, ATHB12 | ATHB-12 (ARABIDOPSIS THALIANA HOMEOBOX 12); transcription activator/ transcription factor | chr3:22914154-22915325 REVERSE	0.156253
at4g35550	Symbols: HB-4, WOX13, ATWOX13 | WOX13 (WUSCHEL-RELATED HOMEOBOX 13); DNA binding / transcription factor | chr4:16875521-16877306 REVERSE	0.0529025
at4g03250	homeobox-leucine zipper family protein | chr4:1425622-1427744 FORWARD	0.0150516
at4g00730	Symbols: ANL2, AHDP | ANL2 (ANTHOCYANINLESS 2); transcription factor/ transcription regulator | chr4:299359-304508 REVERSE	-0.261714
at1g30490	Symbols: PHV, ATHB9 | PHV (PHAVOLUTA); DNA binding / protein binding / transcription factor | chr1:10796135-10800961 REVERSE	-0.0288953
at4g16780	Symbols: ATHB-2, HAT4, ATHB2 | ATHB-2 (ARABIDOPSIS THALIANA HOMEOBOX PROTEIN 2); DNA binding / protein homodimerization/ sequence-specific DNA binding / transcription factor | chr4:9449114-9450743 FORWARD	0.284982
at5g15150	Symbols: ATHB-3, HAT7, ATHB3 | ATHB-3 (ARABIDOPSIS THALIANA HOMEOBOX 3); DNA binding / sequence-specific DNA binding / transcription factor | chr5:4913699-4915892 REVERSE	0.34297
at3g18380	sequence-specific DNA binding / transcription factor | chr3:6310736-6313318 REVERSE	0.106586
at1g26960	Symbols: AtHB23 | AtHB23 (ARABIDOPSIS THALIANA HOMEOBOX PROTEIN 23); DNA binding / transcription factor | chr1:9355920-9357460 FORWARD	0.0349652
at1g75410	Symbols: BLH3 | BLH3 (BEL1-LIKE HOMEODOMAIN 3); DNA binding / transcription factor | chr1:28299792-28302603 REVERSE	0.136634
at2g22430	Symbols: ATHB6 | ATHB6; DNA binding / protein binding / sequence-specific DNA binding / transcription activator/ transcription factor | chr2:9526095-9527830 REVERSE	0.276281
at1g69780	Symbols: ATHB13 | ATHB13; DNA binding / sequence-specific DNA binding / transcription factor | chr1:26258939-26260751 FORWARD	0.148912
at2g28610	Symbols: PRS, WOX3, PRS1 | PRS (PRESSED FLOWER); transcription factor | chr2:12262013-12263415 FORWARD	0.188361
at2g46680	Symbols: ATHB-7, ATHB7 | ATHB-7 (ARABIDOPSIS THALIANA HOMEOBOX 7); transcription activator/ transcription factor | chr2:19165403-19166949 REVERSE	0.593742
at1g27050	Symbols: ATHB54 | ATHB54 (ARABIDOPSIS THALIANA HOMEOBOX PROTEIN 54); nucleic acid binding / transcription factor | chr1:9391890-9394591 FORWARD	0.106804
at1g23380	Symbols: KNAT6, KNAT6L, KNAT6S | KNAT6; DNA binding / transcription activator/ transcription factor | chr1:8297291-8302600 REVERSE	-0.326338
at4g40060	Symbols: ATHB16, ATHB-16 | ATHB16 (ARABIDOPSIS THALIANA HOMEOBOX PROTEIN 16); sequence-specific DNA binding / transcription activator/ transcription factor | chr4:18571359-18573084 REVERSE	0.162088
at2g34710	Symbols: PHB, ATHB14, ATHB-14, PHB-1D | PHB (PHABULOSA); DNA binding / transcription factor | chr2:14639323-14644273 REVERSE	0.0258346
at3g01470	Symbols: ATHB-1, ATHB1, HD-ZIP-1, HAT5 | ATHB-1 (ARABIDOPSIS THALIANA HOMEOBOX 1); DNA binding / protein homodimerization/ sequence-specific DNA binding / transcription activator/ transcription factor | chr3:182396-184403 REVERSE	0.49859
at1g62990	Symbols: KNAT7, IXR11 | KNAT7 (KNOTTED-LIKE HOMEOBOX OF ARABIDOPSIS THALIANA 7); DNA binding / transcription activator/ transcription factor | chr1:23337365-23340688 FORWARD	-0.187588
at4g32880	Symbols: ATHB-8, ATHB8 | ATHB-8 (HOMEOBOX GENE 8); DNA binding / transcription factor | chr4:15863452-15868625 REVERSE	-0.163689
at1g28420	Symbols: HB-1 | HB-1 (homeobox-1); transcription factor | chr1:9979802-9987638 FORWARD	-0.0900766
at2g22800	Symbols: HAT9 | HAT9; DNA binding / transcription factor | chr2:9704706-9706150 REVERSE	0.387453
at4g32980	Symbols: ATH1 | ATH1 (ARABIDOPSIS THALIANA HOMEOBOX GENE 1); DNA binding / sequence-specific DNA binding / transcription factor | chr4:15914722-15918044 REVERSE	0.295083
at2g36610	Symbols: ATHB22 | ATHB22 (ARABIDOPSIS THALIANA HOMEOBOX PROTEIN 22); DNA binding / transcription factor | chr2:15349327-15350088 FORWARD	0.757093
at3g60390	Symbols: HAT3 | HAT3 (HOMEOBOX-LEUCINE ZIPPER PROTEIN 3); transcription factor | chr3:22320595-22322586 REVERSE	-0.0465213
at4g04890	Symbols: PDF2 | PDF2 (PROTODERMAL FACTOR 2); DNA binding / transcription factor | chr4:2476489-2482345 REVERSE	-0.140165
at3g18010	Symbols: WOX1 | WOX1 (WUSCHEL related homeobox 1); transcription factor | chr3:6161137-6163272 REVERSE	0.0464585
at5g65310	Symbols: ATHB5, ATHB-5 | ATHB5 (ARABIDOPSIS THALIANA HOMEOBOX PROTEIN 5); protein homodimerization/ sequence-specific DNA binding / transcription activator/ transcription factor | chr5:26101960-26104614 REVERSE	0.097134
at5g03790	Symbols: ATHB51, LMI1, HB51 | HB51; DNA binding / sequence-specific DNA binding / transcription factor | chr5:1004983-1006373 FORWARD	0.116418
at4g17460	Symbols: HAT1 | HAT1; DNA binding / transcription factor | chr4:9739663-9741146 FORWARD	0.0376646
at2g23760	Symbols: BLH4, SAW2 | BLH4 (BEL1-LIKE HOMEODOMAIN 4); DNA binding / transcription factor | chr2:10107709-10112823 REVERSE	0.0790319
at2g16400	Symbols: BLH7 | BLH7 (bell1-like homeodomain 7); DNA binding / transcription factor | chr2:7101330-7103921 REVERSE	0.251281
at1g52150	Symbols: ATHB-15, ATHB15, CNA, ICU4 | ATHB-15; DNA binding / transcription factor | chr1:19409711-19414678 REVERSE	-0.00522718
at4g34610	Symbols: BLH6 | BLH6 (BELL1-LIKE HOMEODOMAIN 6); DNA binding / transcription factor | chr4:16530346-16533034 REVERSE	0.180768
at4g21750	Symbols: ATML1 | ATML1 (MERISTEM LAYER 1); DNA binding / sequence-specific DNA binding / transcription factor | chr4:11556059-11560733 FORWARD	-0.298427
at1g05230	Symbols: HDG2 | HDG2 (HOMEODOMAIN GLABROUS 2); DNA binding / transcription factor | chr1:1512901-1517248 REVERSE	0.0375997
at5g44180	homeobox transcription factor, putative | chr5:17783172-17790011 FORWARD	-0.0049856
at1g73360	Symbols: HDG11, EDT1, ATHDG11 | HDG11 (HOMEODOMAIN GLABROUS 11); DNA binding / transcription factor | chr1:27578696-27582521 REVERSE	-0.102302
at5g02030	Symbols: LSN, PNY, HB-6, BLR, RPL, BLH9, VAN | RPL (REPLUMLESS); DNA binding / sequence-specific DNA binding / transcription factor | chr5:395634-399041 FORWARD	-0.134092
at1g19700	Symbols: BEL10, BLH10 | BEL10 (BEL1-LIKE HOMEODOMAIN 10); DNA binding / transcription factor | chr1:6809744-6812657 REVERSE	0.19884
at1g17920	Symbols: HDG12 | HDG12 (HOMEODOMAIN GLABROUS 12); transcription factor | chr1:6161872-6165382 REVERSE	0.101671
at2g44910	Symbols: ATHB4, ATHB-4 | ATHB4 (ARABIDOPSIS THALIANA HOMEOBOX-LEUCINE ZIPPER PROTEIN 4); DNA binding / transcription factor | chr2:18517887-18519525 REVERSE	-0.109482
at5g46880	Symbols: HB-7, HDG5 | HB-7 (HOMEOBOX-7); DNA binding / transcription factor | chr5:19031540-19035388 FORWARD	0.117561
at5g41410	Symbols: BEL1 | BEL1 (BELL 1); DNA binding / protein binding / transcription factor | chr5:16580044-16584008 FORWARD	-0.299793
at3g19510	Symbols: HAT3.1 | HAT3.1; DNA binding / sequence-specific DNA binding / transcription activator/ transcription factor | chr3:6762764-6766588 REVERSE	0.312495
at4g36870	Symbols: BLH2, SAW1 | BLH2 (BEL1-LIKE HOMEODOMAIN 2); DNA binding / transcription factor | chr4:17369320-17373930 FORWARD	0.0417568
at1g46480	Symbols: WOX4 | WOX4 (WUSCHEL RELATED HOMEOBOX 4); transcription factor | chr1:17236678-17238053 REVERSE	0.311647
at1g75430	Symbols: BLH11 | BLH11 (BEL1-LIKE HOMEODOMAIN 11); transcription factor | chr1:28308121-28309610 REVERSE	-0.3931
at5g47370	Symbols: HAT2 | HAT2; DNA binding / transcription factor/ transcription repressor | chr5:19216312-19217909 REVERSE	0.0141412
at3g11260	Symbols: WOX5 | WOX5 (WUSCHEL RELATED HOMEOBOX 5); transcription factor | chr3:3527575-3528433 FORWARD	0.185926
at1g44890	unknown protein | chr1:16963144-16964966 FORWARD	0.204277
at2g35940	Symbols: BLH1, EDA29 | BLH1 (BEL1-LIKE HOMEODOMAIN 1); DNA binding / protein heterodimerization/ protein homodimerization/ transcription factor | chr2:15088833-15092415 REVERSE	0.156018
at3g02990	Symbols: ATHSFA1E, HSFA1E | ATHSFA1E; DNA binding / transcription factor | chr3:673472-676403 FORWARD	-0.0367368
at5g62020	Symbols: AT-HSFB2A, HSFB2A | AT-HSFB2A; DNA binding / transcription factor | chr5:24916089-24917643 FORWARD	-0.458332
at2g26150	Symbols: ATHSFA2, HSFA2 | ATHSFA2; DNA binding / transcription factor | chr2:11135682-11137396 FORWARD	-1.50193
at4g19630	heat shock factor protein-related / heat shock transcription factor-related | chr4:10683936-10684683 REVERSE	-0.340503
at1g67970	Symbols: AT-HSFA8, HSFA8 | AT-HSFA8; DNA binding / transcription factor | chr1:25484699-25486462 REVERSE	0.0112743
at4g17600	Symbols: LIL3:1 | LIL3:1; transcription factor | chr4:9803705-9804872 FORWARD	-0.0219441
at1g32330	Symbols: ATHSFA1D, HSFA1D | ATHSFA1D; DNA binding / transcription factor | chr1:11656986-11660376 REVERSE	0.153141
at5g03720	Symbols: AT-HSFA3, HSFA3 | AT-HSFA3; DNA binding / transcription factor | chr5:971786-973683 REVERSE	0.00702758
at1g46264	Symbols: AT-HSFB4, HSFB4 | AT-HSFB4; DNA binding / transcription factor | chr1:17224842-17226280 FORWARD	0.0693255
at3g24520	Symbols: AT-HSFC1, HSFC1 | AT-HSFC1; DNA binding / transcription factor | chr3:8941066-8942874 FORWARD	0.369754
at4g17750	Symbols: HSF1, HSFA1A, ATHSF1, ATHSFA1A | HSF1 (HEAT SHOCK FACTOR 1); DNA binding / protein binding / transcription factor | chr4:9869818-9871603 REVERSE	0.0084081
at1g12800	S1 RNA-binding domain-containing protein | chr1:4361551-4365331 REVERSE	-0.221417
at4g13980	Symbols: AT-HSFA5, HSFA5 | AT-HSFA5; DNA binding / transcription factor | chr4:8076980-8079314 REVERSE	0.230087
at1g77570	DNA binding / transcription factor | chr1:29143350-29144003 FORWARD	-0.153129
at5g45710	Symbols: AT-HSFA4C, RHA1, HSFA4C | RHA1 (ROOT HANDEDNESS 1); DNA binding / transcription factor | chr5:18540850-18542863 FORWARD	0.280816
at1g77080	Symbols: MAF1, FLM, AGL27 | MAF1 (MADS AFFECTING FLOWERING 1); transcription factor | chr1:28955637-28960096 FORWARD	0.453721
at3g49400	transducin family protein / WD-40 repeat family protein | chr3:18319249-18324482 REVERSE	0.157358
at5g65050	Symbols: AGL31, MAF2 | AGL31 (AGAMOUS LIKE MADS-BOX PROTEIN 31); transcription factor | chr5:25982254-25986326 FORWARD	0.586541
at5g60440	Symbols: AGL62 | AGL62 (Agamous-like 62); DNA binding / transcription factor | chr5:24306294-24307716 FORWARD	-0.0556108
at3g57390	Symbols: AGL18 | AGL18; transcription factor | chr3:21233701-21235911 FORWARD	-0.198981
at4g22950	Symbols: AGL19, GL19 | AGL19 (AGAMOUS-LIKE 19); transcription factor | chr4:12023915-12027421 REVERSE	0.510807
at5g10140	Symbols: FLC, FLF, AGL25 | FLC (FLOWERING LOCUS C); specific transcriptional repressor/ transcription factor | chr5:3173497-3179448 REVERSE	-0.0925011
at3g57230	Symbols: AGL16 | AGL16 (AGAMOUS-LIKE 16); transcription factor | chr3:21177423-21180932 FORWARD	0.141207
at2g45660	Symbols: AGL20, SOC1 | AGL20 (AGAMOUS-LIKE 20); transcription factor | chr2:18807538-18811047 REVERSE	0.281074
at2g03710	Symbols: SEP4, AGL3 | SEP4 (SEPALLATA 4); DNA binding / transcription factor | chr2:1129268-1131838 FORWARD	0.413174
at1g24260	Symbols: SEP3, AGL9 | SEP3 (SEPALLATA3); DNA binding / protein binding / transcription factor | chr1:8593642-8596098 REVERSE	-0.626836
at4g24540	Symbols: AGL24 | AGL24 (AGAMOUS-LIKE 24); protein binding / protein heterodimerization/ protein homodimerization/ sequence-specific DNA binding / transcription factor | chr4:12670965-12674072 REVERSE	-0.234975
at5g65080	Symbols: MAF5, AGL68 | MAF5 (MADS AFFECTING FLOWERING 5); transcription factor | chr5:25997504-26002465 FORWARD	0.264342
at2g34440	Symbols: AGL29 | AGL29 (AGAMOUS-LIKE 29); transcription factor | chr2:14526950-14527689 FORWARD	0.492696
at1g22590	Symbols: AGL87 | MADS-box family protein | chr1:7983511-7984235 FORWARD	-0.632517
at1g18750	Symbols: AGL65 | AGL65 (AGAMOUS-LIKE 65); DNA binding / transcription factor | chr1:6466761-6469640 FORWARD	0.391567
at5g65060	Symbols: MAF3, FCL3, AGL70 | MAF3 (MADS AFFECTING FLOWERING 3); transcription factor | chr5:25987429-25991315 FORWARD	0.421912
at5g65070	Symbols: MAF4, FCL4 | MAF4 (MADS AFFECTING FLOWERING 4); transcription factor | chr5:25992260-25996134 FORWARD	0.360815
at1g66230	Symbols: MYB20, AtMYB20 | MYB20 (myb domain protein 20); DNA binding / transcription factor | chr1:24677154-24678415 FORWARD	-0.357077
at1g14350	Symbols: FLP, AtMYB124, MYB124 | FLP (FOUR LIPS); DNA binding / transcription factor | chr1:4908255-4911168 FORWARD	0.379923
at5g17800	Symbols: AtMYB56 | AtMYB56 (myb domain protein 56); DNA binding / transcription factor | chr5:5877189-5879331 FORWARD	0.26372
at5g41020	myb family transcription factor | chr5:16425883-16427797 REVERSE	-0.242464
at3g55730	Symbols: MYB109, AtMYB109 | MYB109 (myb domain protein 109); DNA binding / transcription factor | chr3:20681904-20684053 REVERSE	-0.228495
at4g09460	Symbols: ATMYB6 | ATMYB6; DNA binding / transcription factor | chr4:5992966-5994258 FORWARD	-0.476121
at2g39880	Symbols: MYB25, AtMYB25 | MYB25 (myb domain protein 25); DNA binding / transcription factor | chr2:16647945-16649479 REVERSE	-0.125947
at1g25360	pentatricopeptide (PPR) repeat-containing protein | chr1:8894428-8896800 FORWARD	-0.498637
at4g37260	Symbols: MYB73, ATMYB73 | MYB73 (MYB DOMAIN PROTEIN 73); DNA binding / transcription factor | chr4:17540490-17541799 FORWARD	-0.225384
at3g27220	kelch repeat-containing protein | chr3:10051612-10053678 REVERSE	0.217766
at1g01150	DNA binding / protein binding / zinc ion binding | chr1:70115-72138 REVERSE	-0.38958
at3g50060	Symbols: MYB77 | MYB77; DNA binding / transcription factor | chr3:18557970-18559106 REVERSE	-0.269921
at1g74430	Symbols: MYB95, ATMYB95, ATMYBCP66 | MYB95 (myb domain protein 95); DNA binding / transcription factor | chr1:27975179-27977434 FORWARD	-0.00754846
at3g10113	myb family transcription factor | chr3:3118043-3119391 REVERSE	-0.761231
at4g01680	Symbols: MYB55 | MYB55 (myb domain protein 55); DNA binding / transcription factor | chr4:716021-717415 REVERSE	0.670209
at5g26660	Symbols: ATMYB4, ATMYB86 | ATMYB86 (MYB DOMAIN PROTEIN 86); specific transcriptional repressor/ transcription repressor | chr5:9331573-9333174 REVERSE	1.00677
at5g02320	Symbols: ATMYB3R5, MYB3R-5 | MYB3R-5 (MYB DOMAIN PROTEIN 3R-5); DNA binding / transcription factor | chr5:483123-486434 REVERSE	0.265271
at5g06100	Symbols: MYB33, ATMYB33 | MYB33 (MYB DOMAIN PROTEIN 33); DNA binding / transcription factor | chr5:1837914-1840727 FORWARD	0.517746
at5g11510	Symbols: MYB3R-4, AtMYB3R4 | MYB3R-4 (myb domain protein 3R-4); DNA binding / transcription coactivator/ transcription factor | chr5:3679808-3684877 FORWARD	-0.201926
at4g38620	Symbols: ATMYB4, MYB4 | MYB4; DNA binding / transcription factor | chr4:18053551-18054999 FORWARD	0.100624
at1g06910	Symbols: TRFL7 | TRFL7 (TRF-LIKE 7); DNA binding / transcription factor | chr1:2120991-2123748 FORWARD	0.0286176
at2g36890	Symbols: RAX2, MYB38, ATMYB38, BIT1 | RAX2 (REGULATOR OF AXILLARY MERISTEMS 2); DNA binding / transcription factor | chr2:15485779-15487277 FORWARD	-0.200999
at2g47210	myb family transcription factor | chr2:19378869-19382418 FORWARD	-0.157139
at2g03470	myb family transcription factor / ELM2 domain-containing protein | chr2:1045456-1047684 REVERSE	0.0264035
at2g23290	Symbols: AtMYB70 | AtMYB70 (myb domain protein 70); DNA binding / transcription factor | chr2:9904787-9905920 REVERSE	-0.342829
at3g52250	DNA binding / transcription factor | chr3:19376138-19383100 FORWARD	-0.119356
at3g62610	Symbols: ATMYB11, PFG2 | ATMYB11 (MYB DOMAIN PROTEIN 11); DNA binding / transcription factor | chr3:23154758-23156585 FORWARD	0.608176
at1g09710	DNA binding | chr1:3140872-3144370 FORWARD	0.189987
at3g05380	Symbols: ALY2, ATALY2 | DNA binding / nucleic acid binding / transcription factor | chr3:1539582-1546396 FORWARD	0.0503306
at3g61250	Symbols: AtMYB17 | AtMYB17 (myb domain protein 17); DNA binding / transcription factor | chr3:22671002-22672738 FORWARD	0.196479
at2g30380	FUNCTIONS IN: molecular_function unknown; INVOLVED IN: biological_process unknown; CONTAINS InterPro DOMAIN/s: F-box associated type 1 (InterPro:IPR017451), Protein of unknown function DUF641, plant (InterPro:IPR006943); BEST Arabidopsis thaliana protein match is: unknown protein (TAIR:AT2G45260.1); Has 272 Blast hits to 271 proteins in 24 species: Archae - 0; Bacteria - 0; Metazoa - 2; Fungi - 2…	0.252549
at3g47680	DNA binding | chr3:17577483-17578391 REVERSE	0.55214
at1g22640	Symbols: ATMYB3, MYB3 | MYB3 (MYB DOMAIN PROTEIN 3); DNA binding / transcription factor | chr1:8006195-8007428 FORWARD	0.312488
at1g66390	Symbols: ATMYB90, PAP2, MYB90 | MYB90 (MYB DOMAIN PROTEIN 90); DNA binding / transcription factor | chr1:24763957-24765541 FORWARD	-0.407853
at3g27920	Symbols: GL1, ATMYB0, ATGL1 | ATMYB0 (MYB DOMAIN PROTEIN 0); DNA binding / protein binding / transcription activator/ transcription factor | chr3:10361945-10363506 REVERSE	0.0172654
at5g16770	Symbols: AtMYB9 | AtMYB9 (myb domain protein 9); DNA binding / transcription factor | chr5:5514884-5516936 FORWARD	1.42175
at3g47600	Symbols: MYB94, ATMYBCP70, ATMYB94 | ATMYB94 (MYB DOMAIN PROTEIN 94); DNA binding / transcription factor | chr3:17539338-17541230 REVERSE	0.0902966
at4g32730	Symbols: PC-MYB1, MYB3R-1, ATMYB3R-1, ATMYB3R1 | PC-MYB1; DNA binding / transcription coactivator/ transcription factor | chr4:15790345-15795854 FORWARD	0.161923
at5g52600	Symbols: AtMYB82 | AtMYB82 (myb domain protein 82); DNA binding / transcription factor | chr5:21343102-21343968 REVERSE	0.548345
at2g36960	Symbols: TKI1 | TKI1 (TSL-kinase interacting protein 1); DNA binding / transcription factor | chr2:15522920-15527477 FORWARD	-0.192369
at1g74650	Symbols: ATY13, ATMYB31, MYB31 | MYB31 (MYB DOMAIN PROTEIN 31); DNA binding / transcription factor | chr1:28041191-28042995 FORWARD	-0.00418332
at5g62470	Symbols: MYB96 | MYB96 (myb domain protein 96); DNA binding / transcription factor | chr5:25078991-25081101 REVERSE	-0.00964377
at4g34990	Symbols: AtMYB32 | AtMYB32 (myb domain protein 32); DNA binding / transcription factor | chr4:16661329-16662367 REVERSE	0.193618
at1g13880	ELM2 domain-containing protein | chr1:4748873-4751212 FORWARD	0.223669
at5g67300	Symbols: ATMYBR1, ATMYB44, MYBR1 | MYBR1 (MYB DOMAIN PROTEIN R1); DNA binding / transcription factor | chr5:26854022-26856006 FORWARD	-0.235637
at5g10280	Symbols: MYB92, ATMYB92, ATMYB64 | ATMYB92 (MYB DOMAIN PROTEIN 92); DNA binding / transcription factor | chr5:3232569-3234210 FORWARD	0.512022
at3g12560	Symbols: TRFL9, ATTBP2 | TRFL9 (TRF-LIKE 9); DNA bending/ DNA binding / telomeric DNA binding | chr3:3981983-3985550 REVERSE	0.0918691
at5g49330	Symbols: AtMYB111 | AtMYB111 (myb domain protein 111); DNA binding / transcription factor | chr5:19998952-20001378 REVERSE	-0.192109
at5g07690	Symbols: MYB29, ATMYB29, PMG2 | ATMYB29 (ARABIDOPSIS THALIANA MYB DOMAIN PROTEIN 29); DNA binding / transcription factor | chr5:2446764-2448543 FORWARD	1.26955
at2g37630	Symbols: ATPHAN, AS1, ATMYB91, MYB91 | AS1 (ASYMMETRIC LEAVES 1); DNA binding / protein homodimerization/ transcription factor | chr2:15781615-15783433 REVERSE	0.0679644
at2g30424	Symbols: TCL2 | TCL2 (TRICHOMELESS 2); DNA binding | chr2:12964506-12965468 REVERSE	-0.149403
at5g45420	myb family transcription factor | chr5:18404069-18406606 REVERSE	-0.00728419
at5g61420	Symbols: MYB28, HAG1 | MYB28 (myb domain protein 28); DNA binding / transcription factor | chr5:24689151-24690797 REVERSE	0.642392
at3g28910	Symbols: ATMYB30, MYB30 | MYB30 (MYB DOMAIN PROTEIN 30); DNA binding / transcription factor | chr3:10911157-10913190 FORWARD	-0.0302998
at5g16600	Symbols: MYB43, AtMYB43 | MYB43 (myb domain protein 43); DNA binding / transcription factor | chr5:5438291-5440245 FORWARD	0.425226
at5g29000	myb family transcription factor | chr5:11022083-11024275 REVERSE	0.493512
at3g01140	Symbols: MYB106, AtMYB106 | MYB106 (myb domain protein 106); DNA binding / transcription factor | chr3:46396-48296 REVERSE	0.100925
at3g13540	Symbols: ATMYB5 | ATMYB5 (MYB DOMAIN PROTEIN 5); DNA binding / transcription factor | chr3:4420173-4421701 FORWARD	-0.333652
at5g65230	Symbols: AtMYB53 | AtMYB53 (myb domain protein 53); DNA binding / transcription factor | chr5:26068290-26069652 FORWARD	0.424046
at1g08810	Symbols: MYB60, AtMYB60 | MYB60 (myb domain protein 60); DNA binding / transcription factor | chr1:2819065-2820395 REVERSE	0.296136
at1g18710	Symbols: AtMYB47 | AtMYB47 (myb domain protein 47); DNA binding / transcription factor | chr1:6450594-6453114 FORWARD	0.604946
at3g11440	Symbols: ATMYB65, MYB65 | MYB65 (MYB DOMAIN PROTEIN 65); DNA binding / transcription factor | chr3:3602093-3605104 FORWARD	0.396089
at3g09370	Symbols: MYB3R-3 | MYB3R-3 (myb domain protein 3R-3); DNA binding / transcription factor | chr3:2879366-2882267 FORWARD	0.188195
at1g26780	Symbols: MYB117, AtMYB117 | myb family transcription factor (MYB117) | chr1:9271029-9272463 FORWARD	-0.137796
at1g54260	histone H1/H5 family protein | chr1:20256936-20259417 FORWARD	0.305106
at1g26580	FUNCTIONS IN: molecular_function unknown; INVOLVED IN: biological_process unknown; LOCATED IN: cellular_component unknown; EXPRESSED IN: 24 plant structures; EXPRESSED DURING: 15 growth stages; BEST Arabidopsis thaliana protein match is: myb family transcription factor / ELM2 domain-containing protein (TAIR:AT2G03470.1); Has 82 Blast hits to 82 proteins in 12 species: Archae - 0; Bacteria - 0; Me…	0.49565
at1g06180	Symbols: ATMYB13, ATMYBLFGN | ATMYB13 (MYB DOMAIN PROTEIN 13); DNA binding / transcription factor | chr1:1889408-1891158 FORWARD	0.16122
at2g02820	Symbols: MYB88 | MYB88 (myb domain protein 88); DNA binding / transcription factor | chr2:804174-807208 REVERSE	0.224572
at1g16490	Symbols: ATMYB58, MYB58 | MYB58 (MYB DOMAIN PROTEIN 58); DNA binding / transcription activator/ transcription factor | chr1:5629655-5630995 REVERSE	0.383619
at3g09230	Symbols: AtMYB1 | AtMYB1 (myb domain protein 1); DNA binding / transcription factor | chr3:2833398-2835338 FORWARD	0.149923
at2g02060	transcription factor | chr2:495570-497747 FORWARD	0.123248
at5g14750	Symbols: WER, ATMYB66, WER1 | ATMYB66 (MYB DOMAIN PROTEIN 66); DNA binding / protein binding / transcription factor/ transcription regulator | chr5:4763452-4764738 REVERSE	0.352695
at1g58220	myb family transcription factor | chr1:21558243-21562965 REVERSE	-0.0163332
at5g40330	Symbols: MYB23, ATMYB23, ATMYBRTF | MYB23 (MYB DOMAIN PROTEIN 23); DNA binding / protein binding / transcription factor | chr5:16127725-16129655 FORWARD	-0.0784229
at5g15310	Symbols: ATMYB16, ATMIXTA | ATMYB16 (MYB DOMAIN PROTEIN 16); DNA binding / transcription factor | chr5:4974671-4976227 FORWARD	0.188708
at3g18100	Symbols: MYB4R1, AtMYB4R1 | MYB4R1 (myb domain protein 4R1); transcription factor | chr3:6200578-6204583 FORWARD	0.177632
at5g58900	myb family transcription factor | chr5:23783123-23785334 REVERSE	0.140315
at3g16350	myb family transcription factor | chr3:5547718-5549660 FORWARD	0.0324376
at4g01060	Symbols: ETC3, CPL3 | CPL3 (CAPRICE-LIKE MYB3); DNA binding / transcription factor | chr4:460531-461074 FORWARD	0.22554
at1g01380	Symbols: ETC1 | ETC1 (ENHANCER OF TRY AND CPC 1); DNA binding / transcription factor | chr1:147153-147942 FORWARD	0.079509
at2g46410	Symbols: CPC | CPC (CAPRICE); DNA binding / transcription factor | chr2:19049172-19050341 REVERSE	-0.0249014
at5g17300	myb family transcription factor | chr5:5690227-5692902 REVERSE	0.226187
at2g38090	myb family transcription factor | chr2:15944711-15947085 FORWARD	0.212902
at2g46830	Symbols: CCA1 | CCA1 (CIRCADIAN CLOCK ASSOCIATED 1); DNA binding / transcription activator/ transcription factor/ transcription repressor | chr2:19245672-19248909 FORWARD	-0.16904
at2g21650	Symbols: MEE3, ATRL2 | MEE3 (MATERNAL EFFECT EMBRYO ARREST 3); DNA binding / transcription factor | chr2:9259583-9260656 FORWARD	-0.910379
at4g01280	myb family transcription factor | chr4:535241-537322 FORWARD	0.348855
at1g71030	Symbols: ATMYBL2, MYBL2 | MYBL2 (ARABIDOPSIS MYB-LIKE 2); DNA binding / transcription factor | chr1:26795123-26796364 REVERSE	0.0585257
at5g01200	myb family transcription factor | chr5:77116-78543 FORWARD	0.806008
at5g08520	myb family transcription factor | chr5:2755175-2758362 REVERSE	-0.0727007
at1g01520	myb family transcription factor | chr1:190596-192139 FORWARD	0.269396
at5g52660	myb family transcription factor | chr5:21359059-21362160 REVERSE	-0.124019
at5g47390	myb family transcription factor | chr5:19226790-19228858 FORWARD	-0.0588549
at5g67580	Symbols: TRB2, ATTRB2, TBP3, ATTBP3 | TRB2; DNA binding / double-stranded telomeric DNA binding / protein homodimerization/ single-stranded telomeric DNA binding / transcription factor | chr5:26955135-26957743 REVERSE	0.442507
at5g58340	DNA binding | chr5:23582495-23584412 FORWARD	-0.108546
at1g13450	DNA binding protein GT-1 | chr1:4612731-4615205 REVERSE	0.137636
at1g09770	Symbols: ATCDC5, CDC5, ATMYBCDC5 | ATCDC5 (ARABIDOPSIS THALIANA CELL DIVISION CYCLE 5); DNA binding / transcription factor | chr1:3161841-3165360 FORWARD	-0.312126
at1g35516	CONTAINS InterPro DOMAIN/s: Myb transcription factor (InterPro:IPR015495); Has 12 Blast hits to 12 proteins in 1 species: Archae - 0; Bacteria - 0; Metazoa - 0; Fungi - 0; Plants - 12; Viruses - 0; Other Eukaryotes - 0 (source: NCBI BLink). | chr1:13078618-13079773 FORWARD	0.512911
at1g49010	myb family transcription factor | chr1:18132645-18133925 FORWARD	0.437032
at2g30420	Symbols: ETC2 | ETC2; DNA binding / transcription factor | chr2:12960827-12962162 REVERSE	0.863216
at5g02840	Symbols: LCL1 | LCL1 (LHY/CCA1-like 1); DNA binding / transcription factor | chr5:648704-651972 FORWARD	0.0603279
at3g11280	myb family transcription factor | chr3:3533255-3534847 REVERSE	1.01787
at5g37260	Symbols: RVE2, CIR1 | RVE2 (REVEILLE 2); DNA binding / transcription factor | chr5:14751344-14753088 REVERSE	0.697051
at3g09600	myb family transcription factor | chr3:2946406-2948995 FORWARD	-0.0225484
at5g56840	DNA-binding family protein | chr5:22980693-22982342 FORWARD	-0.655114
at1g19000	myb family transcription factor | chr1:6560795-6562786 REVERSE	0.00584557
at1g49950	Symbols: TRB1, ATTRB1 | DNA-binding protein, putative | chr1:18494115-18497187 REVERSE	0.125297
at5g53200	Symbols: TRY | TRY (TRIPTYCHON); DNA binding / transcription factor | chr5:21582774-21584145 FORWARD	0.208537
at5g04760	myb family transcription factor | chr5:1373530-1374787 REVERSE	0.378717
at1g17520	DNA-binding protein, putative | chr1:6024636-6027385 REVERSE	0.110244
at3g49850	Symbols: TRB3, ATTRB3, TBP2 | TRB3 (TELOMERE REPEAT BINDING FACTOR 3); DNA binding / double-stranded telomeric DNA binding / protein homodimerization/ single-stranded telomeric DNA binding / transcription factor | chr3:18489034-18490996 FORWARD	0.173104
at1g01060	Symbols: LHY, LHY1 | LHY (LATE ELONGATED HYPOCOTYL); DNA binding / transcription factor | chr1:33666-37840 REVERSE	-0.325204
at1g74840	myb family transcription factor | chr1:28115897-28117405 REVERSE	0.0891135
at1g18330	Symbols: EPR1 | EPR1 (EARLY-PHYTOCHROME-RESPONSIVE1); DNA binding / transcription factor | chr1:6305971-6308010 REVERSE	-0.144216
at1g70000	DNA-binding family protein | chr1:26363278-26364699 REVERSE	-0.265941
at4g35580	Symbols: NTL9 | NTL9 (NAC transcription factor-like 9); transcription factor | chr4:16888405-16890801 REVERSE	-0.385081
at1g32870	Symbols: ANAC13, ANAC013 | ANAC13 (Arabidopsis thaliana NAC domain protein 13); transcription factor | chr1:11911679-11913947 FORWARD	0.213011
at5g24590	Symbols: ANAC091, TIP | TIP (TCV-INTERACTING PROTEIN); transcription coactivator/ transcription factor | chr5:8416662-8418933 REVERSE	-0.00644413
at3g56570	SET domain-containing protein | chr3:20958660-20961137 FORWARD	0.043347
at3g13000	transcription factor | chr3:4157968-4162065 REVERSE	0.240286
at2g33480	Symbols: ANAC041 | ANAC041 (Arabidopsis NAC domain containing protein 41); transcription factor | chr2:14181186-14182402 FORWARD	0.287565
at3g01600	Symbols: anac044 | anac044 (Arabidopsis NAC domain containing protein 44); transcription factor | chr3:229171-231105 FORWARD	-0.950042
at1g72010	TCP family transcription factor, putative | chr1:27107567-27109275 FORWARD	-0.131403
at5g51910	TCP family transcription factor, putative | chr5:21094547-21095702 REVERSE	-0.226685
at1g30210	Symbols: TCP24, ATTCP24 | TCP24 (TEOSINTE BRANCHED1, CYCLOIDEA, AND PCF FAMILY 24); transcription factor | chr1:10627185-10630538 REVERSE	0.00399632
at3g27010	Symbols: AT-TCP20, PCF1, TCP20 | AT-TCP20; transcription factor | chr3:9957376-9958898 REVERSE	0.0189397
at2g37000	TCP family transcription factor, putative | chr2:15540299-15541248 FORWARD	-0.103893
at5g08070	Symbols: TCP17 | TCP17 (TCP DOMAIN PROTEIN 17); transcription factor | chr5:2584885-2585613 FORWARD	0.159142
at1g35560	TCP family transcription factor, putative | chr1:13115826-13117235 REVERSE	-0.0603064
at2g31070	Symbols: TCP10 | TCP10 (TCP DOMAIN PROTEIN 10); transcription factor | chr2:13220478-13222609 REVERSE	-0.107248
at5g60970	Symbols: TCP5 | TCP5 (TEOSINTE BRANCHED1, CYCLOIDEA AND PCF TRANSCRIPTION FACTOR 5); transcription factor | chr5:24535570-24537047 REVERSE	0.188347
at2g45680	TCP family transcription factor, putative | chr2:18820242-18821889 REVERSE	-0.0472056
at5g23280	TCP family transcription factor, putative | chr5:7842971-7844275 FORWARD	0.103096
at3g02150	Symbols: PTF1, TFPD | PTF1 (PLASTID TRANSCRIPTION FACTOR 1); transcription factor | chr3:391057-392741 FORWARD	-0.144287
at4g18390	TCP family transcription factor, putative | chr4:10162953-10165562 REVERSE	0.0687799
at1g58100	TCP family transcription factor, putative | chr1:21512384-21514013 REVERSE	0.0243097
at1g69690	TCP family transcription factor, putative | chr1:26216224-26217851 FORWARD	-0.0760966
at3g15030	Symbols: TCP4, MEE35 | TCP4 (TCP family transcription factor 4); transcription factor | chr3:5062019-5064115 FORWARD	0.110272
at1g54060	Symbols: ASIL1 | ASIL1 (ARABIDOPSIS 6B-INTERACTING PROTEIN 1-LIKE 1); sequence-specific DNA binding / transcription factor | chr1:20180679-20182324 FORWARD	-0.0662192
at3g54390	transcription factor | chr3:20137741-20139142 REVERSE	0.495339
at5g47660	DNA-binding protein-related | chr5:19313008-19314636 FORWARD	-0.346481
at5g28300	trihelix DNA-binding protein, putative | chr5:10292651-10295283 REVERSE	0.00985905
at3g01560	proline-rich family protein | chr3:219582-221879 FORWARD	-0.0281162
at2g44730	transcription factor | chr2:18437333-18438565 REVERSE	0.00673031
at5g14540	proline-rich family protein | chr5:4687147-4689674 REVERSE	-0.164777
at1g21200	transcription factor | chr1:7421217-7423143 FORWARD	-0.249947
at2g35640	hydroxyproline-rich glycoprotein family protein | chr2:14982835-14984182 FORWARD	-0.120527
at5g05550	transcription factor | chr5:1639032-1640606 REVERSE	0.275472
at1g11850	unknown protein | chr1:3999202-3999876 FORWARD	-0.122238
at3g10040	transcription factor | chr3:3096415-3098071 REVERSE	-0.105279
at1g33240	Symbols: AT-GTL1, AT-GTL2 | AT-GTL1 (GT2-LIKE 1); DNA binding / transcription factor | chr1:12051471-12054546 REVERSE	0.151912
at1g13450	DNA binding protein GT-1 | chr1:4612731-4615205 REVERSE	0.137636
at3g14180	transcription factor | chr3:4707113-4708848 REVERSE	-0.197524
at5g03680	Symbols: PTL | PTL (PETAL LOSS); transcription factor | chr5:957744-961032 FORWARD	-0.0583042
at3g11100	transcription factor | chr3:3476187-3477405 REVERSE	-0.0796048
at1g31310	hydroxyproline-rich glycoprotein family protein | chr1:11198353-11200141 REVERSE	0.110042
at3g58630	transcription factor | chr3:21683568-21685941 REVERSE	-0.0727694
at3g24490	transcription factor | chr3:8910770-8912196 FORWARD	-0.143405
at3g24860	hydroxyproline-rich glycoprotein family protein | chr3:9073623-9074682 FORWARD	-0.218225
at4g29030	glycine-rich protein | chr4:14307249-14307973 FORWARD	-0.00578834
at4g31270	transcription factor | chr4:15183188-15184961 REVERSE	0.0683892
at1g76880	trihelix DNA-binding protein, putative | chr1:28865500-28868225 FORWARD	0.123181
at1g76890	Symbols: GT2, AT-GT2 | GT2; transcription factor | chr1:28873059-28875292 REVERSE	0.1099
at4g17050	Symbols: UGLYAH | UGLYAH (UREIDOGLYCINE AMINOHYDROLASE); transcription factor | chr4:9589567-9592587 FORWARD	0.14959
at1g16070	Symbols: AtTLP8 | AtTLP8 (TUBBY LIKE PROTEIN 8); transcription factor | chr1:5511874-5513896 REVERSE	-0.232485
at1g62300	Symbols: WRKY6, ATWRKY6 | WRKY6; transcription factor | chr1:23016683-23019279 REVERSE	0.112076
at1g69310	Symbols: WRKY57, ATWRKY57 | WRKY57; transcription factor | chr1:26054308-26058035 REVERSE	0.320472
at4g31550	Symbols: WRKY11, ATWRKY11 | WRKY11; calmodulin binding / transcription factor | chr4:15289947-15291539 REVERSE	-0.0457321
at4g26640	Symbols: WRKY20, AtWRKY20 | WRKY20; transcription factor | chr4:13437071-13440835 REVERSE	0.164895
at4g01250	Symbols: WRKY22, AtWRKY22 | WRKY22; transcription factor | chr4:522604-524216 REVERSE	-0.0432763
at3g04670	Symbols: WRKY39, ATWRKY39 | WRKY39; calmodulin binding / transcription factor | chr3:1266295-1268287 REVERSE	0.133718
at4g31800	Symbols: WRKY18, ATWRKY18 | WRKY18; transcription factor | chr4:15383201-15385029 FORWARD	-0.101217
at2g30590	Symbols: WRKY21 | WRKY21; calmodulin binding / transcription factor | chr2:13033476-13035593 FORWARD	0.069914
at5g56270	Symbols: WRKY2, ATWRKY2 | WRKY2; transcription factor | chr5:22779693-22783268 FORWARD	-0.244106
at4g39410	Symbols: WRKY13, ATWRKY13 | WRKY13; transcription factor | chr4:18332878-18334789 REVERSE	-0.762122
at1g80840	Symbols: WRKY40, ATWRKY40 | WRKY40; transcription factor | chr1:30383691-30385499 FORWARD	-0.294224
at4g30935	Symbols: WRKY32, ATWRKY32 | WRKY32; transcription factor | chr4:15051814-15054042 REVERSE	-0.144458
at4g23550	Symbols: WRKY29, ATWRKY29 | WRKY29; transcription factor | chr4:12291820-12293096 FORWARD	-0.0798325
at4g31805	WRKY family transcription factor | chr4:15385280-15386982 FORWARD	-0.102503
at2g37260	Symbols: TTG2, ATWRKY44, WRKY44, DSL1 | TTG2 (TRANSPARENT TESTA GLABRA 2); transcription factor | chr2:15644840-15647065 FORWARD	0.0333523
at2g23320	Symbols: WRKY15 | WRKY15; calmodulin binding / transcription factor | chr2:9924933-9926372 FORWARD	0.0705761
at4g04450	Symbols: WRKY42, AtWRKY42 | WRKY42; transcription factor | chr4:2218379-2221114 FORWARD	0.734036
at3g56400	Symbols: WRKY70, ATWRKY70 | WRKY70; transcription factor/ transcription repressor | chr3:20908928-20910481 REVERSE	-0.124583
at2g25000	Symbols: WRKY60, ATWRKY60 | WRKY60; transcription factor | chr2:10629737-10631413 FORWARD	0.193568
at2g24570	Symbols: WRKY17, ATWRKY17 | WRKY17; calmodulin binding / transcription factor | chr2:10437398-10439298 REVERSE	-0.233876
at2g47260	Symbols: WRKY23, ATWRKY23 | WRKY23; transcription factor | chr2:19404820-19407084 REVERSE	0.31112
at2g04880	Symbols: ZAP1, ATWRKY1, WRKY1 | ZAP1 (ZINC-DEPENDENT ACTIVATOR PROTEIN-1); transcription activator/ transcription factor/ zinc ion binding | chr2:1717888-1720526 FORWARD	0.284693
at4g24240	Symbols: WRKY7, ATWRKY7 | WRKY7; calmodulin binding / transcription factor | chr4:12571766-12573725 FORWARD	0.0759409
at5g26170	Symbols: WRKY50, ATWRKY50 | WRKY50; transcription factor | chr5:9147176-9148128 REVERSE	0.900797
at1g13960	Symbols: WRKY4 | WRKY4; DNA binding / transcription factor | chr1:4776605-4779400 FORWARD	-0.143434
at4g23810	Symbols: WRKY53, ATWRKY53 | WRKY53; DNA binding / protein binding / transcription activator/ transcription factor | chr4:12392370-12393982 REVERSE	0.777753
at5g43290	Symbols: WRKY49, ATWRKY49 | WRKY49; transcription factor | chr5:17371838-17373201 REVERSE	0.814784
at4g01720	Symbols: WRKY47, AtWRKY47 | WRKY47; transcription factor | chr4:744921-748554 FORWARD	-0.358433
at2g46400	Symbols: WRKY46, ATWRKY46 | WRKY46; transcription factor | chr2:19043414-19044826 REVERSE	0.108829
at3g58710	Symbols: WRKY69, ATWRKY69 | WRKY69; transcription factor | chr3:21715007-21716916 FORWARD	0.419894
at2g03340	Symbols: WRKY3 | WRKY3; transcription factor | chr2:1014350-1017148 REVERSE	-0.0443312
at4g12020	Symbols: WRKY19, ATWRKY19, MAPKKK11 | WRKY19; transcription factor | chr4:7201656-7209648 FORWARD	0.197995
at2g38470	Symbols: WRKY33, ATWRKY33 | WRKY33; transcription factor | chr2:16108361-16110766 FORWARD	-0.83793
at3g01970	Symbols: WRKY45, ATWRKY45 | WRKY45; transcription factor | chr3:326397-327412 REVERSE	-0.223694
at5g57180	Symbols: CIA2 | CIA2 (CHLOROPLAST IMPORT APPARATUS 2); transcription regulator | chr5:23168018-23170999 FORWARD	0.0453916
at5g04560	Symbols: DME | DME (DEMETER); DNA N-glycosylase/ DNA-(apurinic or apyrimidinic site) lyase | chr5:1309202-1318401 FORWARD	-0.149598
at3g16000	Symbols: MFP1 | MFP1 (MAR BINDING FILAMENT-LIKE PROTEIN 1); DNA binding | chr3:5430889-5433817 REVERSE	-0.255368
at5g66350	Symbols: SHI | SHI (SHORT INTERNODES); protein binding / protein heterodimerization/ transcription factor | chr5:26504467-26506569 REVERSE	-0.159817
at5g66620	Symbols: DAR6 | DAR6 (DA1-RELATED PROTEIN 6); zinc ion binding | chr5:26588585-26592006 FORWARD	0.281818
at1g01510	Symbols: AN | AN (ANGUSTIFOLIA); protein binding | chr1:187211-190056 FORWARD	-0.0933462
at4g18460	D-Tyr-tRNA(Tyr) deacylase family protein | chr4:10195537-10196796 REVERSE	0.14296
at1g48380	Symbols: RHL1, HYP7 | RHL1 (ROOT HAIRLESS 1); DNA binding / protein binding | chr1:17877413-17879270 REVERSE	-0.0864644
at1g68710	haloacid dehalogenase-like hydrolase family protein | chr1:25793207-25798257 REVERSE	0.0113007
at2g22850	Symbols: AtbZIP6 | AtbZIP6 (Arabidopsis thaliana basic leucine-zipper 6); DNA binding / transcription factor | chr2:9732475-9733342 REVERSE	-0.17132
at1g27000	bZIP family transcription factor | chr1:9373926-9376720 FORWARD	0.0279572
at4g36730	Symbols: GBF1 | GBF1; sequence-specific DNA binding / transcription factor | chr4:17309612-17312488 REVERSE	0.136872
at2g21230	bZIP family transcription factor | chr2:9093624-9096347 REVERSE	-0.0935944
at5g24800	Symbols: ATBZIP9, BZO2H2, BZIP9 | BZIP9 (BASIC LEUCINE ZIPPER 9); DNA binding / protein heterodimerization/ transcription factor | chr5:8515200-8516669 FORWARD	0.362152
at1g77920	bZIP family transcription factor | chr1:29298243-29300863 FORWARD	-0.424995
at5g06960	Symbols: OBF5, TGA5 | OBF5 (OCS-ELEMENT BINDING FACTOR 5); DNA binding / protein binding / transcription factor | chr5:2154780-2157646 FORWARD	0.351048
at5g06950	Symbols: AHBP-1B, TGA2 | AHBP-1B; DNA binding / transcription activator/ transcription factor/ transcription repressor | chr5:2151025-2154553 FORWARD	0.0438809
at3g10800	Symbols: BZIP28 | BZIP28; DNA binding / transcription factor | chr3:3379254-3381621 FORWARD	-0.148204
at2g36270	Symbols: ABI5, GIA1 | ABI5 (ABA INSENSITIVE 5); DNA binding / transcription activator/ transcription factor | chr2:15204764-15207528 REVERSE	0.161049
at1g05270	TraB family protein | chr1:1531641-1534410 REVERSE	0.0628515
at2g41070	Symbols: EEL, ATBZIP12, DPBF4 | EEL (ENHANCED EM LEVEL); DNA binding / transcription factor | chr2:17130788-17132370 FORWARD	0.519791
at5g65210	Symbols: TGA1 | TGA1; DNA binding / calmodulin binding / transcription factor | chr5:26058545-26061052 FORWARD	0.346087
at1g06850	Symbols: AtbZIP52 | AtbZIP52 (Arabidopsis thaliana basic leucine zipper 52); DNA binding / transcription factor | chr1:2105048-2106749 FORWARD	0.289798
at4g35040	bZIP transcription factor family protein | chr4:16680323-16682093 FORWARD	-0.112322
at3g51960	bZIP family transcription factor | chr3:19282601-19284146 REVERSE	0.177697
at3g58120	Symbols: ATBZIP61, BZIP61 | BZIP61; DNA binding / transcription activator/ transcription factor | chr3:21520974-21523327 REVERSE	0.103282
at5g11260	Symbols: HY5, TED 5 | HY5 (ELONGATED HYPOCOTYL 5); DNA binding / double-stranded DNA binding / transcription factor | chr5:3593380-3594992 REVERSE	-0.0484272
at3g54620	Symbols: ATBZIP25, BZO2H4, BZIP25 | BZIP25 (BASIC LEUCINE ZIPPER 25); protein heterodimerization/ transcription factor | chr3:20217897-20220410 REVERSE	0.189188
at3g17609	Symbols: HYH | HYH (HY5-HOMOLOG); DNA binding / transcription factor | chr3:6023866-6024698 FORWARD	-0.0185267
at1g68640	Symbols: PAN | PAN (PERIANTHIA); DNA binding / transcription factor | chr1:25769576-25772543 REVERSE	0.285421
at2g46270	Symbols: GBF3 | GBF3 (G-BOX BINDING FACTOR 3); sequence-specific DNA binding / transcription factor | chr2:19000191-19003403 FORWARD	0.224702
at5g28770	Symbols: BZO2H3 | BZO2H3; DNA binding / protein heterodimerization/ transcription factor | chr5:10796459-10798222 REVERSE	0.0336379
at1g13600	Symbols: AtbZIP58 | AtbZIP58 (Arabidopsis thaliana basic leucine-zipper 58); DNA binding / protein heterodimerization/ protein homodimerization/ transcription factor | chr1:4650787-4651469 REVERSE	0.687622
at4g37730	Symbols: AtbZIP7 | AtbZIP7 (Arabidopsis thaliana basic leucine-zipper 7); DNA binding / transcription factor | chr4:17723666-17724915 FORWARD	-0.341942
at1g58110	bZIP family transcription factor | chr1:21515474-21517828 REVERSE	-0.261246
at4g01120	Symbols: GBF2, ATBZIP54 | GBF2 (G-BOX BINDING FACTOR 2); DNA binding / sequence-specific DNA binding / transcription factor | chr4:481597-484483 REVERSE	0.165172
at1g03970	Symbols: GBF4 | GBF4; DNA binding / sequence-specific DNA binding / transcription factor | chr1:1018100-1019247 FORWARD	-0.151555
at1g22070	Symbols: TGA3 | TGA3; DNA binding / calmodulin binding / protein binding / transcription factor | chr1:7789348-7792114 FORWARD	-0.0360382
at1g32150	bZIP transcription factor family protein | chr1:11565518-11568531 FORWARD	0.239297
at2g42380	Symbols: ATBZIP34, BZIP34 | bZIP transcription factor family protein | chr2:17646900-17648945 REVERSE	0.205549
at2g35530	bZIP transcription factor family protein | chr2:14922962-14926591 REVERSE	0.241884
at4g35900	Symbols: FD, FD-1, atbzip14 | FD; DNA binding / protein binding / transcription activator/ transcription factor | chr4:17004595-17006287 FORWARD	0.0174265
at5g10030	Symbols: TGA4, OBF4 | TGA4 (TGACG MOTIF-BINDING FACTOR 4); DNA binding / calmodulin binding / transcription factor | chr5:3137323-3140252 REVERSE	0.0615074
at5g44080	bZIP transcription factor family protein | chr5:17738652-17739873 REVERSE	-0.223448
at5g04840	bZIP protein | chr5:1405294-1407934 FORWARD	-0.215927
at1g19490	bZIP transcription factor family protein | chr1:6751673-6753999 REVERSE	-0.000123682
at1g06070	bZIP transcription factor, putative (bZIP69) | chr1:1834829-1837648 REVERSE	-0.0177095
at4g02640	Symbols: BZO2H1 | BZO2H1; DNA binding / protein heterodimerization/ sequence-specific DNA binding / transcription factor | chr4:1153997-1156320 FORWARD	-0.0464335
at2g40950	Symbols: BZIP17 | BZIP17; DNA binding / transcription activator/ transcription factor | chr2:17087620-17090424 REVERSE	0.110523
at2g40620	bZIP transcription factor family protein | chr2:16954541-16956978 REVERSE	0.230767
at1g42990	Symbols: ATBZIP60, BZIP60 | ATBZIP60 (BASIC REGION/LEUCINE ZIPPER MOTIF 60); DNA binding / transcription factor | chr1:16135852-16137463 REVERSE	-0.0908391
at3g12250	Symbols: TGA6, BZIP45 | TGA6 (TGACG MOTIF-BINDING FACTOR 6); DNA binding / transcription factor | chr3:3906351-3908583 FORWARD	0.287713
at1g21740	unknown protein | chr1:7641580-7645078 FORWARD	0.132149
at3g62420	Symbols: ATBZIP53 | ATBZIP53 (BASIC REGION/LEUCINE ZIPPER MOTIF 53); DNA binding / protein heterodimerization/ sequence-specific DNA binding / transcription factor | chr3:23091586-23092850 REVERSE	0.180516
at2g31370	bZIP transcription factor (POSF21) | chr2:13379037-13381485 FORWARD	-0.0135661
at4g38900	bZIP protein | chr4:18139295-18141950 REVERSE	-0.0289134
at2g27040	Symbols: AGO4, OCP11 | AGO4 (ARGONAUTE 4); nucleic acid binding | chr2:11536534-11542357 REVERSE	-0.0297062
at1g31320	Symbols: LBD4 | LBD4 (LOB DOMAIN-CONTAINING PROTEIN 4) | chr1:11213017-11214382 FORWARD	0.284035
at2g28500	Symbols: LBD11 | LBD11 (LOB DOMAIN-CONTAINING PROTEIN 11) | chr2:12186569-12188142 REVERSE	-0.0931288
at1g65620	Symbols: AS2 | AS2 (ASYMMETRIC LEAVES 2); protein binding | chr1:24398925-24400969 FORWARD	0.0753348
at3g02550	Symbols: LBD41 | LBD41 (LOB DOMAIN-CONTAINING PROTEIN 41) | chr3:536505-537998 REVERSE	0.123297
at3g11090	Symbols: LBD21 | LBD21 (LOB DOMAIN-CONTAINING PROTEIN 21) | chr3:3475002-3475604 FORWARD	-0.122933
at4g37540	Symbols: LBD39 | LBD39 (LOB DOMAIN-CONTAINING PROTEIN 39) | chr4:17639533-17640665 REVERSE	0.426827
at5g67420	Symbols: LBD37 | LBD37 (LOB DOMAIN-CONTAINING PROTEIN 37) | chr5:26904289-26906026 REVERSE	0.356535
at3g27940	Symbols: LBD26 | LBD26 (LOB DOMAIN-CONTAINING PROTEIN 26) | chr3:10373251-10376461 FORWARD	-0.215932
at1g16530	Symbols: LBD3, ASL9 | ASL9 (ASYMMETRIC LEAVES 2 LIKE 9) | chr1:5651370-5652883 REVERSE	-0.0115757
at3g49940	Symbols: LBD38 | LBD38 (LOB DOMAIN-CONTAINING PROTEIN 38) | chr3:18514343-18515475 FORWARD	0.239329
at1g76510	ARID/BRIGHT DNA-binding domain-containing protein | chr1:28708720-28712950 REVERSE	-0.185378
at1g04880	high mobility group (HMG1/2) family protein / ARID/BRIGHT DNA-binding domain-containing protein | chr1:1375961-1379185 REVERSE	-0.321467
at2g17410	ARID/BRIGHT DNA-binding domain-containing protein | chr2:7558998-7563752 FORWARD	-0.418626
at1g20910	ARID/BRIGHT DNA-binding domain-containing protein | chr1:7276943-7281138 REVERSE	-0.0791486
at4g16150	calmodulin binding / transcription regulator | chr4:9148059-9153292 FORWARD	-0.278172
at2g17390	Symbols: AKR2B | AKR2B (ANKYRIN REPEAT-CONTAINING 2B); protein binding / transcription regulator | chr2:7555630-7558038 FORWARD	-0.259338
at3g16940	calmodulin-binding protein | chr3:5781775-5785985 FORWARD	0.0611762
at5g64220	calmodulin-binding protein | chr5:25686246-25692215 FORWARD	0.0961932
at2g22300	Symbols: CAMTA3, SR1 | SR1 (SIGNAL RESPONSIVE 1); calmodulin binding / transcription regulator | chr2:9471388-9476646 FORWARD	-0.400486
at5g09410	Symbols: EICBP.B | EICBP.B (ETHYLENE INDUCED CALMODULIN BINDING PROTEIN); calmodulin binding / transcription activator/ transcription regulator | chr5:2921268-2927416 FORWARD	0.172825
at5g65670	Symbols: IAA9 | IAA9 (INDOLE-3-ACETIC ACID INDUCIBLE 9); transcription factor | chr5:26253658-26256468 FORWARD	-0.212133
at2g22670	Symbols: IAA8 | IAA8; transcription factor | chr2:9636440-9638683 FORWARD	-0.037914
at3g04730	Symbols: IAA16 | IAA16; transcription factor | chr3:1288612-1290602 REVERSE	0.0393563
at5g43700	Symbols: ATAUX2-11, IAA4 | ATAUX2-11 (AUXIN INDUCIBLE 2-11); DNA binding / transcription factor | chr5:17550233-17551581 FORWARD	0.205118
at4g28640	Symbols: IAA11 | IAA11 (INDOLE-3-ACETIC ACID INDUCIBLE 11); transcription factor | chr4:14142135-14143969 FORWARD	-0.323809
at1g04240	Symbols: SHY2, IAA3 | SHY2 (SHORT HYPOCOTYL 2); transcription factor | chr1:1128188-1129551 REVERSE	0.421878
at1g15580	Symbols: IAA5, ATAUX2-27, AUX2-27 | IAA5 (INDOLE-3-ACETIC ACID INDUCIBLE 5); transcription factor | chr1:5365665-5366497 REVERSE	-1.01706
at1g51950	Symbols: IAA18 | IAA18 (INDOLE-3-ACETIC ACID INDUCIBLE 18); transcription factor | chr1:19305315-19307510 FORWARD	0.0372785
at1g04100	Symbols: IAA10 | IAA10; transcription factor | chr1:1059506-1061191 FORWARD	0.169913
at3g23050	Symbols: IAA7, AXR2 | IAA7 (INDOLE-3-ACETIC ACID 7); transcription factor | chr3:8194679-8197153 FORWARD	0.012313
at3g16500	Symbols: PAP1, IAA26 | PAP1 (PHYTOCHROME-ASSOCIATED PROTEIN 1); transcription factor | chr3:5612500-5614410 REVERSE	0.0382615
at4g14560	Symbols: IAA1, AXR5 | IAA1 (INDOLE-3-ACETIC ACID INDUCIBLE); protein binding / transcription factor | chr4:8361058-8361986 FORWARD	0.293655
at1g04550	Symbols: IAA12, BDL | IAA12 (AUXIN-INDUCED PROTEIN 12); transcription factor/ transcription repressor | chr1:1240375-1242121 FORWARD	-0.170972
at2g33310	Symbols: IAA13 | IAA13; transcription factor | chr2:14114281-14115969 REVERSE	-0.0631007
at3g15540	Symbols: IAA19, MSG2 | IAA19 (INDOLE-3-ACETIC ACID INDUCIBLE 19); transcription factor | chr3:5264024-5265678 FORWARD	-0.648996
at1g04250	Symbols: AXR3, IAA17 | AXR3 (AUXIN RESISTANT 3); transcription factor | chr1:1136258-1138613 FORWARD	-0.315715
at4g14550	Symbols: IAA14, SLR | IAA14 (INDOLE-3-ACETIC ACID INDUCIBLE 14); protein binding / transcription factor/ transcription repressor | chr4:8347822-8350019 REVERSE	-0.219382
at2g46990	Symbols: IAA20 | IAA20 (INDOLE-3-ACETIC ACID INDUCIBLE 20); transcription factor | chr2:19307855-19308990 FORWARD	0.307889
at4g32280	Symbols: IAA29 | IAA29 (INDOLE-3-ACETIC ACID INDUCIBLE 29); transcription factor | chr4:15583387-15584769 FORWARD	-0.288598
at3g62100	Symbols: IAA30 | IAA30 (INDOLE-3-ACETIC ACID INDUCIBLE 30); transcription factor | chr3:22995791-22996761 FORWARD	0.0917442
at3g23030	Symbols: IAA2 | IAA2 (INDOLE-3-ACETIC ACID INDUCIBLE 2); transcription factor | chr3:8180768-8181800 REVERSE	0.217841
at1g49475	DNA binding / transcription factor | chr1:18312920-18314016 FORWARD	0.163155
at4g01580	transcriptional factor B3 family protein | chr4:685746-686827 FORWARD	0.377641
at2g24680	transcriptional factor B3 family protein | chr2:10493887-10498331 REVERSE	0.306053
at2g24700	transcriptional factor B3 family protein | chr2:10513016-10515411 REVERSE	0.477755
at4g31615	DNA binding / transcription factor | chr4:15320297-15322194 REVERSE	-0.527581
at3g06220	DNA binding / transcription factor | chr3:1883616-1884953 REVERSE	-0.643218
at3g18990	Symbols: VRN1, REM39 | VRN1 (REDUCED VERNALIZATION RESPONSE 1); transcription repressor | chr3:6548869-6551853 REVERSE	-0.021421
at1g49480	Symbols: RTV1 | RTV1 (related to vernalization1 1); DNA binding / transcription factor | chr1:18314178-18316645 REVERSE	0.0868481
at5g58280	transcriptional factor B3 family protein | chr5:23567338-23568670 FORWARD	0.0923601
at4g31620	transcriptional factor B3 family protein | chr4:15322452-15324681 REVERSE	-0.323748
at2g24650	DNA binding / transcription factor | chr2:10480728-10487571 REVERSE	0.344515
at4g31610	Symbols: REM1, ATREM1 | REM1 (REPRODUCTIVE MERISTEM 1); DNA binding / transcription factor | chr4:15317499-15320020 FORWARD	-0.230278
at2g35310	transcriptional factor B3 family protein | chr2:14864855-14866598 FORWARD	0.00359863
at5g32460	DNA binding | chr5:12081803-12084148 REVERSE	0.303022
at3g18960	transcriptional factor B3 family protein | chr3:6542509-6543676 FORWARD	-0.19523
at2g24690	DNA binding / transcription factor | chr2:10499551-10503140 REVERSE	-0.0543956
at1g16640	transcriptional factor B3 family protein | chr1:5686603-5687715 FORWARD	0.187489
at3g06160	transcriptional factor B3 family protein | chr3:1864326-1867192 FORWARD	-0.153696
at4g31650	transcriptional factor B3 family protein | chr4:15331140-15333321 FORWARD	0.0220816
at4g33280	DNA binding / transcription factor | chr4:16047354-16049355 REVERSE	-0.210266
at3g53310	transcriptional factor B3 family protein | chr3:19766664-19768599 REVERSE	-0.454724
at1g58025	DNA binding | chr1:21458123-21462196 REVERSE	-0.111984
at1g20670	DNA-binding bromodomain-containing protein | chr1:7164190-7168021 REVERSE	0.114064
at3g57980	DNA-binding bromodomain-containing protein | chr3:21466919-21469148 REVERSE	-0.320764
at2g42150	DNA-binding bromodomain-containing protein | chr2:17572369-17574679 FORWARD	-0.273555
at3g60110	DNA binding | chr3:22197826-22201451 FORWARD	0.188342
at1g76380	DNA-binding bromodomain-containing protein | chr1:28651154-28654577 REVERSE	0.424778
at2g44430	DNA-binding bromodomain-containing protein | chr2:18333547-18336364 FORWARD	0.00469557
at1g61215	Symbols: BRD4 | BRD4 (BROMODOMAIN 4); DNA binding | chr1:22572645-22575527 FORWARD	0.274475
at4g34430	Symbols: CHB3, ATSWI3D | CHB3; DNA binding / transcription factor/ zinc ion binding | chr4:16460920-16465323 FORWARD	-0.0289962
at1g61140	Symbols: EDA16 | EDA16 (embryo sac development arrest 16); ATP binding / DNA binding / helicase/ nucleic acid binding / protein binding / zinc ion binding | chr1:22534717-22540850 REVERSE	0.141708
at1g50410	SNF2 domain-containing protein / helicase domain-containing protein / RING finger domain-containing protein | chr1:18672163-18677556 FORWARD	0.0464768
at5g05130	SNF2 domain-containing protein / helicase domain-containing protein / RING finger domain-containing protein | chr5:1512120-1515079 FORWARD	-0.270059
at2g18760	Symbols: CHR8 | CHR8 (chromatin remodeling 8); ATP binding / DNA binding / helicase/ nucleic acid binding | chr2:8129154-8133502 FORWARD	-0.328112
at1g49520	SWIB complex BAF60b domain-containing protein | chr1:18329696-18331869 FORWARD	0.0406852
at2g40770	ATP binding / DNA binding / helicase/ nucleic acid binding / protein binding / zinc ion binding | chr2:17013269-17021315 REVERSE	0.0485043
at1g21700	Symbols: ATSWI3C, CHB4 | ATSWI3C (SWITCH/SUCROSE NONFERMENTING 3C); DNA binding | chr1:7620001-7624136 REVERSE	-0.227893
at1g48310	Symbols: CHR18, CHA18 | CHR18; ATP binding / DNA binding / helicase/ nucleic acid binding | chr1:17848421-17853807 REVERSE	0.256257
at3g06010	Symbols: ATCHR12 | ATCHR12; ATP binding / DNA binding / helicase/ nucleic acid binding | chr3:1802435-1807284 REVERSE	-0.250705
at5g63950	Symbols: CHR24 | CHR24 (chromatin remodeling 24); ATP binding / DNA binding / helicase/ nucleic acid binding | chr5:25591956-25598505 REVERSE	-0.105753
at5g14170	Symbols: CHC1 | CHC1 | chr5:4568509-4570947 REVERSE	-0.312512
at3g12810	Symbols: PIE1, SRCAP, chr13 | PIE1 (PHOTOPERIOD-INDEPENDENT EARLY FLOWERING 1); ATP binding / DNA binding / helicase/ nucleic acid binding | chr3:4065042-4074078 FORWARD	-0.0203967
at3g54460	SNF2 domain-containing protein / helicase domain-containing protein / F-box family protein | chr3:20161942-20167293 REVERSE	-0.242512
at5g22750	Symbols: RAD5 | RAD5; ATP binding / ATP-dependent helicase/ DNA binding / helicase/ hydrolase, acting on acid anhydrides, in phosphorus-containing anhydrides / nucleic acid binding / protein binding / zinc ion binding | chr5:7565037-7571083 REVERSE	0.142475
at5g19310	homeotic gene regulator, putative | chr5:6498779-6503432 FORWARD	0.133064
at2g46020	Symbols: CHR2, ATBRM, BRM, CHA2 | transcription regulatory protein SNF2, putative | chr2:18923304-18931934 FORWARD	-0.174714
at2g47620	Symbols: ATSWI3A, CHB1 | ATSWI3A (SWITCH/SUCROSE NONFERMENTING 3A); DNA binding | chr2:19531947-19534401 FORWARD	-0.0636252
at5g66750	Symbols: DDM1, CHR01, CHR1, CHA1, SOM4, SOM1, ATDDM1 | CHR1 (CHROMATIN REMODELING 1); ATPase/ helicase | chr5:26648951-26653073 FORWARD	-0.402392
at1g08600	Symbols: ATRX, CHR20 | ATRX; ATP binding / DNA binding / helicase/ nucleic acid binding | chr1:2724562-2733613 FORWARD	-0.160785
at3g06400	Symbols: CHR11 | CHR11 (CHROMATIN-REMODELING PROTEIN 11); ATP binding / DNA binding / DNA-dependent ATPase/ helicase/ hydrolase, acting on acid anhydrides, in phosphorus-containing anhydrides / nucleic acid binding / nucleosome binding | chr3:1940992-1946924 FORWARD	-0.313286
at1g11100	SNF2 domain-containing protein / helicase domain-containing protein / zinc finger protein-related | chr1:3703691-3709302 REVERSE	0.00538234
at3g54280	Symbols: CHR16, CHA16, RGD3, ATBTAF1, BTAF1 | RGD3 (ROOT GROWTH DEFECTIVE 3); ATP binding / DNA binding / binding / helicase/ nucleic acid binding | chr3:20091976-20104155 FORWARD	-0.0503407
at3g24340	Symbols: chr40 | chr40 (chromatin remodeling 40); ATP binding / DNA binding / helicase/ nucleic acid binding | chr3:8832085-8835722 REVERSE	-0.0811547
at3g20010	SNF2 domain-containing protein / helicase domain-containing protein / RING finger domain-containing protein | chr3:6971352-6976595 FORWARD	0.285216
at3g17590	Symbols: BSH, CHE1 | BSH (BUSHY GROWTH); chromatin binding / protein binding | chr3:6017210-6019665 REVERSE	-0.141907
at2g44980	transcription regulatory protein SNF2, putative | chr2:18552192-18556669 REVERSE	-0.199382
at5g07810	SNF2 domain-containing protein / helicase domain-containing protein / HNH endonuclease domain-containing protein | chr5:2491283-2498484 REVERSE	-0.350956
at1g08060	Symbols: MOM | MOM (MORPHEUS MOLECULE) | chr1:2501742-2511084 REVERSE	-0.0688969
at4g22140	DNA binding / protein binding / zinc ion binding | chr4:11728525-11730509 REVERSE	0.139932
at2g16390	Symbols: DRD1, CHR35, DMS1 | DRD1 (DEFECTIVE IN RNA-DIRECTED DNA METHYLATION 1); ATP binding / DNA binding / helicase/ nucleic acid binding | chr2:7097638-7101096 FORWARD	-0.357285
at1g05120	SNF2 domain-containing protein / helicase domain-containing protein / RING finger domain-containing protein | chr1:1471406-1476078 REVERSE	-0.219739
at2g33610	Symbols: ATSWI3B, CHB2 | ATSWI3B (SWITCH SUBUNIT 3); DNA binding | chr2:14228972-14231309 FORWARD	-0.050906
at5g15380	Symbols: DRM1 | DRM1 (domains rearranged methylase 1); DNA (cytosine-5-)-methyltransferase | chr5:4991347-4994826 FORWARD	-0.300543
at5g25480	Symbols: DNMT2 | DNMT2 (DNA METHYLTRANSFERASE-2); DNA binding | chr5:8869873-8872262 REVERSE	0.0935779
at4g19020	Symbols: CMT2 | CMT2 (chromomethylase 2); DNA binding / chromatin binding | chr4:10414526-10421209 FORWARD	-0.263009
at5g14620	Symbols: DRM2, DMT7 | DRM2 (DOMAINS REARRANGED METHYLTRANSFERASE 2); N-methyltransferase | chr5:4715253-4718704 REVERSE	0.0768647
at1g69770	Symbols: CMT3 | CMT3 (chromomethylase 3); DNA (cytosine-5-)-methyltransferase | chr1:26248318-26253585 REVERSE	-0.184269
at5g49160	Symbols: MET1, MET2, METI, DDM2, DMT01, DMT1 | MET1 (METHYLTRANSFERASE 1); methyltransferase | chr5:19932230-19938369 FORWARD	-0.288392
at1g80740	Symbols: CMT1, DMT4 | CMT1 (CHROMOMETHYLASE 1); DNA binding / chromatin binding | chr1:30342394-30347048 FORWARD	-0.393801
at3g17310	methyltransferase family protein | chr3:5909001-5913242 REVERSE	0.162692
at2g25930	Symbols: ELF3, PYK20 | ELF3 (EARLY FLOWERING 3); protein C-terminus binding / transcription factor | chr2:11059035-11063324 FORWARD	0.39086
at1g60700	forkhead-associated domain-containing protein / FHA domain-containing protein | chr1:22351832-22354472 REVERSE	0.153355
at5g07400	forkhead-associated domain-containing protein / FHA domain-containing protein | chr5:2340642-2345458 FORWARD	0.0696686
at3g07220	transcriptional activator, putative | chr3:2297886-2299572 FORWARD	-0.382488
at3g07260	forkhead-associated domain-containing protein / FHA domain-containing protein | chr3:2309704-2310788 FORWARD	0.0598091
at1g34355	forkhead-associated domain-containing protein / FHA domain-containing protein | chr1:12536497-12541891 FORWARD	-0.290158
at2g45460	forkhead-associated domain-containing protein / FHA domain-containing protein | chr2:18736839-18741690 REVERSE	-0.0178935
at5g47790	forkhead-associated domain-containing protein / FHA domain-containing protein | chr5:19351292-19353444 FORWARD	0.11347
at2g25650	DNA-binding storekeeper protein-related | chr2:10914586-10916216 FORWARD	0.0255575
at5g28040	transcription regulator | chr5:10037269-10039001 REVERSE	-0.269893
at4g25210	transcription regulator | chr4:12918328-12919742 FORWARD	-0.244515
at4g00270	DNA-binding storekeeper protein-related | chr4:117152-118577 REVERSE	0.058806
at2g36340	DNA-binding storekeeper protein-related | chr2:15235723-15237728 FORWARD	-0.132931
at5g14280	DNA-binding storekeeper protein-related | chr5:4609123-4611444 FORWARD	-0.144584
at3g04930	transcription regulator | chr3:1362914-1364799 FORWARD	-0.0902671
at4g00238	DNA-binding storekeeper protein-related | chr4:103823-105217 REVERSE	-0.176351
at1g61730	DNA-binding storekeeper protein-related | chr1:22793219-22794703 REVERSE	-0.134963
at1g44810	transcription regulator | chr1:16923543-16924821 FORWARD	0.0541977
at4g37740	Symbols: AtGRF2 | AtGRF2 (GROWTHREGULATING FACTOR 2); transcription activator | chr4:17725337-17727730 REVERSE	0.00607352
at5g09380	DNA-directed RNA polymerase III RPC4 family protein | chr5:2911313-2913136 REVERSE	0.263437
at1g07480	transcription factor IIA large subunit / TFIIA large subunit (TFIIA-L) | chr1:2296023-2299470 REVERSE	0.0780188
at4g07950	DNA-directed RNA polymerase III family protein | chr4:4798044-4799795 FORWARD	0.404819
at5g09250	Symbols: KIWI | KIWI; DNA binding / protein binding / transcription coactivator | chr5:2875232-2876575 REVERSE	0.243909
at2g36400	Symbols: AtGRF3 | AtGRF3 (GROWTH-REGULATING FACTOR 3); transcription activator | chr2:15270088-15272823 REVERSE	-0.0721002
at1g01160	Symbols: GIF2 | SSXT protein-related / transcription co-activator-related | chr1:72357-74096 FORWARD	0.0153008
at3g61420	FUNCTIONS IN: molecular_function unknown; INVOLVED IN: biological_process unknown; LOCATED IN: cellular_component unknown; CONTAINS InterPro DOMAIN/s: Kelch related (InterPro:IPR013089), BSD (InterPro:IPR005607); BEST Arabidopsis thaliana protein match is: transcription factor-related (TAIR:AT1G55750.1); Has 247 Blast hits to 247 proteins in 115 species: Archae - 1; Bacteria - 0; Metazoa - 116; F…	0.501276
at4g10920	Symbols: KELP | KELP; DNA binding / transcription coactivator/ transcription regulator | chr4:6697674-6699199 REVERSE	0.0969397
at2g45480	Symbols: AtGRF9 | AtGRF9 (GROWTH-REGULATING FACTOR 9); transcription activator | chr2:18745340-18747533 FORWARD	-0.018606
at4g26170	unknown protein | chr4:13256930-13259382 FORWARD	-0.573159
at3g25940	transcription factor S-II (TFIIS) domain-containing protein | chr3:9494697-9496092 FORWARD	0.297754
at1g17680	transcription factor-related | chr1:6076077-6082334 FORWARD	-0.235869
at3g13940	DNA binding / DNA-directed RNA polymerase | chr3:4600492-4602486 REVERSE	-0.368194
at5g41580	zinc ion binding | chr5:16626337-16630783 REVERSE	0.228961
at4g17020	transcription factor-related | chr4:9577776-9581392 REVERSE	0.12182
at4g39160	DNA binding / transcription factor | chr4:18236792-18239818 FORWARD	-0.129546
at5g09240	transcriptional coactivator p15 (PC4) family protein | chr5:2873660-2874849 REVERSE	0.184439
at4g25180	DNA binding / DNA-directed RNA polymerase | chr4:12911550-12914014 REVERSE	0.284113
at3g55770	LIM domain-containing protein | chr3:20703239-20705320 FORWARD	0.0595236
at2g22840	Symbols: AtGRF1 | AtGRF1 (GROWTH-REGULATING FACTOR 1); transcription activator | chr2:9728756-9731301 FORWARD	-0.0308179
at1g07470	transcription factor IIA large subunit, putative / TFIIA large subunit, putative | chr1:2291457-2294588 FORWARD	0.149405
at4g35540	transcription regulator/ zinc ion binding | chr4:16873835-16875598 FORWARD	-0.279575
at3g13960	Symbols: AtGRF5 | AtGRF5 (GROWTH-REGULATING FACTOR 5); transcription activator | chr3:4608383-4610399 FORWARD	0.216509
at1g17880	nascent polypeptide-associated complex (NAC) domain-containing protein / BTF3b-like transcription factor, putative | chr1:6152409-6153982 REVERSE	-0.0284132
at3g56510	TBP-binding protein, putative | chr3:20943928-20946660 REVERSE	0.122471
at2g18000	Symbols: TAF14 | TAF14 (TBP-associated factor 14) | chr2:7829035-7830059 FORWARD	0.229515
at5g25150	Symbols: TAF5 | TAF5 (TBP-ASSOCIATED FACTOR 5); nucleotide binding / transcription regulator | chr5:8677091-8682205 FORWARD	0.0561589
at5g45600	Symbols: GAS41, TAF14B | GAS41; protein binding | chr5:18487902-18489869 FORWARD	-0.00405954
at5g65630	Symbols: GTE7 | GTE7 (Global transcription factor group E 7); DNA binding | chr5:26225832-26228449 REVERSE	0.046531
at1g65440	Symbols: GTB1 | GTB1; RNA binding / hydrolase, acting on ester bonds / transcription elongation regulator | chr1:24306667-24314573 REVERSE	-0.346858
at1g17790	DNA-binding bromodomain-containing protein | chr1:6125356-6127404 REVERSE	0.0226691
at3g27260	Symbols: GTE8 | GTE8; DNA binding | chr3:10067638-10072661 FORWARD	0.00490611
at5g14270	Symbols: ATBET9 | ATBET9 (Arabidopsis thaliana Bromodomain and Extraterminal Domain protein 9); DNA binding | chr5:4604732-4608905 FORWARD	-0.016897
at5g46550	DNA-binding bromodomain-containing protein | chr5:18884309-18886939 REVERSE	-0.140194
at3g52280	Symbols: GTE6 | GTE6 (GENERAL TRANSCRIPTION FACTOR GROUP E6); DNA binding / H3/H4 histone acetyltransferase | chr3:19389103-19391289 REVERSE	-0.376697
at3g01770	Symbols: ATBET10 | ATBET10 (Arabidopsis thaliana BROMODOMAIN AND EXTRATERMINAL DOMAIN PROTEIN 10); DNA binding | chr3:275411-278785 REVERSE	-0.0754848
at4g08350	Symbols: GTA02, GTA2 | GTA2 (GLOBAL TRANSCRIPTION FACTOR GROUP A2); structural constituent of ribosome / transcription elongation regulator/ transcription factor | chr4:5286229-5292239 FORWARD	-0.32889
at2g34900	Symbols: GTE01, IMB1, GTE1 | IMB1 (IMBIBITION-INDUCIBLE 1); DNA binding | chr2:14723013-14725650 REVERSE	0.0351621
at1g73150	Symbols: GTE3 | GTE3 (GLOBAL TRANSCRIPTION FACTOR GROUP E 3); DNA binding / histone binding | chr1:27504112-27506112 REVERSE	-0.396787
at1g06230	Symbols: GTE4 | GTE4 (GLOBAL TRANSCRIPTION FACTOR GROUP E 4); DNA binding | chr1:1907089-1910848 FORWARD	-0.154208
at4g10710	Symbols: SPT16 | SPT16 (global transcription factor C) | chr4:6601989-6606354 REVERSE	-0.292737
at4g11080	high mobility group (HMG1/2) family protein | chr4:6760867-6763272 REVERSE	0.13679
at2g34450	high mobility group (HMG1/2) family protein | chr2:14527736-14529492 REVERSE	0.0586226
at3g54610	Symbols: HAT1, GCN5, HAG1, HAC3, HAG01, BGT | GCN5; DNA binding / H3 histone acetyltransferase/ histone acetyltransferase | chr3:20213560-20217653 FORWARD	-0.00263229
at5g64610	Symbols: HAM1 | HAM1 (HISTONE ACETYLTRANSFERASE OF THE MYST FAMILY 1); H3/H4 histone acetyltransferase/ histone acetyltransferase/ nucleic acid binding / zinc ion binding | chr5:25828160-25830524 REVERSE	-0.140271
at1g02740	chromatin binding | chr1:599416-602038 REVERSE	0.0266159
at3g07740	Symbols: ADA2A, ATADA2A, HAC10, HXA02, HXA2 | ADA2A (HOMOLOG OF YEAST ADA2 2A); DNA binding / transcription factor/ zinc ion binding | chr3:2469783-2473095 REVERSE	0.200134
at1g55970	Symbols: HAC04, HAG04, HAC4, HAG4, HAC6 | HAC4 (HISTONE ACETYLTRANSFERASE OF THE CBP FAMILY 4); histone acetyltransferase | chr1:20932129-20938290 REVERSE	0.197381
at1g16710	Symbols: HAC12 | HAC12 (histone acetyltransferase of the CBP family 12); H3/H4 histone acetyltransferase/ histone acetyltransferase/ transcription cofactor | chr1:5714289-5722366 FORWARD	-0.0484115
at1g16705	p300/CBP acetyltransferase-related protein-related | chr1:5712088-5713752 FORWARD	0.55972
at5g50320	Symbols: ELO3, HAG3, HAC8 | ELO3 (ELONGATA 3); histone acetyltransferase | chr5:20480626-20484850 REVERSE	-0.358013
at4g16420	Symbols: ADA2B, PRZ1 | ADA2B (HOMOLOG OF YEAST ADA2 2B); DNA binding / transcription coactivator/ transcription factor | chr4:9262621-9266086 REVERSE	-0.0668109
at4g37280	MRG family protein | chr4:17546584-17549424 REVERSE	-0.0998531
at1g79000	Symbols: HAC1, PCAT2, ATHPCAT2 | HAC1 (HISTONE ACETYLTRANSFERASE OF THE CBP FAMILY 1); H3/H4 histone acetyltransferase/ histone acetyltransferase/ transcription cofactor | chr1:29716350-29724621 REVERSE	-0.0333105
at5g09740	Symbols: HAM2 | HAM2 (histone acetyltransferase of the MYST family 2); H3/H4 histone acetyltransferase/ histone acetyltransferase/ nucleic acid binding / zinc ion binding | chr5:3021952-3024756 REVERSE	0.2771
at1g32750	Symbols: HAF01, HAF1, HAC13, GTD1, TAF1 | HAF01; DNA binding / histone acetyltransferase | chr1:11846247-11856261 REVERSE	-0.0281459
at1g03650	GCN5-related N-acetyltransferase (GNAT) family protein | chr1:910023-911193 REVERSE	0.0931366
at3g12980	Symbols: HAC5, ATHPCAT4 | HAC5; H3/H4 histone acetyltransferase/ histone acetyltransferase | chr3:4146919-4154895 FORWARD	0.17561
at5g13680	Symbols: ELO2, ABO1 | ABO1 (ABA-OVERLY SENSITIVE 1); transcription elongation regulator | chr5:4410361-4415471 REVERSE	-0.254145
at5g56740	Symbols: HAG2, HAC7, HAG02, HAC07 | HAG2 (HISTONE ACETYLTRANSFERASE OF THE GNAT FAMILY 2); H4 histone acetyltransferase/ histone acetyltransferase | chr5:22952796-22955664 REVERSE	0.0850176
at3g44680	Symbols: HDA9, HDA09 | HDA9 (HISTONE DEACETYLASE 9); histone deacetylase | chr3:16226556-16229954 REVERSE	-0.728875
at5g26040	Symbols: HDA2 | HDA2; histone deacetylase | chr5:9099157-9101636 REVERSE	0.525459
at2g27840	Symbols: HDT4, HDA13, HDT04 | HDT4; histone deacetylase | chr2:11861994-11863884 FORWARD	0.0421093
at5g61070	Symbols: HDA18, ATHDA18 | HDA18; H3/H4 histone acetyltransferase/ histone deacetylase | chr5:24571171-24574372 REVERSE	-0.253205
at5g22650	Symbols: HD2B, HDT02, HDT2, ATHD2B, HDA4, HD2 | HD2B (HISTONE DEACETYLASE 2B); histone deacetylase | chr5:7534017-7536273 FORWARD	-0.257704
at3g18520	Symbols: HDA15, ATHDA15 | HDA15; histone deacetylase | chr3:6361176-6365615 FORWARD	0.188452
at5g09230	Symbols: SRT2 | SRT2 (SIRTUIN 2); DNA binding / NAD or NADH binding / NAD-dependent histone deacetylase/ zinc ion binding | chr5:2871474-2873779 FORWARD	0.117362
at1g08460	Symbols: HDA08, HDA8, ATHDA8 | HDA08; histone deacetylase | chr1:2672451-2674628 FORWARD	-0.00313386
at5g63110	Symbols: HDA6, AXE1, ATHDA6, RTS1, RPD3B, SIL1 | HDA6 (HISTONE DEACETYLASE 6); histone deacetylase | chr5:25315624-25318347 REVERSE	-0.260439
at5g03740	Symbols: HD2C, HDT3 | HD2C (HISTONE DEACETYLASE 2C); histone deacetylase/ nucleic acid binding / transcription repressor/ zinc ion binding | chr5:981876-984200 FORWARD	-0.156281
at4g38130	Symbols: HD1, HDA19, ATHD1, HDA1, RPD3A | HD1 (HISTONE DEACETYLASE 1); basal transcription repressor/ histone deacetylase/ protein binding | chr4:17896292-17899491 REVERSE	-0.333939
at3g44660	Symbols: hda10 | hda10 (histone deacetylase 10); histone deacetylase | chr3:16214964-16215785 REVERSE	0.13543
at5g55760	Symbols: SRT1 | SRT1 (sirtuin 1); DNA binding / NAD or NADH binding / NAD-dependent histone deacetylase/ zinc ion binding | chr5:22567222-22570963 FORWARD	0.291638
at5g67320	Symbols: HOS15 | HOS15 (high expression of osmotically responsive genes 15) | chr5:26857154-26861119 FORWARD	-0.164209
at4g33470	Symbols: hda14, ATHDA14 | hda14 (histone deacetylase 14); histone deacetylase | chr4:16102595-16105493 REVERSE	0.147627
at3g44490	Symbols: hda17 | hda17 (histone deacetylase 17); histone deacetylase | chr3:16097479-16098599 FORWARD	0.237675
at5g61060	Symbols: HDA05, HDA5, ATHDA5 | HDA05 (HISTONE DEACETYLASE 5); histone deacetylase | chr5:24566791-24571066 REVERSE	0.0387123
at3g44750	Symbols: HD2A, ATHD2A, HDA3, HDT1 | HDA3 (HISTONE DEACETYLASE 3); histone deacetylase/ nucleic acid binding / zinc ion binding | chr3:16297979-16299779 FORWARD	-0.117965
at3g48430	Symbols: REF6 | REF6 (RELATIVE OF EARLY FLOWERING 6); nucleic acid binding / transcription factor/ zinc ion binding | chr3:17935609-17940746 FORWARD	0.0318768
at3g20810	transcription factor jumonji (jmjC) domain-containing protein | chr3:7275674-7278379 FORWARD	1.32901
at5g06550	FUNCTIONS IN: molecular_function unknown; INVOLVED IN: cell surface receptor linked signal transduction; EXPRESSED IN: 19 plant structures; EXPRESSED DURING: 12 growth stages; CONTAINS InterPro DOMAIN/s: Cyclin-like F-box (InterPro:IPR001810), Transcription factor jumonji/aspartyl beta-hydroxylase (InterPro:IPR003347), Transcription factor jumonji (InterPro:IPR013129); BEST Arabidopsis thaliana p…	-0.183083
at5g63080	transcription factor jumonji (jmjC) domain-containing protein | chr5:25299935-25302444 REVERSE	0.178908
at2g38950	transcription factor jumonji (jmj) family protein / zinc finger (C5HC2 type) family protein | chr2:16260853-16265219 FORWARD	-0.123192
at1g63490	transcription factor jumonji (jmjC) domain-containing protein | chr1:23544656-23552030 REVERSE	0.0567122
at1g78280	transferase, transferring glycosyl groups | chr1:29452555-29457373 FORWARD	-0.205987
at4g20400	transcription factor jumonji (jmj) family protein / zinc finger (C5HC2 type) family protein | chr4:11008666-11013842 FORWARD	-0.151502
at1g30810	transcription factor | chr1:10936765-10942292 REVERSE	0.138025
at1g08620	transcription factor | chr1:2737031-2743724 FORWARD	-0.0115052
at5g04240	Symbols: ELF6 | ELF6 (EARLY FLOWERING 6); transcription factor | chr5:1169544-1174878 FORWARD	0.0575557
at1g11950	transcription factor | chr1:4034587-4038310 REVERSE	-0.299884
at5g46910	transcription factor jumonji (jmj) family protein | chr5:19047780-19050880 FORWARD	0.0415637
at2g32700	Symbols: LUH | WD-40 repeat family protein | chr2:13866798-13872157 FORWARD	-0.13905
at3g63030	Symbols: MBD4 | MBD4; DNA binding / DNA demethylase/ methyl-CpG binding | chr3:23295343-23296597 FORWARD	0.0906415
at5g35330	Symbols: MBD02, MBD2, ATMBD2 | MBD02 (METHYL-CPG-BINDING DOMAIN PROTEIN 02); DNA binding / DNA demethylase | chr5:13523475-13525787 REVERSE	0.104489
at1g15340	Symbols: MBD10 | MBD10; DNA binding / methyl-CpG binding | chr1:5275677-5277689 REVERSE	-0.226926
at5g59380	Symbols: MBD6, ATMBD6 | MBD6; DNA binding / DNA demethylase/ methyl-CpG binding | chr5:23952261-23953707 FORWARD	-0.302212
at3g15790	Symbols: MBD11, ATMBD11 | MBD11; DNA binding / methyl-CpG binding | chr3:5343016-5344700 FORWARD	0.0558962
at4g22745	Symbols: MBD1 | MBD1; DNA binding / DNA demethylase/ methyl-CpG binding | chr4:11947313-11948757 REVERSE	-0.0894956
at3g01460	Symbols: MBD9, ATMBD9 | MBD9; DNA binding / methyl-CpG binding | chr3:173316-182454 FORWARD	-0.068548
at5g59800	Symbols: MBD7, ATMBD7 | MBD7 (METHYL-CPG-BINDING DOMAIN 7); DNA binding / DNA demethylase/ methyl-CpG binding | chr5:24094474-24096532 REVERSE	0.4863
at1g22310	Symbols: MBD8 | MBD8; methyl-CpG binding | chr1:7881537-7883742 REVERSE	0.428851
at3g46580	Symbols: MBD05, MBD5, ATMBD5 | MBD5 (METHYL-CPG-BINDING DOMAIN PROTEIN 5); DNA binding / methyl-CpG binding | chr3:17148342-17149589 FORWARD	0.0580234
at1g64530	RWP-RK domain-containing protein | chr1:23959661-23963081 FORWARD	-0.0553994
at4g35270	RWP-RK domain-containing protein | chr4:16777338-16780824 REVERSE	-0.308378
at4g35590	RWP-RK domain-containing protein | chr4:16892909-16894865 FORWARD	-0.729166
at2g17150	RWP-RK domain-containing protein | chr2:7466841-7471258 REVERSE	0.126159
at2g43500	RWP-RK domain-containing protein | chr2:18061925-18066639 FORWARD	0.0970203
at4g24020	Symbols: NLP7 | NLP7 (NIN LIKE PROTEIN 7); transcription factor | chr4:12479752-12483993 FORWARD	0.0447667
at1g64280	Symbols: NPR1, SAI1, NIM1, ATNPR1 | NPR1 (NONEXPRESSER OF PR GENES 1); protein binding / transcription activator | chr1:23852748-23855566 REVERSE	-0.00486032
at5g64630	Symbols: FAS2, NFB01, NFB1, MUB3.9 | FAS2 (FASCIATA 2); nucleotide binding / protein binding | chr5:25833174-25836384 FORWARD	0.0563339
at5g23420	Symbols: HMGB6 | HMGB6; transcription factor | chr5:7888513-7890180 REVERSE	-0.102246
at3g51880	Symbols: HMGB1, NFD1 | HMGB1 (HIGH MOBILITY GROUP B 1); DNA binding / chromatin binding / structural constituent of chromatin / transcription factor | chr3:19246991-19249095 REVERSE	0.130778
at3g28730	Symbols: ATHMG, SSRP1, NFD | ATHMG (ARABIDOPSIS THALIANA HIGH MOBILITY GROUP); transcription factor | chr3:10784889-10788729 FORWARD	-0.198161
at4g23800	high mobility group (HMG1/2) family protein | chr4:12390167-12392710 FORWARD	-0.354496
at2g17560	Symbols: HMGB4, NFD4, NFD04 | HMGB4 (HIGH MOBILITY GROUP B 4); DNA binding / chromatin binding / structural constituent of chromatin / transcription factor | chr2:7642165-7643667 REVERSE	0.157858
at4g35570	Symbols: HMGB5, NFD5, HMGD, NFD05 | HMGB5 (HIGH MOBILITY GROUP B 5); DNA binding / chromatin binding / structural constituent of chromatin / transcription factor | chr4:16887165-16888356 REVERSE	0.0600776
at1g76110	high mobility group (HMG1/2) family protein / ARID/BRIGHT DNA-binding domain-containing protein | chr1:28555042-28557586 REVERSE	0.380913
at5g23405	high mobility group (HMG1/2) family protein | chr5:7882848-7884353 REVERSE	0.340559
at1g20693	Symbols: HMGB2, HMG BETA 1, NFD2, NFD02 | HMGB2 (HIGH MOBILITY GROUP B 2); DNA binding / chromatin binding / structural constituent of chromatin / transcription factor | chr1:7176775-7178820 FORWARD	0.157724
at1g20696	Symbols: HMGB3, NFD3, NFD03 | HMGB3 (HIGH MOBILITY GROUP B 3); DNA binding / chromatin binding / structural constituent of chromatin / transcription factor | chr1:7179453-7181499 FORWARD	-0.11838
at3g13350	high mobility group (HMG1/2) family protein / ARID/BRIGHT DNA-binding domain-containing protein | chr3:4335475-4337986 REVERSE	0.0246446
at5g08630	DDT domain-containing protein | chr5:2798281-2803171 REVERSE	0.00784846
at1g05380	DNA binding | chr1:1576863-1582614 FORWARD	-0.124648
at5g12400	PHD finger transcription factor, putative | chr5:4013813-4020909 FORWARD	-0.0641773
at2g36720	PHD finger transcription factor, putative | chr2:15393071-15399418 FORWARD	0.0615034
at1g43770	PHD finger family protein | chr1:16548441-16551909 FORWARD	0.157875
at3g51120	DNA binding / nucleic acid binding / protein binding / zinc ion binding | chr3:18985900-18992010 REVERSE	-0.120567
at5g58610	PHD finger transcription factor, putative | chr5:23686771-23691053 REVERSE	-0.372626
at4g14920	DNA binding / protein binding / zinc ion binding | chr4:8531043-8535842 REVERSE	-0.0504501
at3g14980	PHD finger transcription factor, putative | chr3:5039931-5045403 REVERSE	-0.0524702
at3g53680	PHD finger transcription factor, putative | chr3:19892863-19897412 REVERSE	0.0857686
at3g19380	Symbols: PUB25 | PUB25 (PLANT U-BOX 25); binding / ubiquitin-protein ligase | chr3:6714392-6716099 REVERSE	-0.121087
at3g52450	Symbols: PUB22 | PUB22 (PLANT U-BOX 22); ubiquitin-protein ligase | chr3:19440739-19442383 REVERSE	-0.310778
at3g18710	Symbols: PUB29, ATPUB29 | PUB29 (PLANT U-BOX 29); ubiquitin-protein ligase | chr3:6434083-6435561 REVERSE	-0.0741419
at3g49810	U-box domain-containing protein | chr3:18474537-18476834 REVERSE	0.0961264
at5g64660	Symbols: ATCMPG2, CMPG2 | U-box domain-containing protein | chr5:25841913-25843452 REVERSE	-0.172387
at1g49780	Symbols: PUB26 | PUB26 (PLANT U-BOX 26); binding / ubiquitin-protein ligase | chr1:18428906-18430319 REVERSE	-0.0262287
at1g66160	Symbols: ATCMPG1, CMPG1 | U-box domain-containing protein | chr1:24637196-24638608 FORWARD	-0.316457
at2g35930	Symbols: PUB23 | PUB23 (PLANT U-BOX 23); ubiquitin-protein ligase | chr2:15082855-15084473 REVERSE	-1.0519
at1g16690	transcription factor-related | chr1:5705969-5709533 FORWARD	-0.0986925
at4g02020	Symbols: EZA1, SWN, SDG10 | SWN (SWINGER); transcription factor | chr4:886600-891955 FORWARD	-0.162369
at3g20740	Symbols: FIE, FIS3, FIE1 | FIE (FERTILIZATION-INDEPENDENT ENDOSPERM); nucleotide binding / transcription factor/ transcription regulator | chr3:7248809-7252452 REVERSE	0.00924513
at5g51230	Symbols: EMF2, VEF2, CYR1 | EMF2 (EMBRYONIC FLOWER 2); DNA binding / transcription factor | chr5:20823736-20829564 FORWARD	-0.153476
at4g16845	Symbols: VRN2 | VRN2 (REDUCED VERNALIZATION RESPONSE 2); transcription factor | chr4:9476143-9479878 FORWARD	-0.0585136
at5g65910	BSD domain-containing protein | chr5:26361440-26363460 REVERSE	0.224832
at1g79020	transcription factor-related | chr1:29727123-29730431 REVERSE	0.407231
at5g60100	Symbols: APRR3, PRR3 | APRR3 (ARABIDOPSIS PSEUDO-RESPONSE REGULATOR 3); transcription regulator/ two-component response regulator | chr5:24197999-24201364 REVERSE	0.409983
at2g46790	Symbols: APRR9, PRR9, TL1 | APRR9 (ARABIDOPSIS PSEUDO-RESPONSE REGULATOR 9); protein binding / transcription regulator/ two-component response regulator | chr2:19232649-19235087 FORWARD	-0.176913
at5g61380	Symbols: TOC1, APRR1, PRR1 | TOC1 (TIMING OF CAB EXPRESSION 1); transcription regulator/ two-component response regulator | chr5:24675064-24678550 FORWARD	0.179938
at4g00760	Symbols: APRR8, PRR8 | APRR8 (PSEUDO-RESPONSE REGULATOR 8); transcription regulator/ two-component response regulator | chr4:327025-329048 REVERSE	0.519358
at5g02810	Symbols: PRR7, APRR7 | PRR7 (PSEUDO-RESPONSE REGULATOR 7); transcription regulator/ two-component response regulator | chr5:637897-641977 REVERSE	0.381211
at5g24470	Symbols: APRR5, PRR5 | APRR5 (ARABIDOPSIS PSEUDO-RESPONSE REGULATOR 5); transcription regulator/ two-component response regulator | chr5:8355951-8358873 REVERSE	0.317628
at4g18020	Symbols: APRR2, PRR2 | APRR2; transcription factor/ two-component response regulator | chr4:10003291-10007443 REVERSE	-0.07923
at4g25730	FtsJ-like methyltransferase family protein | chr4:13102679-13106780 REVERSE	-0.161402
at5g09450	pentatricopeptide (PPR) repeat-containing protein | chr5:2941798-2943668 FORWARD	0.00612981
at5g09850	transcription elongation factor-related | chr5:3063251-3065889 REVERSE	0.127455
at4g00200	DNA binding | chr4:82445-84694 REVERSE	-0.0286124
at1g15480	DNA binding | chr1:5318011-5320594 FORWARD	-0.378503
at5g04290	Symbols: KTF1 | KTF1 (KOW DOMAIN-CONTAINING TRANSCRIPTION FACTOR 1); nucleotide binding | chr5:1196069-1202653 FORWARD	-0.360633
at5g27120	SAR DNA-binding protein, putative | chr5:9540925-9543871 FORWARD	-0.521994
at3g61260	DNA-binding family protein / remorin family protein | chr3:22675238-22676788 REVERSE	0.0824545
at5g46640	DNA-binding family protein | chr5:18924477-18926575 FORWARD	0.301114
at5g51590	DNA-binding protein-related | chr5:20956567-20959113 REVERSE	-0.150115
at5g11430	zinc ion binding | chr5:3648054-3652404 FORWARD	-0.110535
at1g17460	Symbols: TRFL3 | TRFL3 (TRF-LIKE 3); DNA binding / transcription factor | chr1:5998814-6002716 FORWARD	0.0753096
at2g45820	DNA-binding protein, putative | chr2:18862953-18864691 REVERSE	-0.230188
at1g02080	transcriptional regulator-related | chr1:373501-386847 FORWARD	0.0308199
at3g05060	SAR DNA-binding protein, putative | chr3:1412867-1415966 REVERSE	-0.270626
at2g29570	Symbols: PCNA2, ATPCNA2 | PCNA2 (PROLIFERATING CELL NUCLEAR ANTIGEN 2); DNA binding / DNA polymerase processivity factor | chr2:12649906-12651703 REVERSE	-0.340848
at1g34360	translation initiation factor 3 (IF-3) family protein | chr1:12542863-12546172 FORWARD	0.0818275
at1g19340	methyltransferase MT-A70 family protein | chr1:6684751-6687116 FORWARD	0.250815
at2g25640	zinc ion binding | chr2:10910498-10913969 FORWARD	-0.253409
at4g04800	Symbols: ATMSRB3 | methionine sulfoxide reductase domain-containing protein / SeIR domain-containing protein | chr4:2439546-2441205 FORWARD	-0.321853
at4g04830	Symbols: ATMSRB5 | methionine sulfoxide reductase domain-containing protein / SeIR domain-containing protein | chr4:2445859-2447086 FORWARD	0.583708
at3g48670	XH/XS domain-containing protein / XS zinc finger domain-containing protein | chr3:18030781-18034065 FORWARD	-0.180369
at5g49700	DNA-binding protein-related | chr5:20192599-20193429 FORWARD	-0.268141
at4g01990	pentatricopeptide (PPR) repeat-containing protein | chr4:871145-872913 REVERSE	-0.104459
at1g07590	pentatricopeptide (PPR) repeat-containing protein | chr1:2336523-2339391 REVERSE	0.761587
at4g17950	DNA-binding family protein | chr4:9966990-9969232 REVERSE	-0.240834
at4g12540	unknown protein | chr4:7429876-7431602 REVERSE	-0.0457755
at4g11400	ARID/BRIGHT DNA-binding domain-containing protein / ELM2 domain-containing protein / Myb-like DNA-binding domain-containing protein | chr4:6938717-6940539 FORWARD	0.296352
at1g44770	unknown protein | chr1:16907539-16909495 REVERSE	0.126373
at1g56110	Symbols: NOP56 | NOP56 (Arabidopsis homolog of nucleolar protein Nop56) | chr1:20984389-20986951 REVERSE	-0.303655
at1g03530	Symbols: ATNAF1, NAF1 | NAF1 (NUCLEAR ASSEMBLY FACTOR 1) | chr1:880496-883391 REVERSE	-0.27493
at4g12750	sequence-specific DNA binding / transcription factor | chr4:7497814-7503643 REVERSE	-0.0288134
at5g60410	Symbols: ATSIZ1, SIZ1 | SIZ1; DNA binding / SUMO ligase | chr5:24294890-24301115 FORWARD	0.0840296
at1g77800	PHD finger family protein | chr1:29253396-29260617 FORWARD	-0.044661
at4g22770	DNA-binding family protein | chr4:11963628-11965684 REVERSE	-0.0371824
at5g60170	RNA binding / nucleic acid binding / nucleotide binding / protein binding / zinc ion binding | chr5:24227417-24232873 FORWARD	0.239918
at1g80270	DNA-binding protein, putative | chr1:30180988-30183507 FORWARD	-0.333088
at4g25320	DNA-binding protein-related | chr4:12954077-12956543 FORWARD	0.00137768
at1g68580	agenet domain-containing protein / bromo-adjacent homology (BAH) domain-containing protein | chr1:25752735-25756076 FORWARD	0.0119063
at1g15720	Symbols: TRFL5 | TRFL5 (TRF-LIKE 5); DNA binding / transcription factor | chr1:5406025-5407486 FORWARD	-0.109106
at5g52890	AT hook motif-containing protein | chr5:21444835-21447240 REVERSE	-0.122672
at3g24010	Symbols: ING1, ATING1 | ING1 (INHIBITOR OF GROWTH 1); DNA binding / methylated histone residue binding | chr3:8675956-8678220 REVERSE	0.210314
at5g22760	PHD finger family protein | chr5:7571635-7577866 FORWARD	0.1082
at1g68730	zinc finger (DNL type) family protein | chr1:25810321-25811128 REVERSE	-0.248431
at3g22220	hAT dimerisation domain-containing protein | chr3:7839616-7842874 REVERSE	-0.299411
at3g17450	hAT dimerisation domain-containing protein | chr3:5972671-5976118 REVERSE	-0.325233
at3g24870	DNA binding | chr3:9074665-9084278 REVERSE	-0.203557
at2g42940	DNA-binding family protein | chr2:17862254-17863456 REVERSE	1.20342
at5g63700	zinc finger (C3HC4 type RING finger) family protein | chr5:25493934-25497632 REVERSE	0.173235
at3g26910	hydroxyproline-rich glycoprotein family protein | chr3:9915128-9918743 REVERSE	-0.00941101
at1g48610	AT hook motif-containing protein | chr1:17970678-17973303 REVERSE	0.0122303
at1g51540	INVOLVED IN: biological_process unknown; LOCATED IN: Golgi apparatus; EXPRESSED IN: 22 plant structures; EXPRESSED DURING: 13 growth stages; CONTAINS InterPro DOMAIN/s: Galactose oxidase/kelch, beta-propeller (InterPro:IPR011043), Kelch repeat type 1 (InterPro:IPR006652), Kelch repeat type 2 (InterPro:IPR011498), Kelch related (InterPro:IPR013089), Kelch-type beta propeller (InterPro:IPR015915); …	-0.105471
at1g04950	Symbols: TAFII59, TAF6, ATTAF6 | TAF6 (TBP-ASSOCIATED FACTOR 6); DNA binding / RNA polymerase II transcription factor/ transcription initiation factor | chr1:1403085-1407468 REVERSE	0.153194
at1g08370	Symbols: DCP1, ATDCP1 | DCP1 (decapping 1); m7G(5')pppN diphosphatase/ protein homodimerization | chr1:2638181-2640554 FORWARD	-0.0659132
at1g76010	nucleic acid binding | chr1:28528077-28530790 REVERSE	0.0134724
at5g54930	AT hook motif-containing protein | chr5:22305734-22307564 REVERSE	0.131956
at1g02150	pentatricopeptide (PPR) repeat-containing protein | chr1:408622-410611 FORWARD	-0.222115
at1g04020	Symbols: ATBARD1, BARD1 | BARD1 (BREAST CANCER ASSOCIATED RING 1); DNA binding / transcription coactivator | chr1:1036537-1040224 FORWARD	-0.0306639
at1g54390	Symbols: ING2 | PHD finger protein-related | chr1:20304583-20307024 REVERSE	0.274798
at3g17460	PHD finger family protein | chr3:5976949-5977545 REVERSE	-0.383578
at5g07030	aspartic-type endopeptidase | chr5:2183360-2185972 REVERSE	0.109421
at2g33620	DNA-binding family protein / AT-hook protein 1 (AHP1) | chr2:14234220-14236883 FORWARD	0.0598016
at1g14410	Symbols: ATWHY1, PTAC1, WHY1 | WHY1 (WHIRLY 1); DNA binding / telomeric DNA binding | chr1:4929123-4930904 REVERSE	0.0563289
at3g49410	unknown protein | chr3:18324746-18329191 FORWARD	0.0667689
at1g14490	DNA-binding protein-related | chr1:4958514-4959325 REVERSE	0.233651
at1g29220	transcriptional regulator family protein | chr1:10210520-10212722 REVERSE	0.000273035
at1g10200	Symbols: WLIM1 | WLIM1; transcription factor/ zinc ion binding | chr1:3346390-3347885 REVERSE	0.307229
at2g41350	unknown protein | chr2:17231341-17233458 FORWARD	-0.32197
at4g28830	methyltransferase/ nucleic acid binding | chr4:14232446-14234042 FORWARD	0.111494
at3g20280	PHD finger family protein | chr3:7071193-7074641 FORWARD	0.0480707
at4g39680	SAP domain-containing protein | chr4:18414306-18417530 REVERSE	0.0933127
at1g01210	DNA-directed RNA polymerase III family protein | chr1:88898-89745 FORWARD	0.337809
at1g23230	unknown protein | chr1:8244440-8251741 FORWARD	-0.284322
at3g43240	ARID/BRIGHT DNA-binding domain-containing protein | chr3:15209936-15214742 REVERSE	-0.229465
at5g10940	transducin family protein / WD-40 repeat family protein | chr5:3448636-3454231 REVERSE	0.112963
at5g19520	Symbols: MSL9 | MSL9 (MECHANOSENSITIVE CHANNEL OF SMALL CONDUCTANCE-LIKE 9); mechanically-gated ion channel | chr5:6585421-6588936 FORWARD	-0.381106
at2g19260	ELM2 domain-containing protein / PHD finger family protein | chr2:8356141-8360169 FORWARD	0.203264
at4g11560	bromo-adjacent homology (BAH) domain-containing protein | chr4:6999896-7003493 REVERSE	-0.0967562
at1g07370	Symbols: PCNA1 | PCNA1 (PROLIFERATING CELLULAR NUCLEAR ANTIGEN); DNA binding / DNA polymerase processivity factor/ protein binding | chr1:2263140-2264551 FORWARD	-0.171416
at4g04840	Symbols: ATMSRB6 | methionine sulfoxide reductase domain-containing protein / SeIR domain-containing protein | chr4:2449560-2451589 FORWARD	-0.671926
at5g55600	agenet domain-containing protein / bromo-adjacent homology (BAH) domain-containing protein | chr5:22521849-22525645 REVERSE	0.121233
at4g09980	Symbols: EMB1691 | EMB1691 (EMBRYO DEFECTIVE 1691); S-adenosylmethionine-dependent methyltransferase/ methyltransferase/ nucleic acid binding | chr4:6247735-6252288 REVERSE	-0.364843
at1g63480	DNA-binding family protein | chr1:23539557-23542137 REVERSE	0.192479
at3g15590	DNA-binding protein, putative | chr3:5275401-5277991 REVERSE	-0.17351
at5g19490	DNA binding / sequence-specific DNA binding | chr5:6576769-6578273 REVERSE	0.176739
at1g68030	PHD finger protein-related | chr1:25500378-25501544 REVERSE	0.525623
at4g10600	PHD finger family protein | chr4:6547786-6548864 REVERSE	-0.10822
at3g61310	DNA-binding family protein | chr3:22690596-22692834 REVERSE	0.00541229
at2g47790	transducin family protein / WD-40 repeat family protein | chr2:19570964-19573027 REVERSE	-0.00441545
at3g52170	DNA binding | chr3:19346799-19349513 REVERSE	-0.263043
at3g02400	forkhead-associated domain-containing protein / FHA domain-containing protein / AT hook motif-containing protein | chr3:489830-491587 FORWARD	-0.463164
at5g15020	Symbols: SNL2 | SNL2 (SIN3-LIKE 2) | chr5:4859127-4866031 REVERSE	-0.152508
at4g01960	unknown protein | chr4:851210-853165 REVERSE	-0.0157901
at2g42190	unknown protein | chr2:17582869-17584194 FORWARD	0.330835
at3g04590	DNA-binding family protein | chr3:1238853-1241640 REVERSE	-0.109408
at5g48090	Symbols: ELP1 | ELP1 (EDM2-LIKE PROTEIN1) | chr5:19484165-19488657 FORWARD	0.495946
at3g05210	Symbols: ERCC1, UVR7 | ERCC1; 5'-flap endonuclease | chr3:1479538-1482042 FORWARD	0.277884
at5g24450	unknown protein | chr5:8348242-8353303 FORWARD	-0.0398104
at1g63850	PRLI-interacting factor-related | chr1:23696962-23698708 FORWARD	-0.2972
at1g72650	Symbols: TRFL6 | TRFL6 (TRF-LIKE 6); DNA binding / transcription factor | chr1:27349467-27353740 FORWARD	0.254066
at5g23920	unknown protein | chr5:8073224-8074170 REVERSE	0.410964
at5g05140	transcription elongation factor-related | chr5:1519913-1522667 FORWARD	0.536839
at1g20220	nucleic acid binding | chr1:7004879-7007651 REVERSE	-0.335484
at3g08020	protein binding / zinc ion binding | chr3:2557437-2561802 REVERSE	0.143455
at2g18090	PHD finger family protein / SWIB complex BAF60b domain-containing protein / GYF domain-containing protein | chr2:7864314-7867766 FORWARD	0.0759749
at5g43500	Symbols: ATARP9 | ATARP9 (ACTIN-RELATED PROTEIN 9); protein binding | chr5:17469675-17473591 FORWARD	-0.117472
at1g50620	PHD finger family protein | chr1:18748537-18751338 FORWARD	0.065846
at1g59890	Symbols: SNL5 | SNL5 (SIN3-LIKE 5) | chr1:22043830-22051061 FORWARD	-0.279696
at1g13790	XH/XS domain-containing protein / XS zinc finger domain-containing protein | chr1:4727438-4730425 FORWARD	-0.136808
at2g46040	ARID/BRIGHT DNA-binding domain-containing protein / ELM2 domain-containing protein | chr2:18935301-18938447 REVERSE	0.0395739
at5g61150	Symbols: VIP4 | VIP4 (VERNALIZATION INDEPENDENCE 4); protein binding | chr5:24603656-24607725 REVERSE	-0.396946
at1g77250	PHD finger family protein | chr1:29020265-29023474 REVERSE	0.0829718
at4g21705	pentatricopeptide (PPR) repeat-containing protein | chr4:11532971-11534847 REVERSE	-0.261437
at1g73230	nascent polypeptide-associated complex (NAC) domain-containing protein | chr1:27540228-27541944 REVERSE	0.00718007
at1g15910	XH/XS domain-containing protein / XS zinc finger domain-containing protein | chr1:5465336-5469125 FORWARD	-0.563666
at5g62260	DNA binding | chr5:25009027-25011588 FORWARD	0.401927
at2g20710	pentatricopeptide (PPR) repeat-containing protein | chr2:8926033-8927844 FORWARD	-0.0362365
at5g25520	transcription elongation factor-related | chr5:8885088-8889620 FORWARD	-0.0610841
at5g47430	zinc ion binding | chr5:19235631-19241221 REVERSE	-0.0820192
at5g05660	Symbols: ATNFXL2 | ATNFXL2; protein binding / transcription factor/ zinc ion binding | chr5:1690851-1695467 REVERSE	-0.288166
at3g45830	unknown protein | chr3:16841277-16845541 FORWARD	-0.189487
at1g67590	remorin family protein | chr1:25333058-25334647 REVERSE	-0.268693
at1g53670	Symbols: MSRB1, ATMSRB1 | MSRB1 (methionine sulfoxide reductase B 1); peptide-methionine-(S)-S-oxide reductase | chr1:20036641-20038219 FORWARD	-0.32795
at5g18230	transcription regulator NOT2/NOT3/NOT5 family protein | chr5:6021444-6027249 REVERSE	-0.11121
at1g60770	pentatricopeptide (PPR) repeat-containing protein | chr1:22366701-22368714 REVERSE	-0.249163
at4g02560	Symbols: LD | LD (luminidependens); transcription factor | chr4:1123490-1128421 REVERSE	0.3005
at5g27460	pentatricopeptide (PPR) repeat-containing protein | chr5:9693262-9694840 REVERSE	0.0679371
at1g02370	pentatricopeptide (PPR) repeat-containing protein | chr1:474500-476511 FORWARD	-0.257816
at5g55390	Symbols: EDM2 | EDM2; transcription factor | chr5:22447966-22454414 REVERSE	0.276
at4g02820	pentatricopeptide (PPR) repeat-containing protein | chr4:1258568-1260665 FORWARD	-0.192903
at4g12080	DNA-binding family protein | chr4:7239219-7241494 FORWARD	-0.195393
at2g36740	Symbols: SWC2, ATSWC2 | SWC2; DNA binding / transcription factor | chr2:15406690-15409835 REVERSE	-0.0095645
at3g58470	methyltransferase/ nucleic acid binding | chr3:21626671-21628569 REVERSE	0.0902687
at3g28720	unknown protein | chr3:10782276-10784447 FORWARD	-0.0826601
at1g75560	zinc knuckle (CCHC-type) family protein | chr1:28371141-28373241 REVERSE	0.0220675
at2g26780	binding | chr2:11410076-11423776 FORWARD	-0.0854708
at1g10170	Symbols: ATNFXL1 | ATNFXL1 (ARABIDOPSIS THALIANA NF-X-LIKE 1); protein binding / transcription factor/ zinc ion binding | chr1:3333595-3337491 REVERSE	-0.0057978
at5g27610	Symbols: ATALY1, ALY1 | DNA binding / transcription factor | chr5:9764135-9769903 FORWARD	0.0383038
at1g80790	XH/XS domain-containing protein / XS zinc finger domain-containing protein | chr1:30359723-30363307 FORWARD	-0.0637168
at5g14510	armadillo/beta-catenin repeat family protein | chr5:4677973-4679194 REVERSE	0.266993
at1g63470	DNA-binding family protein | chr1:23536519-23539220 REVERSE	0.189269
at1g77860	Symbols: KOM | KOM (KOMPEITO) | chr1:29282643-29284458 REVERSE	0.124736
at5g27650	PWWP domain-containing protein | chr5:9785407-9789232 FORWARD	-0.173482
at2g48160	EXPRESSED IN: 23 plant structures; EXPRESSED DURING: 13 growth stages; CONTAINS InterPro DOMAIN/s: Regulation of nuclear pre-mRNA protein (InterPro:IPR006569), PWWP (InterPro:IPR000313); BEST Arabidopsis thaliana protein match is: PWWP domain-containing protein (TAIR:AT3G63070.1); Has 1292 Blast hits to 1135 proteins in 175 species: Archae - 2; Bacteria - 174; Metazoa - 679; Fungi - 194; Plants -…	-0.281517
at3g05430	PWWP domain-containing protein | chr3:1567625-1571072 FORWARD	-0.0894226
at5g02950	PWWP domain-containing protein | chr5:690782-693010 FORWARD	0.0601012
at3g09670	PWWP domain-containing protein | chr3:2966375-2968972 FORWARD	-0.146349
at3g21295	FUNCTIONS IN: molecular_function unknown; INVOLVED IN: biological_process unknown; LOCATED IN: cellular_component unknown; CONTAINS InterPro DOMAIN/s: PWWP (InterPro:IPR000313); BEST Arabidopsis thaliana protein match is: unknown protein (TAIR:AT1G51745.1); Has 428 Blast hits to 314 proteins in 77 species: Archae - 0; Bacteria - 111; Metazoa - 87; Fungi - 55; Plants - 63; Viruses - 0; Other Eukar…	0.0557466
at5g40340	PWWP domain-containing protein | chr5:16131654-16134916 REVERSE	-0.186753
at5g08230	PWWP domain-containing protein | chr5:2641394-2649788 REVERSE	-0.179948
at3g27860	PWWP domain-containing protein | chr3:10326128-10328086 FORWARD	-0.27934
at5g23150	Symbols: HUA2 | HUA2 (ENHANCER OF AG-4 2); transcription factor | chr5:7785835-7792489 FORWARD	-0.168437
at3g63070	PWWP domain-containing protein | chr3:23302365-23309658 FORWARD	-0.276751
at1g77300	Symbols: EFS, SDG8, CCR1 | EFS (EARLY FLOWERING IN SHORT DAYS); histone methyltransferase(H3-K36 specific) / histone methyltransferase(H3-K4 specific) | chr1:29039922-29048810 REVERSE	-0.199198
at2g22740	Symbols: SUVH6 | SUVH6; methyl-CpG binding / methyl-CpNpG binding / methyl-CpNpN binding / methyltransferase | chr2:9662638-9666981 REVERSE	-0.0644174
at3g03750	Symbols: SUVR3, SDG20 | SET domain-containing protein | chr3:939952-942094 FORWARD	-0.0222005
at5g04940	Symbols: SUVH1 | SUVH1 (SU(VAR)3-9 HOMOLOG 1); histone methyltransferase | chr5:1454167-1456990 REVERSE	-0.101451
at5g24330	Symbols: ATXR6, SDG34 | ATXR6; DNA binding / protein binding | chr5:8295147-8297068 REVERSE	0.119922
at1g26761	unknown protein | chr1:9250224-9251644 REVERSE	-0.441813
at3g07670	SET domain-containing protein | chr3:2451608-2454860 FORWARD	0.00443606
at1g04050	Symbols: SUVR1, SDG13 | SUVR1 (ARABIDOPSIS HOMOLOG OF SU(VAR)3-9 1); histone-lysine N-methyltransferase/ zinc ion binding | chr1:1045598-1049297 REVERSE	0.245615
at3g21820	Symbols: ATXR2, SDG36 | ATXR2 (HISTONE-LYSINE N-METHYLTRANSFERASE ATXR2); zinc ion binding | chr3:7688434-7691504 REVERSE	-0.110404
at1g76710	Symbols: SDG26 | SDG26 (SET DOMAIN GROUP 26); histone-lysine N-methyltransferase | chr1:28789729-28792676 REVERSE	0.230452
at4g13460	Symbols: SUVH9, SDG22, SET22 | SUVH9; histone-lysine N-methyltransferase/ zinc ion binding | chr4:7824034-7826960 REVERSE	-0.407273
at2g18850	FUNCTIONS IN: molecular_function unknown; INVOLVED IN: biological_process unknown; EXPRESSED IN: 22 plant structures; EXPRESSED DURING: 13 growth stages; CONTAINS InterPro DOMAIN/s: SET (InterPro:IPR001214); BEST Arabidopsis thaliana protein match is: SET domain-containing protein (TAIR:AT3G07670.1); Has 597 Blast hits to 594 proteins in 119 species: Archae - 0; Bacteria - 0; Metazoa - 207; Fungi…	-0.0893932
at5g13960	Symbols: SUVH4, KYP, SDG33 | SUVH4 (SU(VAR)3-9 HOMOLOG 4); double-stranded methylated DNA binding / histone methyltransferase(H3-K9 specific) / methyl-CpG binding / methyl-CpNpG binding / methyl-CpNpN binding | chr5:4501447-4506188 FORWARD	0.0120049
at2g31650	Symbols: ATX1, SDG27 | ATX1 (ARABIDOPSIS HOMOLOGUE OF TRITHORAX); histone-lysine N-methyltransferase/ phosphatidylinositol-5-phosphate binding | chr2:13455272-13462181 REVERSE	0.0520114
at2g17900	Symbols: SDG37 | SDG37; zinc ion binding | chr2:7773328-7776683 REVERSE	0.443029
at1g26760	Symbols: ATXR1, SDG35 | SDG35 (SET DOMAIN PROTEIN 35); binding | chr1:9248152-9249943 REVERSE	-0.0550469
at5g42400	Symbols: ATXR7, SDG25 | SDG25 (SET DOMAIN PROTEIN 25) | chr5:16954469-16960671 REVERSE	-0.346267
at2g19640	Symbols: ASHR2 | ASHR2 (ASH1-RELATED PROTEIN 2) | chr2:8491388-8492920 FORWARD	-0.0864221
at5g09790	Symbols: ATXR5, SDG15 | ATXR5; DNA binding / protein binding | chr5:3038981-3040970 REVERSE	0.104706
at4g15180	Symbols: SDG2, ATXR3 | SDG2 (SET DOMAIN-CONTAINING PROTEIN 2) | chr4:8651406-8662587 FORWARD	-0.0267705
at5g43990	Symbols: SUVR2, SDG18 | SUVR2; histone-lysine N-methyltransferase/ zinc ion binding | chr5:17697889-17702005 FORWARD	0.0377571
at5g14260	SET domain-containing protein | chr5:4600996-4604447 FORWARD	-0.246971
at4g27910	Symbols: ATX4, SDG16 | SDG16 (SET DOMAIN PROTEIN 16); protein binding / zinc ion binding | chr4:13894694-13900474 FORWARD	0.0958386
at2g44150	Symbols: ASHH3, SDG7 | ASHH3 (HISTONE-LYSINE N-METHYLTRANSFERASE ASHH3); histone-lysine N-methyltransferase | chr2:18258610-18261442 FORWARD	-0.0261504
at4g30860	Symbols: ASHR3, SDG4 | SDG4 (SET DOMAIN GROUP 4); histone methyltransferase | chr4:15024472-15027616 FORWARD	0.0493981
at5g17240	Symbols: SDG40 | SDG40 (SET DOMAIN GROUP 40) | chr5:5666852-5668907 FORWARD	0.735343
at1g05830	Symbols: ATX2, SDG30 | ATX2 (ARABIDOPSIS TRITHORAX-LIKE PROTEIN 2); DNA binding / histone methyltransferase(H3-K4 specific) | chr1:1754244-1761817 FORWARD	0.050798
at2g33290	Symbols: SUVH2, SDG3, ATSUVH2 | SUVH2 (SU(VAR)3-9 HOMOLOG 2); histone methyltransferase | chr2:14109964-14112387 FORWARD	-0.149129
at3g04380	Symbols: SUVR4, SDG31 | SUVR4; histone-lysine N-methyltransferase | chr3:1161387-1164929 FORWARD	-0.0506077
at1g73100	Symbols: SUVH3, SDG19 | SUVH3 (SU(VAR)3-9 HOMOLOG 3); histone methyltransferase | chr1:27491184-27494182 FORWARD	0.0513812
at5g53430	Symbols: SDG29, SET29, ATX5 | SDG29 (SET DOMAIN GROUP 29); DNA binding / protein binding / zinc ion binding | chr5:21677146-21683494 FORWARD	-0.00251119
at2g35160	Symbols: SUVH5, SGD9 | SUVH5 (SU(VAR)3-9 HOMOLOG 5); histone methyltransferase | chr2:14822824-14826162 FORWARD	0.218368
at3g61740	Symbols: SDG14, ATX3 | SDG14 (SET DOMAIN PROTEIN 14); DNA binding / protein binding / zinc ion binding | chr3:22850837-22856972 REVERSE	0.119182
at3g55080	SET domain-containing protein | chr3:20411399-20415897 REVERSE	0.130336
at5g38110	Symbols: SGA1, SGA01, ASF1B | ASF1B (ANTI- SILENCING FUNCTION 1B) | chr5:15208470-15210215 FORWARD	-0.173673
at1g66740	Symbols: AtSP7, SP7, SGA2, ASF1A | SGA2 | chr1:24892340-24893766 FORWARD	0.162009
at1g03150	GCN5-related N-acetyltransferase (GNAT) family protein | chr1:756414-758612 FORWARD	0.027784
at1g17730	Symbols: VPS46.1 | VPS46.1 (VACUOLAR PROTEIN SORTING 46.1) | chr1:6099089-6100315 FORWARD	-0.296616
at4g29160	Symbols: SNF7.1 | SNF7.1 | chr4:14380753-14382666 FORWARD	-0.210327
at3g10640	Symbols: VPS60.1 | VPS60.1 | chr3:3323310-3325039 REVERSE	-0.0247529
at5g44560	Symbols: VPS2.2 | VPS2.2 | chr5:17945957-17948400 FORWARD	0.0934933
at3g62080	SNF7 family protein | chr3:22986174-22988777 FORWARD	0.02988
at1g73030	Symbols: VPS46.2 | VPS46.2 | chr1:27473826-27475122 FORWARD	-0.215587
at2g06530	Symbols: VPS2.1 | VPS2.1 | chr2:2588545-2590453 REVERSE	-0.346601
at5g22950	Symbols: VPS24.1 | VPS24.1 | chr5:7681305-7682903 FORWARD	-0.144288
at2g19830	Symbols: SNF7.2, VPS32 | SNF7.2 | chr2:8557729-8559741 REVERSE	-0.19092
at1g03950	Symbols: VPS2.3 | VPS2.3 (VACUOLAR PROTEIN SORTING-ASSOCIATED PROTEIN 2.3) | chr1:1011172-1013365 REVERSE	-0.0934287
at5g63880	Symbols: VPS20.1 | VPS20.1 | chr5:25563733-25565498 FORWARD	0.194349
at5g09260	Symbols: VPS20.2 | VPS20.2 (VACUOLAR PROTEIN SORTING-ASSOCIATED PROTEIN 20.2) | chr5:2876753-2878700 FORWARD	0.193641
at5g04850	Symbols: VPS60.2 | VPS60.2 | chr5:1408058-1409892 REVERSE	0.0339928
at5g67480	Symbols: BT4 | BT4 (BTB AND TAZ DOMAIN PROTEIN 4); protein binding / transcription regulator | chr5:26930940-26932756 REVERSE	0.0686651
at4g00980	zinc knuckle (CCHC-type) family protein | chr4:422478-424588 REVERSE	0.368588
at4g19190	zinc knuckle (CCHC-type) family protein | chr4:10493247-10496160 FORWARD	0.0926276
at5g52380	zinc knuckle (CCHC-type) family protein | chr5:21261353-21263151 REVERSE	0.019565
at3g02820	zinc knuckle (CCHC-type) family protein | chr3:611524-613448 FORWARD	0.0600658
at5g07350	tudor domain-containing protein / nuclease family protein | chr5:2319790-2325419 REVERSE	-0.353186
at3g62330	zinc knuckle (CCHC-type) family protein | chr3:23062819-23065419 REVERSE	-1.56e-05
at3g24070	zinc knuckle (CCHC-type) family protein | chr3:8693085-8694709 FORWARD	-0.0810643
at5g61780	tudor domain-containing protein / nuclease family protein | chr5:24821258-24826969 FORWARD	-0.266983
at3g43590	zinc knuckle (CCHC-type) family protein | chr3:15509621-15512574 FORWARD	0.0366087
at5g49400	zinc knuckle (CCHC-type) family protein | chr5:20030700-20032175 FORWARD	-0.230532
at4g39260	Symbols: CCR1, ATGRP8, GR-RBP8, GRP8 | GR-RBP8; RNA binding / nucleic acid binding / nucleotide binding | chr4:18273899-18275079 REVERSE	0.12826
at2g21060	Symbols: ATGRP2B | ATGRP2B (GLYCINE-RICH PROTEIN 2B); DNA binding / nucleic acid binding / zinc ion binding | chr2:9036793-9037650 REVERSE	-0.157949
at3g28920	Symbols: AtHB34 | AtHB34 (ARABIDOPSIS THALIANA HOMEOBOX PROTEIN 34); DNA binding / transcription factor | chr3:10940446-10941833 REVERSE	-0.190003
at3g50890	Symbols: AtHB28 | AtHB28 (ARABIDOPSIS THALIANA HOMEOBOX PROTEIN 28); DNA binding / transcription factor | chr3:18916166-18917328 FORWARD	0.0193382
at1g75240	Symbols: AtHB33 | AtHB33 (ARABIDOPSIS THALIANA HOMEOBOX PROTEIN 33); DNA binding / transcription factor | chr1:28241072-28242756 FORWARD	-0.181788
at1g14440	Symbols: AtHB31 | AtHB31 (ARABIDOPSIS THALIANA HOMEOBOX PROTEIN 31); DNA binding / transcription factor | chr1:4938824-4940903 REVERSE	-0.00624039
at5g15210	Symbols: ATHB30, ZFHD3 | ATHB30 (ARABIDOPSIS THALIANA HOMEOBOX PROTEIN 30); DNA binding / transcription factor | chr5:4937579-4939007 REVERSE	0.0623791
at5g39760	Symbols: AtHB23 | AtHB23 (ARABIDOPSIS THALIANA HOMEOBOX PROTEIN 23); DNA binding / transcription factor | chr5:15911416-15912830 FORWARD	-0.230404
at1g69600	Symbols: ZFHD1, ATHB29 | ZFHD1 (ZINC FINGER HOMEODOMAIN 1); DNA binding / transcription activator/ transcription factor | chr1:26182470-26183198 FORWARD	-0.383525
at1g14687	Symbols: AtHB32 | AtHB32 (ARABIDOPSIS THALIANA HOMEOBOX PROTEIN 32); DNA binding / transcription factor | chr1:5047803-5048612 FORWARD	-0.0610741
at5g65410	Symbols: ATHB25, ZFHD2, HB25 | HB25 (HOMEOBOX PROTEIN 25); DNA binding / sequence-specific DNA binding / transcription factor/ transcription regulator | chr5:26136094-26137183 FORWARD	-0.155734
at2g02540	Symbols: ATHB21, ZFHD4 | ATHB21 (ARABIDOPSIS THALIANA HOMEOBOX PROTEIN 21); DNA binding / transcription activator/ transcription factor | chr2:683647-685309 FORWARD	-0.102481
at5g42780	Symbols: AtHB27 | AtHB27 (ARABIDOPSIS THALIANA HOMEOBOX PROTEIN 27); DNA binding / transcription factor | chr5:17154776-17155757 FORWARD	-0.162363
at2g18350	Symbols: AtHB24 | AtHB24 (ARABIDOPSIS THALIANA HOMEOBOX PROTEIN 24); DNA binding / transcription factor | chr2:7971017-7972081 REVERSE	-0.228374
at4g24660	Symbols: ATHB22, MEE68 | ATHB22 (HOMEOBOX PROTEIN 22); DNA binding / transcription factor | chr4:12724743-12725637 REVERSE	-0.076389
at3g09735	DNA-binding S1FA family protein | chr3:2986626-2987969 REVERSE	0.132774
at2g37120	DNA-binding S1FA family protein | chr2:15594030-15594961 REVERSE	-0.0925135
at3g53370	DNA-binding S1FA family protein | chr3:19787894-19788843 REVERSE	0.561324
at2g02740	Symbols: ATWHY3, PTAC11, WHY3 | WHY3 (WHIRLY 3); DNA binding | chr2:769344-771235 FORWARD	0.020624
at3g52910	Symbols: AtGRF4 | AtGRF4 (GROWTH-REGULATING FACTOR 4); transcription activator | chr3:19616021-19618449 REVERSE	0.0300799
at4g19045	protein binding | chr4:10438024-10439900 REVERSEweakly similar to ( 197)AT4G19050mob1/phocein family protein | chr4:10438224-10443797 REVERSE	0.362277
at1g33420	PHD finger family protein | chr1:12120886-12123576 REVERSE	0.294108
at2g32550	rcd1-like cell differentiation family protein | chr2:13819379-13822839 FORWARD	0.143549
at4g00840	zinc ion binding | chr4:355258-357279 REVERSE	0.285456
at3g10820	DNA binding / protein binding / transcription regulator | chr3:3387200-3389505 FORWARD	0.627223
at4g36970	remorin family protein | chr4:17429744-17431685 REVERSE	0.104684
at5g61190	zinc finger protein-related | chr5:24615480-24620053 FORWARD	0.00289182
at1g69420	zinc finger (DHHC type) family protein | chr1:26093196-26096907 FORWARD	-0.0153321
at4g39100	Symbols: SHL1 | SHL1 (short life); transcription factor/ zinc-mediated transcriptional activator | chr4:18217939-18220282 REVERSE	0.181576
at5g37340	zinc finger (ZPR1-type) family protein | chr5:14787264-14792771 REVERSE	-0.0241817
at1g53490	DNA binding | chr1:19963267-19966952 FORWARD	0.160358
at3g04970	zinc finger (DHHC type) family protein | chr3:1376175-1378500 FORWARD	0.385603
at5g15810	N2,N2-dimethylguanosine tRNA methyltransferase family protein | chr5:5157798-5161358 FORWARD	-0.186064
at1g21000	zinc-binding family protein | chr1:7337728-7339452 FORWARD	0.359506
at1g65260	Symbols: PTAC4 | PTAC4 (PLASTID TRANSCRIPTIONALLY ACTIVE4) | chr1:24236258-24240705 FORWARD	-0.0517426
at1g55750	transcription factor-related | chr1:20840195-20845182 REVERSE	0.00636124
at1g62110	mitochondrial transcription termination factor family protein / mTERF family protein | chr1:22957876-22959711 REVERSE	-0.232214
at1g30460	Symbols: CPSF30, ATCPSF30 | CPSF30; RNA binding / calmodulin binding / endonuclease/ nucleic acid binding / protein binding | chr1:10770813-10775402 REVERSE	0.0793514
at3g21810	zinc finger (CCCH-type) family protein | chr3:7684430-7688616 FORWARD	0.16263
at5g10770	chloroplast nucleoid DNA-binding protein, putative | chr5:3403110-3405448 REVERSE	-0.04993
at4g22820	zinc finger (AN1-like) family protein | chr4:11987705-11989006 REVERSE	-0.00690796
at1g01930	zinc finger protein-related | chr1:319836-322860 REVERSE	-0.0330794
at4g23540	binding | chr4:12280413-12286420 REVERSE	-0.202649
at4g38160	Symbols: pde191 | pde191 (pigment defective 191) | chr4:17902273-17904300 FORWARD	-0.174681
at3g60800	zinc finger (DHHC type) family protein | chr3:22467173-22469592 REVERSE	0.164774
at3g51180	zinc finger (CCCH-type) family protein | chr3:19013390-19016185 FORWARD	0.225771
at5g59730	Symbols: ATEXO70H7 | ATEXO70H7 (EXOCYST SUBUNIT EXO70 FAMILY PROTEIN H7); protein binding | chr5:24063877-24066170 REVERSE	-0.383139
at5g19420	Ran GTPase binding / chromatin binding / zinc ion binding | chr5:6547638-6553242 REVERSE	0.0999085
at4g12040	zinc finger (AN1-like) family protein | chr4:7214703-7215989 FORWARD	-0.126788
at5g03220	transcriptional co-activator-related | chr5:767489-768857 REVERSE	0.172683
at4g24015	zinc finger (RING-H2 type) protein-related | chr4:12469742-12471261 REVERSE	0.572699
at5g02190	Symbols: ATASP38, PCS1 | PCS1 (PROMOTION OF CELL SURVIVAL 1); aspartic-type endopeptidase/ peptidase | chr5:435211-436897 FORWARD	0.0205741
at3g43230	zinc finger (FYVE type) family protein | chr3:15207367-15209825 FORWARD	-0.147498
at4g00850	Symbols: GIF3 | GIF3 (GRF1-INTERACTING FACTOR 3); protein binding / transcription coactivator | chr4:357551-359194 FORWARD	0.0957433
at1g47500	Symbols: ATRBP47C' | ATRBP47C' (RNA-binding protein 47C'); RNA binding | chr1:17432518-17435064 FORWARD	-0.448611
at5g50020	zinc finger (DHHC type) family protein | chr5:20351342-20354436 FORWARD	0.0784208
at1g51200	zinc finger (AN1-like) family protein | chr1:18984434-18986568 FORWARD	0.0212907
at1g43850	Symbols: SEU | SEU (seuss); DNA binding / protein binding / protein heterodimerization/ transcription cofactor | chr1:16617152-16622049 FORWARD	-0.0271159
at4g21610	Symbols: LOL2 | LOL2 (LSD ONE LIKE 2); transcription factor | chr4:11488976-11490398 FORWARD	0.254632
at1g30320	remorin family protein | chr1:10680246-10682954 FORWARD	0.175905
at3g18490	aspartyl protease family protein | chr3:6348755-6350668 REVERSE	-0.119823
at4g15080	zinc finger (DHHC type) family protein | chr4:8608700-8612693 REVERSE	0.102339
at1g61980	mitochondrial transcription termination factor-related / mTERF-related | chr1:22908045-22909588 FORWARD	-0.168378
at3g61820	aspartyl protease family protein | chr3:22879804-22881630 REVERSE	0.0202331
at2g03050	mitochondrial transcription termination factor-related / mTERF-related | chr2:899690-900946 REVERSE	0.0803184
at3g48550	FUNCTIONS IN: molecular_function unknown; INVOLVED IN: biological_process unknown; LOCATED IN: cellular_component unknown; EXPRESSED IN: 20 plant structures; EXPRESSED DURING: 12 growth stages; BEST Arabidopsis thaliana protein match is: nucleic acid binding / transcription factor/ zinc ion binding (TAIR:AT2G01940.3); Has 40 Blast hits to 40 proteins in 6 species: Archae - 0; Bacteria - 0; Metazo…	-0.391369
at5g50450	zinc finger (MYND type) family protein | chr5:20543310-20544753 REVERSE	0.239678
at4g01740	DC1 domain-containing protein | chr4:753422-755456 FORWARD	0.229796
at3g56580	zinc finger (C3HC4-type RING finger) family protein | chr3:20961574-20963744 FORWARD	-0.0242017
at3g06660	PAPA-1-like family protein / zinc finger (HIT type) family protein | chr3:2102402-2104906 FORWARD	-0.00380948
at5g56900	CwfJ-like family protein / zinc finger (CCCH-type) family protein | chr5:23019326-23022670 REVERSE	-0.0335264
at3g51950	zinc finger (CCCH-type) family protein / RNA recognition motif (RRM)-containing protein | chr3:19277778-19281346 REVERSE	0.190592
at4g21430	Symbols: B160 | B160; protein binding / transcription factor/ zinc ion binding | chr4:11407804-11412159 REVERSE	-0.0672441
at3g63140	Symbols: CSP41A | CSP41A (CHLOROPLAST STEM-LOOP BINDING PROTEIN OF 41 KDA); mRNA binding / poly(U) binding | chr3:23326867-23328709 REVERSE	-0.29236
at1g09920	TRAF-type zinc finger-related | chr1:3224684-3227070 REVERSE	0.0272552
at4g17900	zinc-binding family protein | chr4:9945870-9948078 FORWARD	0.212326
at1g45207	remorin family protein | chr1:17130351-17133548 REVERSE	0.287012
at3g60670	zinc-binding protein, putative | chr3:22424512-22426288 REVERSE	0.337579
at2g02170	remorin family protein | chr2:556493-558798 REVERSE	0.273134
at2g34620	mitochondrial transcription termination factor-related / mTERF-related | chr2:14577174-14578288 FORWARD	-0.0813579
at1g60560	SWIM zinc finger family protein | chr1:22308572-22311350 REVERSE	0.161971
at5g54180	Symbols: PTAC15 | PTAC15 (PLASTID TRANSCRIPTIONALLY ACTIVE15) | chr5:21988457-21990228 FORWARD	-0.568049
at1g66500	zinc finger (C2H2-type) family protein | chr1:24811149-24812650 REVERSE	0.250901
at2g27580	zinc finger (AN1-like) family protein | chr2:11776411-11777529 REVERSE	0.139164
at5g37055	Symbols: ATSWC6, SEF | SEF (SERRATED LEAVES AND EARLY FLOWERING) | chr5:14641551-14642440 REVERSE	0.336404
at5g67411	FUNCTIONS IN: molecular_function unknown; INVOLVED IN: biological_process unknown; LOCATED IN: cellular_component unknown; CONTAINS InterPro DOMAIN/s: GRAS transcription factor (InterPro:IPR005202); BEST Arabidopsis thaliana protein match is: scarecrow transcription factor family protein (TAIR:AT3G49950.1); Has 808 Blast hits to 802 proteins in 141 species: Archae - 0; Bacteria - 2; Metazoa - 0; …	0.709382
at5g55580	mitochondrial transcription termination factor family protein / mTERF family protein | chr5:22515440-22517929 FORWARD	0.26289
at1g64260	zinc finger protein-related | chr1:23847756-23849915 FORWARD	0.10956
at1g67325	binding / zinc ion binding | chr1:25209547-25212531 REVERSE	0.118692
at3g59080	aspartyl protease family protein | chr3:21836579-21838620 FORWARD	-0.286514
at5g58760	Symbols: DDB2 | DDB2 (damaged DNA-binding 2); nucleic acid binding / nucleotide binding / zinc ion binding | chr5:23730500-23733698 REVERSE	0.0290977
at1g77930	DNAJ heat shock N-terminal domain-containing protein | chr1:29301000-29302639 FORWARD	0.471977
at3g56930	zinc finger (DHHC type) family protein | chr3:21073495-21076314 FORWARD	-0.130529
at1g53860	remorin family protein | chr1:20107107-20109511 REVERSE	-0.181001
at5g23290	Symbols: PDF5 | PDF5 (PREFOLDIN 5); unfolded protein binding | chr5:7846081-7847643 FORWARD	-0.0214271
at3g02320	RNA binding / tRNA (guanine-N2-)-methyltransferase | chr3:469934-473717 FORWARD	-0.111173
at4g38170	Symbols: FRS9 | FRS9 (FAR1-related sequence 9); zinc ion binding | chr4:17904558-17906821 FORWARD	0.1269
at3g57170	N-acetylglucosaminyl transferase component family protein / Gpi1 family protein | chr3:21159407-21163184 REVERSE	0.405026
at1g23280	MAK16 protein-related | chr1:8260865-8262772 REVERSE	-0.40484
at1g09750	chloroplast nucleoid DNA-binding protein-related | chr1:3157501-3159148 FORWARD	-0.10393
at5g03500	transcription coactivator | chr5:876521-878336 REVERSE	0.15488
at1g55460	Kin17 DNA-binding protein-related | chr1:20707478-20709024 FORWARD	-0.133405
at5g61010	Symbols: ATEXO70E2 | ATEXO70E2 (EXOCYST SUBUNIT EXO70 FAMILY PROTEIN E2); protein binding | chr5:24553898-24556749 FORWARD	-0.0690194
at1g61990	mitochondrial transcription termination factor-related / mTERF-related | chr1:22911205-22912935 FORWARD	-0.312513
at1g13920	remorin family protein | chr1:4758188-4759754 FORWARD	0.202534
at2g14255	zinc ion binding | chr2:6036974-6040978 FORWARD	0.224831
at3g54826	FUNCTIONS IN: molecular_function unknown; INVOLVED IN: biological_process unknown; LOCATED IN: cellular_component unknown; CONTAINS InterPro DOMAIN/s: Zinc finger, Zim17-type (InterPro:IPR007853); Has 284 Blast hits to 284 proteins in 134 species: Archae - 0; Bacteria - 0; Metazoa - 100; Fungi - 79; Plants - 58; Viruses - 0; Other Eukaryotes - 47 (source: NCBI BLink). | chr3:20310327-20311821 FOR…	-0.160093
at1g70810	C2 domain-containing protein | chr1:26704130-26705236 FORWARD	-0.43846
at1g08680	Symbols: ZIGA4, AGD14 | ZIGA4 (ARF GAP-like zinc finger-containing protein ZiGA4); ARF GTPase activator/ DNA binding / zinc ion binding | chr1:2762590-2768967 FORWARD	0.0465654
at1g13400	Symbols: NUB, JGL | NUB (NUBBIN); nucleic acid binding / zinc ion binding | chr1:4597627-4598911 FORWARD	-0.0126614
at3g57480	zinc finger (C2H2 type, AN1-like) family protein | chr3:21277936-21279354 REVERSE	0.232186
at3g12630	zinc finger (AN1-like) family protein | chr3:4012608-4013583 FORWARD	-0.0523457
at4g30410	transcription factor | chr4:14871109-14872176 REVERSE	0.599973
at1g47490	Symbols: ATRBP47C | ATRBP47C (ARABIDOPSIS THALIANA RNA-BINDING PROTEIN 47C); RNA binding | chr1:17424669-17427475 FORWARD	-0.092483
at1g32540	Symbols: LOL1 | LOL1 (LSD ONE LIKE 1); DNA binding | chr1:11767504-11769880 FORWARD	0.326551
at4g27000	Symbols: ATRBP45C | ATRBP45C; RNA binding | chr4:13554604-13557854 REVERSE	-0.127135
at3g18640	zinc finger protein-related | chr3:6413301-6416550 REVERSE	-0.249673
at1g67340	zinc finger (MYND type) family protein / F-box family protein | chr1:25230265-25231840 FORWARD	0.146245
at5g23570	Symbols: SGS3, ATSGS3 | SGS3 (SUPPRESSOR OF GENE SILENCING 3) | chr5:7943124-7946050 FORWARD	-0.138615
at4g14860	Symbols: atofp11 | atofp11 (Arabidopsis thaliana ovate family protein 11) | chr4:8516531-8517079 FORWARD	0.540769
at5g58430	Symbols: ATEXO70B1 | ATEXO70B1 (exocyst subunit EXO70 family protein B1); protein binding | chr5:23621183-23623444 REVERSE	-0.212602
at5g59710	Symbols: VIP2, AtVIP2 | VIP2 (VIRE2 INTERACTING PROTEIN2); protein binding / transcription regulator | chr5:24057407-24061918 FORWARD	-0.151266
at5g19350	RNA-binding protein 45 (RBP45), putative | chr5:6518838-6521474 FORWARD	-0.211762
at5g43100	aspartyl protease family protein | chr5:17299123-17303058 FORWARD	0.155593
at3g56330	N2,N2-dimethylguanosine tRNA methyltransferase family protein | chr3:20890250-20892002 FORWARD	-0.243013
at4g31540	Symbols: ATEXO70G1 | ATEXO70G1 (exocyst subunit EXO70 family protein G1); protein binding | chr4:15284389-15287306 REVERSE	0.0468783
at3g12680	Symbols: HUA1 | HUA1 (ENHANCER OF AG-4 1); RNA binding | chr3:4025076-4029140 REVERSE	-0.00307209
at3g25882	Symbols: NIMIN-2 | NIMIN-2 (NIM1-INTERACTING 2) | chr3:9470417-9470950 REVERSE	0.012579
at5g41060	zinc finger (DHHC type) family protein | chr5:16435322-16437699 FORWARD	-0.0925673
at5g66610	Symbols: DAR7 | DAR7 (DA1-RELATED PROTEIN 7); zinc ion binding | chr5:26584780-26587869 FORWARD	0.412956
at1g77060	mutase family protein | chr1:28951685-28953509 REVERSE	-0.311403
at1g29800	phosphoinositide binding / zinc ion binding | chr1:10432601-10435441 FORWARD	-0.0215308
at3g48060	bromo-adjacent homology (BAH) domain-containing protein | chr3:17743114-17748495 REVERSE	0.0939281
at4g26000	Symbols: PEP | PEP (PEPPER); RNA binding / nucleic acid binding | chr4:13197246-13199836 FORWARD	-0.262248
at3g53460	Symbols: CP29 | CP29; RNA binding / poly(U) binding | chr3:19819210-19821505 REVERSE	-0.059048
at4g25380	zinc finger (AN1-like) family protein | chr4:12975936-12976328 REVERSE	0.89145
at5g63280	zinc finger (C2H2 type) family protein | chr5:25367031-25369297 FORWARD	0.175102
at1g78930	mitochondrial transcription termination factor-related / mTERF-related | chr1:29678097-29680757 REVERSE	0.323344
at3g46950	mitochondrial transcription termination factor-related / mTERF-related | chr3:17289369-17290963 FORWARD	-0.248512
at2g23380	Symbols: CLF, ICU1, SDG1, SET1 | CLF (CURLY LEAF); transcription factor | chr2:9955553-9960359 FORWARD	0.0541485
at1g62010	mitochondrial transcription termination factor-related / mTERF-related | chr1:22915745-22917330 FORWARD	-0.241044
at2g46670	pseudo-response regulator, putative / timing of CAB expression 1-like protein, putative | chr2:19164414-19165233 REVERSE	0.30534
at5g23750	remorin family protein | chr5:8009806-8011619 REVERSE	-0.133363
at5g12440	nucleic acid binding / nucleotide binding / zinc ion binding | chr5:4035294-4038795 REVERSE	0.0660408
at5g01840	Symbols: ATOFP1, OFP1 | OFP1 (OVATE FAMILY PROTEIN 1); protein binding / transcription repressor | chr5:324552-325516 FORWARD	-0.143682
at1g79220	mitochondrial transcription termination factor family protein / mTERF family protein | chr1:29798935-29800525 FORWARD	-0.0356044
at4g27680	MSP1 protein, putative / intramitochondrial sorting protein, putative | chr4:13821106-13823342 FORWARD	0.058572
at3g18620	zinc finger (DHHC type) family protein | chr3:6408318-6411064 FORWARD	0.347466
at3g21480	FUNCTIONS IN: molecular_function unknown; INVOLVED IN: biological_process unknown; LOCATED IN: intracellular; CONTAINS InterPro DOMAIN/s: BRCT (InterPro:IPR001357); BEST Arabidopsis thaliana protein match is: transcription coactivator (TAIR:AT4G03130.1); Has 489 Blast hits to 455 proteins in 115 species: Archae - 2; Bacteria - 37; Metazoa - 270; Fungi - 30; Plants - 45; Viruses - 0; Other Eukaryo…	-0.103758
at5g40660	ATP12 protein-related | chr5:16283508-16285326 REVERSE	-0.245087
at5g56930	Symbols: emb1789 | emb1789 (embryo defective 1789); nucleic acid binding / zinc ion binding | chr5:23027892-23030565 REVERSE	-0.102435
at1g75340	zinc finger (CCCH-type) family protein | chr1:28268970-28271948 REVERSE	0.270574
at1g07950	surfeit locus protein 5 family protein / SURF5 family protein | chr1:2465770-2467022 REVERSE	0.397644
at2g47350	PAPA-1-like family protein / zinc finger (HIT type) family protein | chr2:19433791-19437249 FORWARD	-0.136591
at2g47850	zinc finger (CCCH-type) family protein | chr2:19595673-19598581 FORWARD	0.327831
at3g52150	RNA recognition motif (RRM)-containing protein | chr3:19342024-19343466 FORWARD	-0.269688
at1g06770	Symbols: DRIP1 | DRIP1 (DREB2A-INTERACTING PROTEIN 1); protein binding / ubiquitin-protein ligase/ zinc ion binding | chr1:2078911-2081927 REVERSE	0.220875
at2g41835	zinc finger (C2H2 type, AN1-like) family protein | chr2:17457786-17459568 REVERSE	-0.0283732
at4g38910	Symbols: BPC5, BBR/BPC5, ATBPC5 | BPC5 (BASIC PENTACYSTEINE 5); DNA binding / transcription factor | chr4:18145239-18146928 REVERSE	0.204338
at4g14605	FUNCTIONS IN: molecular_function unknown; INVOLVED IN: biological_process unknown; LOCATED IN: cellular_component unknown; EXPRESSED IN: 22 plant structures; EXPRESSED DURING: 13 growth stages; CONTAINS InterPro DOMAIN/s: Mitochodrial transcription termination factor-related (InterPro:IPR003690); BEST Arabidopsis thaliana protein match is: EMB2219 (embryo defective 2219) (TAIR:AT2G21710.1); Has 7…	-0.0366515
at3g62130	epimerase-related | chr3:23004931-23007006 FORWARD	-0.0129753
at5g27280	zinc finger (DNL type) family protein | chr5:9617486-9618481 FORWARD	0.197511
at1g07000	Symbols: ATEXO70B2 | ATEXO70B2 (exocyst subunit EXO70 family protein B2); protein binding | chr1:2150194-2152325 REVERSE	0.601684
at2g17870	cold-shock DNA-binding family protein | chr2:7763975-7765230 REVERSE	-0.234878
at3g12550	XH/XS domain-containing protein / XS zinc finger domain-containing protein | chr3:3978669-3981762 FORWARD	0.152078
at2g36480	zinc finger (C2H2-type) family protein | chr2:15302567-15306274 REVERSE	-0.0530373
at1g20110	zinc finger (FYVE type) family protein | chr1:6971485-6974835 FORWARD	-0.149872
at2g02080	Symbols: AtIDD4 | AtIDD4 (Arabidopsis thaliana Indeterminate(ID)-Domain 4); transcription factor | chr2:518159-521707 REVERSE	0.327228
at3g25700	chloroplast nucleoid DNA-binding protein-related | chr3:9358719-9360463 FORWARD	0.00495266
at5g63830	FUNCTIONS IN: molecular_function unknown; INVOLVED IN: biological_process unknown; LOCATED IN: chloroplast; EXPRESSED IN: 20 plant structures; EXPRESSED DURING: 7 growth stages; CONTAINS InterPro DOMAIN/s: Zinc finger, HIT-type (InterPro:IPR007529); Has 339 Blast hits to 334 proteins in 111 species: Archae - 0; Bacteria - 0; Metazoa - 177; Fungi - 84; Plants - 29; Viruses - 0; Other Eukaryotes - …	-0.314828
at4g19650	FUNCTIONS IN: molecular_function unknown; INVOLVED IN: biological_process unknown; LOCATED IN: cellular_component unknown; CONTAINS InterPro DOMAIN/s: Mitochodrial transcription termination factor-related (InterPro:IPR003690); BEST Arabidopsis thaliana protein match is: mitochondrial transcription termination factor-related / mTERF-related (TAIR:AT5G45113.1); Has 110 Blast hits to 107 proteins in…	0.123764
at2g02160	zinc finger (CCCH-type) family protein | chr2:553110-556113 REVERSE	-0.0521547
at1g62150	mitochondrial transcription termination factor-related / mTERF-related | chr1:22970029-22971764 REVERSE	-0.198372
at3g09320	zinc finger (DHHC type) family protein | chr3:2861743-2864245 REVERSE	0.234957
at2g28450	zinc finger (CCCH-type) family protein | chr2:12162051-12165894 REVERSE	-0.196568
at1g31040	unknown protein | chr1:11069793-11072291 REVERSE	-0.179525
at1g12440	zinc finger (AN1-like) family protein | chr1:4241592-4243008 REVERSE	0.00358313
at1g62120	mitochondrial transcription termination factor-related / mTERF-related | chr1:22960191-22961779 REVERSE	-0.305714
at5g12980	rcd1-like cell differentiation protein, putative | chr5:4105383-4108184 REVERSE	-0.0177725
at5g46710	zinc-binding family protein | chr5:18952616-18954692 REVERSE	0.104692
at1g74120	mitochondrial transcription termination factor-related / mTERF-related | chr1:27871274-27873260 REVERSE	0.0647125
at1g49600	Symbols: ATRBP47A | ATRBP47A (Arabidopsis thaliana RNA-binding protein 47a); RNA binding | chr1:18356886-18360150 REVERSE	-0.0935521
at2g39830	Symbols: DAR2 | DAR2 (DA1-RELATED PROTEIN 2); zinc ion binding | chr2:16619762-16623791 REVERSE	-0.039131
at1g32700	zinc-binding family protein | chr1:11827433-11829759 FORWARD	0.533327
at3g17611	Symbols: ATRBL14 | ATRBL14 (ARABIDOPSIS RHOMBOID-LIKE PROTEIN 14); zinc ion binding | chr3:6024796-6026443 FORWARD	-0.530168
at1g61960	mitochondrial transcription termination factor-related / mTERF-related | chr1:22902150-22903837 FORWARD	-0.429399
at2g36930	zinc finger (C2H2 type) family protein | chr2:15509898-15511514 REVERSE	-0.242052
at1g07360	zinc finger (CCCH-type) family protein / RNA recognition motif (RRM)-containing protein | chr1:2260389-2262865 REVERSE	-0.393287
at5g45113	mitochondrial transcription termination factor-related / mTERF-related | chr5:18232277-18233521 REVERSE	0.198461
at5g06250	transcription factor | chr5:1892714-1894124 REVERSE	-0.806691
at4g22750	zinc finger (DHHC type) family protein | chr4:11949180-11951424 REVERSE	-0.200063
at4g19570	DNAJ heat shock N-terminal domain-containing protein | chr4:10665294-10667318 FORWARD	0.793944
at2g24830	zinc finger (CCCH-type) family protein / D111/G-patch domain-containing protein | chr2:10576856-10579230 REVERSE	0.0700242
at1g08910	Symbols: EMB3001 | EMB3001 (embryo defective 3001); zinc ion binding | chr1:2856227-2861170 FORWARD	0.392103
at4g02220	zinc finger (MYND type) family protein / programmed cell death 2 C-terminal domain-containing protein | chr4:976278-979163 FORWARD	-0.148199
at4g24630	receptor/ zinc ion binding | chr4:12714624-12717111 FORWARD	-0.161761
at5g58470	Symbols: TAF15b | TAF15b (TBP-ASSOCIATED FACTOR 15b); binding / nucleic acid binding / nucleotide binding / zinc ion binding | chr5:23637707-23640920 REVERSE	-0.208041
at2g33845	DNA-binding protein-related | chr2:14317676-14319389 FORWARD	0.0260908
at1g17040	Symbols: SHA, ATSHA, STATLA | SHA (SH2 DOMAIN PROTEIN A); protein binding / signal transducer/ transcription factor | chr1:5824848-5828233 FORWARD	0.115442
at1g21150	mitochondrial transcription termination factor family protein / mTERF family protein | chr1:7406296-7407764 REVERSE	-0.142102
at5g19910	SOH1 family protein | chr5:6731185-6732892 REVERSE	0.273893
at1g54930	zinc knuckle (CCHC-type) family protein | chr1:20478267-20479671 REVERSE	0.486338
at4g32720	Symbols: AtLa1 | AtLa1 (Arabidopsis thaliana La protein 1); RNA binding | chr4:15787209-15789901 FORWARD	-0.412208
at5g16680	PHD finger family protein | chr5:5467534-5473506 REVERSE	-0.0383457
at4g21790	Symbols: TOM1, ATTOM1 | TOM1 (TOBAMOVIRUS MULTIPLICATION 1); protein binding | chr4:11569765-11572549 FORWARD	-0.018335
at3g48760	zinc finger (DHHC type) family protein | chr3:18075794-18078291 FORWARD	-0.00353073
at3g48440	zinc finger (CCCH-type) family protein | chr3:17941402-17943576 FORWARD	0.070001
at5g66270	zinc finger (CCCH-type) family protein | chr5:26473233-26475783 REVERSE	-0.0770337
at3g54400	aspartyl protease family protein | chr3:20140058-20142642 REVERSE	-0.218474
at3g52100	PHD finger family protein | chr3:19319343-19322773 FORWARD	-0.0552258
at3g26935	zinc finger (DHHC type) family protein | chr3:9932600-9935499 REVERSE	-0.0223091
at2g05160	zinc finger (CCCH-type) family protein / RNA recognition motif (RRM)-containing protein | chr2:1858543-1861895 REVERSE	0.402682
at2g15910	CSL zinc finger domain-containing protein | chr2:6932406-6935333 REVERSE	0.422527
at5g07900	mitochondrial transcription termination factor family protein / mTERF family protein | chr5:2520169-2521546 FORWARD	-0.188935
at5g63260	zinc finger (CCCH-type) family protein | chr5:25361750-25364714 FORWARD	0.124115
at3g20800	rcd1-like cell differentiation protein, putative | chr3:7271137-7273947 REVERSE	-0.151416
at1g07130	Symbols: STN1, ATSTN1 | STN1; nucleic acid binding | chr1:2187776-2188733 FORWARD	0.322129
at1g07840	leucine zipper factor-related | chr1:2424064-2426676 FORWARD	-0.219759
at4g02990	mitochondrial transcription termination factor family protein / mTERF family protein | chr4:1321859-1324004 FORWARD	-0.170169
at2g29580	zinc finger (CCCH-type) family protein / RNA recognition motif (RRM)-containing protein | chr2:12651923-12654336 FORWARD	-0.226296
at5g13240	transcription regulator | chr5:4225005-4227613 REVERSE	0.323812
at1g19860	zinc finger (CCCH-type) family protein | chr1:6891429-6894736 REVERSE	0.0639755
at3g50050	aspartyl protease family protein | chr3:18553984-18557209 REVERSE	-0.00310278
at3g22180	zinc finger (DHHC type) family protein | chr3:7827036-7830813 FORWARD	0.0826671
at2g01818	zinc ion binding | chr2:353457-355522 REVERSE	-0.0318531
at1g09415	Symbols: NIMIN-3 | NIMIN-3 (NIM1-INTERACTING 3) | chr1:3037754-3038408 REVERSE	0.645087
at1g32130	FUNCTIONS IN: molecular_function unknown; INVOLVED IN: biological_process unknown; LOCATED IN: cellular_component unknown; EXPRESSED IN: 25 plant structures; EXPRESSED DURING: 15 growth stages; CONTAINS InterPro DOMAIN/s: TFIIS N-terminal (InterPro:IPR017923), IWS1, C-terminal (InterPro:IPR008654); BEST Arabidopsis thaliana protein match is: IWS1 C-terminus family protein (TAIR:AT4G19000.1); Has …	-0.195182
at3g53710	Symbols: AGD6 | AGD6; ARF GTPase activator/ DNA binding / zinc ion binding | chr3:19903313-19905489 REVERSE	-0.754524
at4g00380	XH/XS domain-containing protein / XS zinc finger domain-containing protein | chr4:167959-170974 FORWARD	-0.15981
at3g18580	single-strand-binding family protein | chr3:6396931-6398190 REVERSE	-0.424854
at4g01730	zinc ion binding | chr4:749574-752034 FORWARD	0.159913
at1g56460	PAPA-1-like family protein / zinc finger (HIT type) family protein | chr1:21146289-21149616 FORWARD	-0.214452
at4g20380	zinc finger protein (LSD1) | chr4:11004517-11006788 FORWARD	0.152847
at2g36000	mitochondrial transcription termination factor-related / mTERF-related | chr2:15117075-15118627 FORWARD	0.217544
at1g78540	Symbols: SHB, ATSHB, STATLB | SHB (SH2 DOMAIN PROTEIN B); protein binding / signal transducer/ transcription factor | chr1:29541094-29544765 REVERSE	0.234063
at5g37540	aspartyl protease family protein | chr5:14912835-14914431 FORWARD	0.202193
at5g06810	mitochondrial transcription termination factor-related / mTERF-related | chr5:2108493-2112256 FORWARD	-0.114467
at4g11920	Symbols: CCS52A2, FZR1 | CCS52A2; signal transducer | chr4:7160276-7163382 REVERSE	0.215236
at4g28820	zinc finger (HIT type) family protein | chr4:14230695-14232305 REVERSE	0.483621
at1g61970	mitochondrial transcription termination factor-related / mTERF-related | chr1:22904506-22907630 FORWARD	0.171691
at3g06410	nucleic acid binding / zinc ion binding | chr3:1947240-1949789 REVERSE	0.0452109
at4g06634	zinc finger (C2H2 type) family protein | chr4:3764302-3766578 REVERSE	0.254906
at2g21710	Symbols: EMB2219 | EMB2219 (embryo defective 2219) | chr2:9270886-9273418 FORWARD	0.0501949
at2g33640	zinc finger (DHHC type) family protein | chr2:14239213-14242365 FORWARD	0.0185747
at5g04270	zinc ion binding | chr5:1182718-1184765 REVERSE	0.00169647
at3g09210	Symbols: PTAC13 | PTAC13 (PLASTID TRANSCRIPTIONALLY ACTIVE13); transcription elongation regulator | chr3:2825279-2826880 REVERSE	-0.273811
at1g70150	zinc ion binding | chr1:26416898-26419521 FORWARD	0.0614218
at3g58130	N-acetylglucosaminyl-phosphatidylinositol de-N-acetylase-related | chr3:21527640-21529905 FORWARD	0.690022
at2g33835	Symbols: FES1 | FES1; nucleic acid binding / zinc ion binding | chr2:14311787-14314700 REVERSE	0.0685681
at4g11060	Symbols: MTSSB | MTSSB (mitochondrially targeted single-stranded DNA binding protein); single-stranded DNA binding | chr4:6754587-6756532 REVERSE	0.0204123
at5g11470	DNA binding / nucleic acid binding | chr5:3663216-3667041 REVERSE	-0.0452243
at5g23930	mitochondrial transcription termination factor-related / mTERF-related | chr5:8074625-8075998 REVERSE	0.0166055
at1g05055	Symbols: ATGTF2H2, GTF2H2 | GTF2H2 (GENERAL TRANSCRIPTION FACTOR IIH 2); general RNA polymerase II transcription factor | chr1:1448718-1450887 REVERSE	0.117891
at4g39870	FUNCTIONS IN: molecular_function unknown; INVOLVED IN: biological_process unknown; LOCATED IN: cellular_component unknown; EXPRESSED IN: 23 plant structures; EXPRESSED DURING: 15 growth stages; CONTAINS InterPro DOMAIN/s: TLDc (InterPro:IPR006571); BEST Arabidopsis thaliana protein match is: unknown protein (TAIR:AT2G05590.2); Has 2018 Blast hits to 1865 proteins in 220 species: Archae - 0; Bacte…	-0.176936
at2g44020	mitochondrial transcription termination factor-related / mTERF-related | chr2:18217559-18219385 REVERSE	-0.161209
at1g26660	c-myc binding protein, putative / prefoldin, putative | chr1:9211740-9213974 FORWARD	0.0428582
at5g47110	lil3 protein, putative | chr5:19133986-19135317 REVERSE	-0.174951
at2g36320	zinc finger (AN1-like) family protein | chr2:15228788-15230496 FORWARD	0.15634
at3g60400	mitochondrial transcription termination factor-related / mTERF-related | chr3:22329092-22331103 FORWARD	0.284639
at3g02890	PHD finger protein-related | chr3:641043-645303 FORWARD	0.178204
at2g37520	PHD finger family protein | chr2:15744769-15749788 REVERSE	0.0898544
at2g01650	Symbols: PUX2 | PUX2 (PLANT UBX DOMAIN-CONTAINING PROTEIN 2); nucleic acid binding / zinc ion binding | chr2:284672-286493 REVERSE	0.021222
at3g18870	mitochondrial transcription termination factor-related / mTERF-related | chr3:6508385-6509343 REVERSE	-0.184012
at2g20280	zinc finger (CCCH-type) family protein | chr2:8739911-8742349 REVERSE	-0.113205
at2g32080	Symbols: PUR ALPHA-1 | PUR ALPHA-1; nucleic acid binding | chr2:13642237-13644166 REVERSE	-0.00521585
at5g64950	mitochondrial transcription termination factor-related / mTERF-related | chr5:25953844-25955160 FORWARD	-0.13403
at2g45640	Symbols: SAP18, ATSAP18 | SAP18 (SIN3 ASSOCIATED POLYPEPTIDE P18); protein binding / transcription regulator | chr2:18799610-18801383 REVERSE	0.0428967
at5g54310	Symbols: AGD5 | AGD5 (ARF-GAP domain 5); ARF GTPase activator/ DNA binding / zinc ion binding | chr5:22057052-22061270 REVERSE	-0.10406
at3g48050	DNA binding / protein binding / transcription regulator | chr3:17733533-17739412 REVERSE	0.0554066
at1g11650	Symbols: ATRBP45B, RBP45B | RNA-binding protein 45 (RBP45), putative | chr1:3914774-3918176 FORWARD	-0.168671
at3g43600	Symbols: AAO2 | AAO2 (ALDEHYDE OXIDASE 2); aldehyde oxidase | chr3:15512607-15517506 REVERSE	-0.417775
at1g04580	Symbols: AAO4, ATAO-4, ATAO2 | AAO4 (ARABIDOPSIS ALDEHYDE OXIDASE 4); aldehyde oxidase/ aryl-aldehyde oxidase | chr1:1252122-1257510 REVERSE	0.363314
at2g42820	Symbols: HVA22F | HVA22F (HVA22-LIKE PROTEIN F) | chr2:17817338-17818545 REVERSE	0.40233
at1g19950	Symbols: HVA22H | HVA22H (HVA22-LIKE PROTEIN H (ATHVA22H)) | chr1:6924184-6926724 FORWARD	-0.233808
at1g16540	Symbols: SIR3, LOS5, ABA3, ATABA3 | ABA3 (ABA DEFICIENT 3); Mo-molybdopterin cofactor sulfurase/ selenocysteine lyase | chr1:5659415-5665449 FORWARD	0.453728
at5g42560	abscisic acid-responsive HVA22 family protein | chr5:17014923-17017252 FORWARD	0.111776
at5g67030	Symbols: ABA1, LOS6, NPQ2, ATABA1, ZEP, IBS3, ATZEP | ABA1 (ABA DEFICIENT 1); zeaxanthin epoxidase | chr5:26753510-26757236 REVERSE	-0.270956
at4g19170	Symbols: NCED4 | NCED4 (NINE-CIS-EPOXYCAROTENOID DIOXYGENASE 4) | chr4:10481786-10483857 FORWARD	0.017602
at1g52340	Symbols: ABA2, SIS4, GIN1, SDR1, ISI4, SRE1, ATABA2, ATSDR1 | ABA2 (ABA DEFICIENT 2); alcohol dehydrogenase/ oxidoreductase/ xanthoxin dehydrogenase | chr1:19489794-19491648 REVERSE	-0.259817
at2g27150	Symbols: AAO3 | AAO3 (Abscisic ALDEHYDE OXIDASE 3); abscisic aldehyde oxidase/ aldehyde oxidase/ indole-3-acetaldehyde oxidase | chr2:11601754-11607161 FORWARD	0.0757202
at4g19230	Symbols: CYP707A1 | CYP707A1; (+)-abscisic acid 8'-hydroxylase/ oxygen binding | chr4:10521379-10523961 FORWARD	0.451546
at2g30470	Symbols: HSI2, VAL1 | HSI2 (HIGH-LEVEL EXPRESSION OF SUGAR-INDUCIBLE GENE 2); transcription factor/ transcription repressor | chr2:12980507-12985043 REVERSE	-0.161949
at3g19290	Symbols: ABF4, AREB2 | ABF4 (ABRE BINDING FACTOR 4); DNA binding / protein binding / transcription activator/ transcription factor | chr3:6687140-6690123 FORWARD	0.0087892
at1g52920	Symbols: GCR2, GPCR | GPCR (G PROTEIN COUPLED RECEPTOR); abscisic acid binding / catalytic | chr1:19709275-19711052 REVERSE	0.625094
at4g34000	Symbols: ABF3, DPBF5 | ABF3 (ABSCISIC ACID RESPONSIVE ELEMENTS-BINDING FACTOR 3); DNA binding / protein binding / transcription activator/ transcription factor | chr4:16295558-16298255 FORWARD	0.576705
at1g49720	Symbols: ABF1 | ABF1 (ABSCISIC ACID RESPONSIVE ELEMENT-BINDING FACTOR 1); DNA binding / protein binding / transcription activator/ transcription factor | chr1:18400092-18402628 FORWARD	0.543393
at4g26080	Symbols: ABI1 | ABI1 (ABA INSENSITIVE 1); calcium ion binding / protein serine/threonine phosphatase | chr4:13219961-13222284 REVERSE	0.169024
at5g57050	Symbols: ABI2 | ABI2 (ABA INSENSITIVE 2); protein serine/threonine phosphatase | chr5:23087235-23089627 FORWARD	0.417346
at3g08550	Symbols: ELD1, ABI8, KOB1 | KOB1 (KOBITO) | chr3:2596406-2599819 FORWARD	0.061473
at5g20910	zinc finger (C3HC4-type RING finger) family protein | chr5:7092512-7094446 REVERSE	0.0283258
at3g63210	Symbols: MARD1 | MARD1 | chr3:23353615-23355160 REVERSE	0.0823186
at1g74520	Symbols: ATHVA22A | ATHVA22A | chr1:28007974-28009300 REVERSE	-0.0312547
at1g69700	Symbols: ATHVA22C | ATHVA22C | chr1:26220238-26221825 FORWARD	-0.0589506
at3g56850	Symbols: AREB3, DPBF3 | AREB3 (ABA-RESPONSIVE ELEMENT BINDING PROTEIN 3); DNA binding / transcription activator/ transcription factor | chr3:21046341-21048516 REVERSE	-0.0227429
at1g28200	Symbols: FIP1 | FIP1 (FH INTERACTING PROTEIN 1) | chr1:9850147-9852366 REVERSE	-0.39754
at1g45249	Symbols: ABF2, AREB1 | ABF2 (ABSCISIC ACID RESPONSIVE ELEMENTS-BINDING FACTOR 2); DNA binding / protein binding / transcription activator/ transcription factor | chr1:17165127-17167866 REVERSE	0.244055
at5g23370	GRAM domain-containing protein / ABA-responsive protein-related | chr5:7863331-7864271 REVERSE	0.43878
at3g02480	ABA-responsive protein-related | chr3:512312-513027 FORWARD	0.747007
at4g36720	Symbols: HVA22K | HVA22K (HVA22-LIKE PROTEIN K) | chr4:17307769-17309867 FORWARD	0.549391
at5g08350	GRAM domain-containing protein / ABA-responsive protein-related | chr5:2686245-2687251 REVERSE	0.471662
at5g59220	protein phosphatase 2C, putative / PP2C, putative | chr5:23894404-23896619 REVERSE	0.687758
at5g23360	GRAM domain-containing protein / ABA-responsive protein-related | chr5:7861740-7862697 FORWARD	0.312858
at5g13200	GRAM domain-containing protein / ABA-responsive protein-related | chr5:4207004-4208289 FORWARD	-0.191117
at4g24960	Symbols: ATHVA22D, HVA22D | ATHVA22D | chr4:12827937-12829243 FORWARD	0.285669
at2g17770	Symbols: ATBZIP27, FDP | ATBZIP27; transcription factor | chr2:7723103-7724161 FORWARD	0.385813
at2g22475	Symbols: GEM | GEM (GL2-EXPRESSION MODULATOR) | chr2:9541401-9545010 FORWARD	-0.37727
at5g23350	GRAM domain-containing protein / ABA-responsive protein-related | chr5:7858253-7859387 REVERSE	0.114073
at1g03410	Symbols: 2A6 | 2A6; oxidoreductase | chr1:844436-847683 REVERSE	0.241804
at1g48420	Symbols: D-CDES | D-CDES (D-CYSTEINE DESULFHYDRASE); 1-aminocyclopropane-1-carboxylate deaminase/ D-cysteine desulfhydrase/ catalytic | chr1:17896597-17898804 REVERSE	-0.157157
at5g59540	oxidoreductase, 2OG-Fe(II) oxygenase family protein | chr5:23996079-23997590 REVERSE	0.0320406
at2g30830	2-oxoglutarate-dependent dioxygenase, putative | chr2:13132707-13134284 REVERSE	0.984802
at2g25450	2-oxoglutarate-dependent dioxygenase, putative | chr2:10829916-10831655 REVERSE	0.140357
at1g04350	2-oxoglutarate-dependent dioxygenase, putative | chr1:1165165-1166768 FORWARD	0.11568
at5g51690	Symbols: ACS12 | ACS12; 1-aminocyclopropane-1-carboxylate synthase/ L-aspartate:2-oxoglutarate aminotransferase/ aromatic-amino-acid:2-oxoglutarate aminotransferase | chr5:20997413-21001046 REVERSE	-0.136751
at1g62960	Symbols: ACS10 | ACS10 (ACC SYNTHASE 10); 1-aminocyclopropane-1-carboxylate synthase/ L-aspartate:2-oxoglutarate aminotransferase/ aromatic-amino-acid:2-oxoglutarate aminotransferase | chr1:23318187-23320316 REVERSE	0.0139154
at4g11280	Symbols: ACS6 | ACS6 (1-AMINOCYCLOPROPANE-1-CARBOXYLIC ACID (ACC) SYNTHASE 6); 1-aminocyclopropane-1-carboxylate synthase | chr4:6864097-6866116 FORWARD	-0.281898
at1g77330	1-aminocyclopropane-1-carboxylate oxidase, putative / ACC oxidase, putative | chr1:29062990-29064537 REVERSE	-0.549765
at1g05010	Symbols: EFE, ACO4, EAT1 | EFE (ETHYLENE-FORMING ENZYME); 1-aminocyclopropane-1-carboxylate oxidase | chr1:1431190-1432858 REVERSE	-0.891352
at2g19590	Symbols: ACO1 | ACO1 (ACC OXIDASE 1); 1-aminocyclopropane-1-carboxylate oxidase | chr2:8475966-8477502 REVERSE	-0.154541
at1g62380	Symbols: ACO2, ATACO2 | ACO2 (ACC OXIDASE 2); 1-aminocyclopropane-1-carboxylate oxidase | chr1:23082170-23084253 FORWARD	-0.336218
at5g07580	DNA binding / transcription factor | chr5:2399504-2400601 FORWARD	-0.0631977
at5g47230	Symbols: ERF5, ATERF-5, ATERF5 | ERF5 (ETHYLENE RESPONSIVE ELEMENT BINDING FACTOR 5); DNA binding / transcription activator/ transcription factor | chr5:19179939-19181129 FORWARD	-0.30112
at3g23150	Symbols: ETR2 | ETR2 (ethylene response 2); ethylene binding / glycogen synthase kinase 3/ protein histidine kinase/ receptor | chr3:8254663-8257735 FORWARD	-0.367032
at4g17490	Symbols: ATERF6, ERF-6-6 | ATERF6 (ETHYLENE RESPONSIVE ELEMENT BINDING FACTOR 6); DNA binding / transcription factor | chr4:9752824-9753867 REVERSE	0.0271559
at3g20310	Symbols: ATERF-7, ATERF7, ERF7 | ERF7 (ETHYLINE RESPONSE FACTOR 7); DNA binding / protein binding / transcription factor/ transcription repressor | chr3:7084806-7086805 REVERSE	0.071544
at4g17500	Symbols: ATERF-1 | ATERF-1 (ETHYLENE RESPONSIVE ELEMENT BINDING FACTOR 1); DNA binding / transcription activator/ transcription factor | chr4:9759325-9760340 FORWARD	-0.671067
at2g44840	Symbols: ATERF13, EREBP, ERF13 | ERF13 (ETHYLENE-RESPONSIVE ELEMENT BINDING FACTOR 13); DNA binding / transcription factor | chr2:18495341-18496272 FORWARD	-0.59077
at4g37580	Symbols: HLS1, COP3, UNS2 | HLS1 (HOOKLESS 1); N-acetyltransferase | chr4:17658612-17660878 FORWARD	-0.350537
at3g04580	Symbols: EIN4 | EIN4 (ETHYLENE INSENSITIVE 4); ethylene binding / glycogen synthase kinase 3/ protein histidine kinase/ receptor | chr3:1235283-1238475 REVERSE	-0.284587
at1g50640	Symbols: ERF3, ATERF3 | ERF3 (ETHYLENE RESPONSIVE ELEMENT BINDING FACTOR 3); DNA binding / protein binding / transcription factor/ transcription repressor | chr1:18757148-18758433 REVERSE	0.0657366
at5g61590	AP2 domain-containing transcription factor family protein | chr5:24764438-24765324 REVERSE	-0.342188
at5g44210	Symbols: ERF9, ATERF9, ATERF-9 | ERF9 (ERF DOMAIN PROTEIN 9); DNA binding / transcription factor/ transcription repressor | chr5:17806472-17807534 FORWARD	0.136131
at5g47220	Symbols: ATERF2, ATERF-2, ERF2 | ERF2 (ETHYLENE RESPONSIVE ELEMENT BINDING FACTOR 2); DNA binding / transcription activator/ transcription factor | chr5:19171862-19172823 REVERSE	-0.622388
at5g61600	Symbols: ERF104 | ethylene-responsive element-binding family protein | chr5:24766386-24767430 REVERSE	-0.940595
at1g66340	Symbols: ETR1, EIN1, ETR | ETR1 (ETHYLENE RESPONSE 1); ethylene binding / protein histidine kinase/ two-component response regulator | chr1:24734162-24737756 FORWARD	0.268061
at1g28360	Symbols: ERF12, ATERF12 | ERF12 (ERF DOMAIN PROTEIN 12); DNA binding / transcription factor/ transcription repressor | chr1:9951848-9952740 FORWARD	0.145165
at3g15210	Symbols: ATERF-4, ERF4, RAP2.5, ATERF4 | ERF4 (ETHYLENE RESPONSIVE ELEMENT BINDING FACTOR 4); DNA binding / protein binding / transcription factor/ transcription repressor | chr3:5121422-5122562 FORWARD	0.056607
at2g31230	Symbols: ATERF15 | ATERF15 (Ethylene-responsive element binding factor 15); DNA binding / transcription activator/ transcription factor | chr2:13306593-13307475 REVERSE	-0.507617
at1g04310	Symbols: ERS2 | ERS2 (ETHYLENE RESPONSE SENSOR 2); ethylene binding / glycogen synthase kinase 3/ protein histidine kinase/ receptor | chr1:1154764-1157711 REVERSE	-0.262267
at5g25190	ethylene-responsive element-binding protein, putative | chr5:8706790-8707748 REVERSE	0.325601
at4g34410	Symbols: RRTF1 | RRTF1 ({REDOX RESPONSIVE TRANSCRIPTION FACTOR 1); DNA binding / transcription factor | chr4:16451876-16453260 FORWARD	0.155831
at5g51190	AP2 domain-containing transcription factor, putative | chr5:20800584-20801416 REVERSE	-0.0681646
at2g40940	Symbols: ERS1, ERS | ERS1 (ETHYLENE RESPONSE SENSOR 1); ethylene binding / protein histidine kinase/ receptor | chr2:17084356-17087297 REVERSE	-0.0926889
at3g16050	Symbols: A37, ATPDX1.2, PDX1.2 | A37; protein heterodimerization | chr3:5443950-5445329 REVERSE	-0.386974
at1g05710	ethylene-responsive protein, putative | chr1:1714950-1717270 FORWARD	0.546298
at1g09740	ethylene-responsive protein, putative | chr1:3154532-3156275 FORWARD	0.255417
at3g11930	universal stress protein (USP) family protein | chr3:3776237-3777694 FORWARD	-0.13663
at4g37140	Symbols: MEE69, MES20, ATMES20 | MEE69 (MATERNAL EFFECT EMBRYO ARREST 69); hydrolase, acting on ester bonds | chr4:17492115-17492728 REVERSE	0.557561
at4g29100	ethylene-responsive family protein | chr4:14341000-14344930 FORWARD	0.240723
at3g24500	Symbols: MBF1C, ATMBF1C | MBF1C (MULTIPROTEIN BRIDGING FACTOR 1C); DNA binding / transcription coactivator/ transcription factor | chr3:8918679-8919308 FORWARD	-1.07773
at3g19500	ethylene-responsive protein -related | chr3:6759016-6760939 REVERSE	0.380482
at3g20640	ethylene-responsive protein -related | chr3:7210407-7213299 REVERSE	0.0629021
at4g20880	ethylene-responsive nuclear protein / ethylene-regulated nuclear protein (ERT2) | chr4:11179115-11180799 REVERSE	0.048858
at2g20100	ethylene-responsive family protein | chr2:8678078-8682086 FORWARD	0.349235
at2g31730	ethylene-responsive protein, putative | chr2:13487568-13489679 REVERSE	0.105779
at1g27660	ethylene-responsive protein -related | chr1:9621570-9626004 FORWARD	0.193273
at2g42680	Symbols: MBF1A, ATMBF1A | MBF1A (MULTIPROTEIN BRIDGING FACTOR 1A); DNA binding / transcription coactivator | chr2:17774903-17776320 FORWARD	-0.0185749
at2g38210	Symbols: PDX1L4 | PDX1L4 (PUTATIVE PDX1-LIKE PROTEIN 4) | chr2:16007012-16007690 FORWARD	-0.55007
at1g55150	DEAD box RNA helicase, putative (RH20) | chr1:20574480-20577320 FORWARD	-0.202393
at4g37150	Symbols: ATMES9, MES9 | MES9 (METHYL ESTERASE 9); hydrolase, acting on ester bonds / methyl indole-3-acetate esterase/ methyl jasmonate esterase/ methyl salicylate esterase | chr4:17492878-17494109 REVERSE	-0.0075643
at3g58680	Symbols: MBF1B, ATMBF1B | MBF1B (MULTIPROTEIN BRIDGING FACTOR 1B); DNA binding / transcription coactivator | chr3:21707276-21708911 FORWARD	0.0563884
at2g39750	dehydration-responsive family protein | chr2:16578824-16582404 REVERSE	-0.12028
at1g69450	LOCATED IN: endomembrane system, membrane; EXPRESSED IN: 23 plant structures; EXPRESSED DURING: 13 growth stages; CONTAINS InterPro DOMAIN/s: Protein of unknown function DUF221 (InterPro:IPR003864); BEST Arabidopsis thaliana protein match is: HYP1 (HYPOTHETICAL PROTEIN 1) (TAIR:AT3G01100.1); Has 911 Blast hits to 825 proteins in 137 species: Archae - 0; Bacteria - 0; Metazoa - 152; Fungi - 442; P…	0.262207
at3g25760	Symbols: AOC1, ERD12 | AOC1 (ALLENE OXIDE CYCLASE 1); allene-oxide cyclase | chr3:9403883-9405250 FORWARD	-0.838569
at5g26990	drought-responsive family protein | chr5:9491072-9493920 FORWARD	0.20567
at1g34130	Symbols: STT3B | STT3B (staurosporin and temperature sensitive 3-like b); oligosaccharyl transferase | chr1:12429890-12433187 FORWARD	-0.277791
at2g34300	dehydration-responsive protein-related | chr2:14473703-14477430 REVERSE	-0.221652
at5g04060	dehydration-responsive protein-related | chr5:1099118-1102058 FORWARD	-0.138371
at1g31850	dehydration-responsive protein, putative | chr1:11430222-11433699 FORWARD	0.102162
at3g05880	Symbols: RCI2A | RCI2A (RARE-COLD-INDUCIBLE 2A) | chr3:1755497-1756540 REVERSE	0.695818
at4g15430	FUNCTIONS IN: molecular_function unknown; INVOLVED IN: biological_process unknown; LOCATED IN: endomembrane system, membrane; EXPRESSED IN: 20 plant structures; EXPRESSED DURING: 13 growth stages; CONTAINS InterPro DOMAIN/s: Protein of unknown function DUF221 (InterPro:IPR003864); BEST Arabidopsis thaliana protein match is: early-responsive to dehydration protein-related / ERD protein-related (TA…	0.131692
at4g19120	Symbols: ERD3 | ERD3 (early-responsive to dehydration 3) | chr4:10460295-10464174 REVERSE	0.162925
at3g56080	dehydration-responsive protein-related | chr3:20810309-20813036 REVERSE	0.182102
at3g23300	dehydration-responsive protein-related | chr3:8333025-8336146 FORWARD	-0.158573
at2g40280	dehydration-responsive family protein | chr2:16825500-16828398 REVERSE	0.218294
at1g13930	Involved in response to salt stress. Knockout mutants are hypersensitive to salt stress. | chr1:4761042-4761725 FORWARD	-0.285553
at1g30360	Symbols: ERD4 | ERD4 (early-responsive to dehydration 4) | chr1:10715665-10718997 FORWARD	-0.176569
at2g41430	Symbols: ERD15, LSR1, CID1 | ERD15 (EARLY RESPONSIVE TO DEHYDRATION 15); protein binding | chr2:17269440-17270542 FORWARD	-0.259152
at1g71040	Symbols: LPR2 | LPR2 (Low Phosphate Root2); copper ion binding / oxidoreductase | chr1:26796966-26800322 REVERSE	0.217777
at1g13860	dehydration-responsive protein-related | chr1:4743309-4746911 REVERSE	0.0159176
at1g33170	dehydration-responsive family protein | chr1:12027084-12030539 FORWARD	-0.318099
at4g30650	hydrophobic protein, putative / low temperature and salt responsive protein, putative | chr4:14954320-14954968 FORWARD	0.31227
at2g41010	Symbols: ATCAMBP25 | ATCAMBP25 (ARABIDOPSIS THALIANA CALMODULIN (CAM)-BINDING PROTEIN OF 25 KDA); calmodulin binding | chr2:17113866-17114804 REVERSE	-0.576911
at3g10200	dehydration-responsive protein-related | chr3:3157608-3160188 FORWARD	0.0772171
at1g29470	dehydration-responsive protein-related | chr1:10310245-10314048 REVERSE	-0.36266
at3g06760	INVOLVED IN: response to water deprivation; EXPRESSED IN: 24 plant structures; EXPRESSED DURING: 15 growth stages; CONTAINS InterPro DOMAIN/s: Drought induced 19 (InterPro:IPR008598); BEST Arabidopsis thaliana protein match is: HRB1 (HYPERSENSITIVE TO RED AND BLUE); protein binding (TAIR:AT5G49230.1). | chr3:2132758-2134556 FORWARD	0.220218
at2g03480	dehydration-responsive protein-related | chr2:1050938-1054478 FORWARD	0.0145637
at5g06050	dehydration-responsive protein-related | chr5:1820132-1823771 FORWARD	-0.180328
at4g02200	drought-responsive family protein | chr4:972707-974692 FORWARD	-0.0579538
at5g14430	dehydration-responsive protein-related | chr5:4652980-4655973 FORWARD	-0.118278
at3g51070	dehydration-responsive protein-related | chr3:18969068-18972291 FORWARD	0.208062
at1g48605	Symbols: ATHAL3B, HAL3B, HAL3 | ATHAL3B; FMN binding / electron carrier/ phosphopantothenoylcysteine decarboxylase | chr1:17969395-17970092 REVERSE	0.306521
at5g25610	Symbols: RD22 | RD22; nutrient reservoir | chr5:8914233-8916800 REVERSE	0.0785005
at5g19690	Symbols: STT3A | STT3A (STAUROSPORIN AND TEMPERATURE SENSITIVE 3-LIKE A); oligosaccharyl transferase | chr5:6652516-6658411 FORWARD	-0.281911
at1g56280	Symbols: ATDI19 | ATDI19 | chr1:21072877-21074877 REVERSE	0.393621
at5g49230	Symbols: HRB1 | HRB1 (HYPERSENSITIVE TO RED AND BLUE); protein binding | chr5:19958873-19960544 REVERSE	0.299489
at1g04430	dehydration-responsive protein-related | chr1:1198118-1201527 FORWARD	-0.326904
at4g04340	early-responsive to dehydration protein-related / ERD protein-related | chr4:2122908-2126844 FORWARD	-0.00420768
at1g11960	FUNCTIONS IN: molecular_function unknown; INVOLVED IN: biological_process unknown; LOCATED IN: plasma membrane; EXPRESSED IN: 22 plant structures; EXPRESSED DURING: 13 growth stages; CONTAINS InterPro DOMAIN/s: Protein of unknown function DUF221 (InterPro:IPR003864); BEST Arabidopsis thaliana protein match is: early-responsive to dehydration protein-related / ERD protein-related (TAIR:AT1G62320.1…	-0.093837
at1g78240	Symbols: TSD2, QUA2 | TSD2 (TUMOROUS SHOOT DEVELOPMENT 2); methyltransferase | chr1:29432829-29436484 REVERSE	-0.0934517
at1g60220	Symbols: OTS1, ULP1D | ULP1D (UB-LIKE PROTEASE 1D); SUMO-specific protease/ cysteine-type peptidase | chr1:22208332-22212171 FORWARD	0.268923
at1g77260	dehydration-responsive protein-related | chr1:29023772-29026957 REVERSE	-0.154826
at3g05890	Symbols: RCI2B | RCI2B (RARE-COLD-INDUCIBLE 2B) | chr3:1757631-1758492 REVERSE	0.0349319
at2g24040	hydrophobic protein, putative / low temperature and salt responsive protein, putative | chr2:10223945-10224630 FORWARD	-0.0326678
at4g14360	dehydration-responsive protein-related | chr4:8267660-8271121 REVERSE	-0.221546
at4g30660	hydrophobic protein, putative / low temperature and salt responsive protein, putative | chr4:14955373-14956118 FORWARD	0.292067
at3g01100	Symbols: HYP1, ATHYP1 | HYP1 (HYPOTHETICAL PROTEIN 1) | chr3:34719-38529 REVERSE	0.235646
at2g18250	Symbols: ATCOAD | ATCOAD (4-phosphopantetheine adenylyltransferase); nucleotidyltransferase/ pantetheine-phosphate adenylyltransferase | chr2:7939907-7941678 FORWARD	0.13428
at4g02900	early-responsive to dehydration protein-related / ERD protein-related | chr4:1284066-1287747 FORWARD	0.295287
at1g02750	zinc ion binding | chr1:602497-604292 FORWARD	0.183824
at1g19430	dehydration-responsive protein-related | chr1:6724573-6728040 REVERSE	-0.24051
at4g22120	early-responsive to dehydration protein-related / ERD protein-related | chr4:11715824-11719792 REVERSE	-0.121695
at4g00740	dehydration-responsive protein-related | chr4:307431-310482 REVERSE	-0.186262
at3g18030	Symbols: ATHAL3A, HAL3A, HAL3, ATHAL3 | ATHAL3A; FMN binding / phosphopantothenoylcysteine decarboxylase | chr3:6167640-6168948 REVERSE	0.0859761
at1g26850	dehydration-responsive family protein | chr1:9300873-9304139 REVERSE	-0.260198
at5g64030	dehydration-responsive protein-related | chr5:25624037-25628559 FORWARD	-0.16539
at4g15910	Symbols: ATDI21, DI21 | ATDI21 (ARABIDOPSIS THALIANA DROUGHT-INDUCED 21) | chr4:9028461-9029423 FORWARD	0.456607
at4g18030	dehydration-responsive family protein | chr4:10012361-10015815 REVERSE	-0.321228
at4g00750	dehydration-responsive family protein | chr4:314353-317675 FORWARD	-0.285561
at1g32090	early-responsive to dehydration protein-related / ERD protein-related | chr1:11540025-11544131 REVERSE	0.112701
at2g43200	dehydration-responsive family protein | chr2:17958230-17960536 FORWARD	0.415445
at3g05700	INVOLVED IN: response to water deprivation; CONTAINS InterPro DOMAIN/s: Drought induced 19 (InterPro:IPR008598); BEST Arabidopsis thaliana protein match is: drought-responsive family protein (TAIR:AT5G26990.1); Has 167 Blast hits to 167 proteins in 27 species: Archae - 0; Bacteria - 0; Metazoa - 38; Fungi - 0; Plants - 128; Viruses - 0; Other Eukaryotes - 1 (source: NCBI BLink). | chr3:1682088-16…	0.3122

## Sheet: Zea mays (Study1)
TAIR_ID	Description	Log2FC
at1g21600	Symbols: PTAC6 | PTAC6 (PLASTID TRANSCRIPTIONALLY ACTIVE6) | chr1:7571185-7573846 REVERSE	0.13323
at1g74850	Symbols: PTAC2 | PTAC2 (PLASTID TRANSCRIPTIONALLY ACTIVE2) | chr1:28118849-28122314 REVERSE	-0.118424
at1g68120	Symbols: BPC3, ATBPC3 | BPC3 (BASIC PENTACYSTEINE 3); DNA binding / transcription factor | chr1:25526215-25527534 REVERSE	-0.191518
at1g13870	Symbols: DRL1 | DRL1 (DEFORMED ROOTS AND LEAVES 1); calmodulin binding / purine nucleotide binding | chr1:4747265-4748642 REVERSE	-0.17173
at2g21240	Symbols: BPC4, BBR, ATBPC4 | BPC4 (BASIC PENTACYSTEINE 4); DNA binding / transcription factor | chr2:9101316-9103050 REVERSE	0.132044
at5g17560	BolA-like family protein | chr5:5788454-5789923 FORWARD	-0.0369286
at3g13222	Symbols: GIP1 | GIP1 (GBF-INTERACTING PROTEIN 1); unfolded protein binding | chr3:4251014-4254267 REVERSE	0.0349669
at1g79730	Symbols: ELF7 | ELF7 (EARLY FLOWERING 7) | chr1:30000538-30004005 REVERSE	0.107589
at4g25520	Symbols: SLK1 | SLK1 (SEUSS-LIKE 1); transcription regulator | chr4:13032178-13036213 REVERSE	0.26564
at1g55300	Symbols: TAF7 | TAF7 (TBP-ASSOCIATED FACTOR 7); general RNA polymerase II transcription factor | chr1:20628023-20629692 REVERSE	0.188849
at3g04740	Symbols: SWP, MED14, ATMED14 | SWP (STRUWWELPETER) | chr3:1293807-1300714 FORWARD	-0.10284
at1g14685	Symbols: BPC2, BBR/BPC2, ATBPC2 | BPC2 (BASIC PENTACYSTEINE 2); DNA binding / transcription factor | chr1:5042588-5044294 FORWARD	0.26327
at5g09830	BolA-like family protein | chr5:3057646-3058821 REVERSE	0.230353
at2g33540	Symbols: CPL3, ATCPL3 | CPL3 (C-TERMINAL DOMAIN PHOSPHATASE-LIKE 3); CTD phosphatase/ phosphoprotein phosphatase | chr2:14203505-14208797 REVERSE	0.160724
at2g34640	Symbols: PTAC12 | PTAC12 (PLASTID TRANSCRIPTIONALLY ACTIVE12) | chr2:14581886-14584699 REVERSE	-0.231467
at1g25280	Symbols: AtTLP10 | AtTLP10 (TUBBY LIKE PROTEIN 10); phosphoric diester hydrolase/ transcription factor | chr1:8863777-8866805 FORWARD	-0.125347
at4g01500	Symbols: NGA4 | NGA4 (NGATHA4); transcription factor | chr4:639247-640940 FORWARD	-0.100975
at4g32010	Symbols: HSL1, HSI2-L1, VAL2 | HSL1 (HSI2-LIKE 1); transcription factor | chr4:15479524-15485353 FORWARD	-0.00648091
at4g21550	Symbols: VAL3 | VAL3 (VP1/ABI3-LIKE 3); transcription factor | chr4:11463987-11468679 FORWARD	0.450881
at3g61970	Symbols: NGA2 | NGA2 (NGATHA2); transcription factor | chr3:22951463-22952851 FORWARD	-0.0437708
at1g01030	Symbols: NGA3 | NGA3 (NGATHA3); transcription factor | chr1:11649-13714 REVERSE	-0.0938549
at2g46870	Symbols: NGA1 | NGA1 (NGATHA1); transcription factor | chr2:19260918-19262404 FORWARD	-0.0966313
at3g11580	DNA-binding protein, putative | chr3:3648924-3651332 REVERSE	0.442041
at5g06250	transcription factor | chr5:1892714-1894124 REVERSE	-0.806691
at2g36080	DNA-binding protein, putative | chr2:15148259-15151575 REVERSE	0.117719
at3g11200	Symbols: AL2 | AL2 (ALFIN-LIKE 2); DNA binding / methylated histone residue binding | chr3:3508043-3510627 REVERSE	-0.133667
at5g05610	Symbols: AL1 | AL1 (ALFIN-LIKE 1); DNA binding / methylated histone residue binding | chr5:1676991-1679104 REVERSE	0.0108406
at3g42790	Symbols: AL3 | AL3 (ALFIN-LIKE 3); DNA binding / methylated histone residue binding | chr3:14877958-14879781 REVERSE	-0.111992
at2g02470	Symbols: AL6 | AL6 (ALFIN-LIKE 6); DNA binding / methylated histone residue binding | chr2:652580-654915 FORWARD	-0.107683
at5g20510	Symbols: AL5 | AL5 (ALFIN-LIKE 5); DNA binding / methylated histone residue binding | chr5:6939813-6942908 REVERSE	0.0438963
at1g14510	Symbols: AL7 | AL7 (ALFIN-LIKE 7); DNA binding / methylated histone residue binding | chr1:4961886-4964428 REVERSE	-0.138335
at5g26210	Symbols: AL4 | AL4 (ALFIN-LIKE 4); DNA binding / methylated histone residue binding | chr5:9158318-9160383 REVERSE	-0.137042
at3g11020	Symbols: DREB2B, DREB2 | DREB2B (DRE/CRT-BINDING PROTEIN 2B); DNA binding / transcription activator/ transcription factor | chr3:3455355-3457214 FORWARD	1.35302
at2g28550	Symbols: RAP2.7, TOE1 | RAP2.7 (RELATED TO AP2.7); DNA binding / transcription factor | chr2:12225951-12228543 REVERSE	0.0777804
at4g16750	DRE-binding transcription factor, putative | chr4:9420917-9421759 REVERSE	0.657934
at5g60120	Symbols: TOE2 | TOE2; DNA binding / transcription factor | chr5:24207786-24211724 FORWARD	0.148101
at2g23340	AP2 domain-containing transcription factor, putative | chr2:9937998-9938875 FORWARD	0.131576
at4g27950	Symbols: CRF4 | CRF4 (CYTOKININ RESPONSE FACTOR 4); DNA binding / transcription factor | chr4:13909569-13910859 REVERSE	0.00995481
at1g53910	Symbols: RAP2.12 | RAP2.12; DNA binding / transcription factor | chr1:20135112-20136970 FORWARD	-0.317732
at4g25470	Symbols: CBF2, DREB1C, FTQ4, ATCBF2 | CBF2 (C-REPEAT/DRE BINDING FACTOR 2); DNA binding / transcription activator/ transcription factor | chr4:13015277-13016220 REVERSE	0.339667
at1g68840	Symbols: RAV2, RAP2.8, TEM2 | RAV2 (REGULATOR OF THE ATPASE OF THE VACUOLAR MEMBRANE); DNA binding / transcription factor/ transcription repressor | chr1:25880327-25881736 FORWARD	-0.614391
at4g23750	Symbols: CRF2 | CRF2 (CYTOKININ RESPONSE FACTOR 2); DNA binding / transcription factor | chr4:12376194-12378024 FORWARD	0.0960117
at5g11190	Symbols: SHN3 | SHN3 (shine3); DNA binding / transcription factor | chr5:3564976-3566051 FORWARD	-0.682697
at1g72360	ethylene-responsive element-binding protein, putative | chr1:27241812-27242827 FORWARD	-0.694635
at3g25890	AP2 domain-containing transcription factor, putative | chr3:9475575-9477455 FORWARD	0.19134
at1g19210	AP2 domain-containing transcription factor, putative | chr1:6626822-6627530 REVERSE	1.1225
at5g53290	Symbols: CRF3 | CRF3 (CYTOKININ RESPONSE FACTOR 3); DNA binding / transcription factor | chr5:21617813-21619267 REVERSE	-0.106276
at1g13260	Symbols: RAV1 | RAV1; DNA binding / transcription factor/ transcription repressor | chr1:4542168-4543742 FORWARD	-0.865182
at1g22190	AP2 domain-containing transcription factor, putative | chr1:7835782-7837288 FORWARD	0.156316
at5g10510	Symbols: AIL6 | AIL6 (AINTEGUMENTA-LIKE 6); DNA binding / transcription factor | chr5:3315529-3320008 FORWARD	0.00703689
at3g61630	Symbols: CRF6 | CRF6 (CYTOKININ RESPONSE FACTOR 6); DNA binding / transcription factor | chr3:22805180-22806527 FORWARD	-0.113772
at1g77200	AP2 domain-containing transcription factor TINY, putative | chr1:29004357-29005091 REVERSE	0.240067
at5g05410	Symbols: DREB2A, DREB2 | DREB2A; DNA binding / transcription activator/ transcription factor | chr5:1602205-1603911 FORWARD	-0.822685
at5g25810	Symbols: tny | tny (TINY); DNA binding / transcription factor | chr5:8986771-8987787 REVERSE	0.0706103
at1g16060	ovule development protein, putative | chr1:5508507-5511735 FORWARD	0.223483
at1g53170	Symbols: ATERF-8, ATERF8, ERF8 | ERF8; DNA binding / transcription factor/ transcription repressor | chr1:19821337-19822252 REVERSE	0.0121297
at2g46310	Symbols: CRF5 | CRF5 (CYTOKININ RESPONSE FACTOR 5); DNA binding / transcription factor | chr2:19011503-19012857 FORWARD	-0.000597738
at3g16770	Symbols: RAP2.3, ATEBP, ERF72 | ATEBP (ETHYLENE-RESPONSIVE ELEMENT BINDING PROTEIN); DNA binding / protein binding / transcription activator/ transcription factor | chr3:5705662-5707023 FORWARD	0.344076
at1g25560	Symbols: TEM1 | TEM1 (TEMPRANILLO 1); transcription factor | chr1:8981677-8983041 REVERSE	-0.257227
at4g36900	Symbols: RAP2.10 | RAP2.10 (related to AP2 10); DNA binding / transcription factor | chr4:17388814-17389837 FORWARD	-0.353834
at1g12610	Symbols: DDF1 | DDF1 (DWARF AND DELAYED FLOWERING 1); DNA binding / sequence-specific DNA binding / transcription factor | chr1:4289944-4291017 REVERSE	-0.659126
at2g41710	ovule development protein, putative | chr2:17400022-17403050 REVERSE	-0.0617497
at2g44940	AP2 domain-containing transcription factor TINY, putative | chr2:18537257-18538418 FORWARD	0.12836
at5g67190	AP2 domain-containing transcription factor, putative | chr5:26809135-26809689 REVERSE	-0.355594
at1g01180	unknown protein | chr1:75633-77446 FORWARD	-0.336072
at2g35700	Symbols: ATERF38, ERF38 | ERF38 (ERF FAMILY PROTEIN 38); DNA binding / transcription factor | chr2:15005205-15005789 FORWARD	-1.01453
at2g39250	Symbols: SNZ | SNZ (SCHNARCHZAPFEN); DNA binding / transcription factor | chr2:16388886-16391073 REVERSE	0.551845
at2g47520	AP2 domain-containing transcription factor, putative | chr2:19502802-19503569 REVERSE	0.0510377
at3g14230	Symbols: RAP2.2 | RAP2.2; DNA binding / transcription factor | chr3:4737146-4739136 REVERSE	0.0527244
at4g39780	AP2 domain-containing transcription factor, putative | chr4:18457957-18459180 REVERSE	-0.267905
at5g11590	Symbols: TINY2 | TINY2 (TINY2); DNA binding / transcription factor | chr5:3727534-3728726 REVERSE	-0.158893
at1g50630	unknown protein | chr1:18751456-18753669 REVERSE	-0.0586785
at1g22985	AP2 domain-containing transcription factor, putative | chr1:8135213-8135920 REVERSE	-0.385239
at1g78080	Symbols: RAP2.4 | RAP2.4 (related to AP2 4); DNA binding / transcription factor | chr1:29364249-29366073 FORWARD	0.382266
at1g64380	AP2 domain-containing transcription factor, putative | chr1:23890646-23892173 REVERSE	0.426649
at1g68550	AP2 domain-containing transcription factor, putative | chr1:25725455-25727701 REVERSE	0.342195
at1g79700	ovule development protein, putative | chr1:29990336-29993724 REVERSE	0.275938
at1g71130	AP2 domain-containing transcription factor, putative | chr1:26822788-26823530 FORWARD	0.209224
at4g31060	AP2 domain-containing transcription factor, putative | chr4:15116797-15117756 FORWARD	0.870252
at4g11140	Symbols: CRF1 | CRF1 (CYTOKININ RESPONSE FACTOR 1); DNA binding / transcription factor | chr4:6794776-6795793 REVERSE	-0.0682436
at1g74930	Symbols: ORA47 | ORA47; DNA binding / transcription factor | chr1:28144132-28145049 FORWARD	0.0975039
at3g20300	unknown protein | chr3:7079617-7081921 REVERSE	-0.399278
at4g25490	Symbols: CBF1, DREB1B, ATCBF1 | CBF1 (C-REPEAT/DRE BINDING FACTOR 1); DNA binding / transcription activator/ transcription factor | chr4:13021780-13022725 REVERSE	1.11015
at1g25470	AP2 domain-containing transcription factor, putative | chr1:8944609-8946628 REVERSE	0.121819
at1g44830	AP2 domain-containing transcription factor TINY, putative | chr1:16933792-16934511 FORWARD	0.377483
at5g13330	Symbols: Rap2.6L | Rap2.6L (related to AP2 6L); DNA binding / transcription factor | chr5:4272060-4274660 FORWARD	-0.470922
at3g57600	AP2 domain-containing transcription factor, putative | chr3:21332783-21333863 FORWARD	-0.0950033
at4g32800	AP2 domain-containing transcription factor TINY, putative | chr4:15819524-15820871 FORWARD	0.0809531
at1g06170	basic helix-loop-helix (bHLH) family protein | chr1:1884991-1886897 REVERSE	-1.15757
at1g21910	AP2 domain-containing transcription factor family protein | chr1:7696536-7697699 FORWARD	0.294917
at4g13040	AP2 domain-containing transcription factor family protein | chr4:7613720-7615310 FORWARD	0.312589
at3g16280	DNA binding / transcription factor | chr3:5518331-5519246 FORWARD	0.182408
at1g36060	AP2 domain-containing transcription factor, putative | chr1:13454496-13456331 REVERSE	0.721708
at5g67180	Symbols: TOE3 | AP2 domain-containing transcription factor, putative | chr5:26801949-26804249 REVERSE	0.123802
at3g54990	Symbols: SMZ | SMZ (SCHLAFMUTZE); DNA binding / transcription factor | chr3:20373718-20376522 REVERSE	0.223708
at5g37020	Symbols: ARF8, ATARF8 | ARF8 (AUXIN RESPONSE FACTOR 8); transcription factor | chr5:14630028-14634387 FORWARD	0.0951724
at5g60450	Symbols: ARF4 | ARF4 (AUXIN RESPONSE FACTOR 4); transcription factor | chr5:24308322-24312698 REVERSE	0.00871899
at5g62000	Symbols: ARF2, ARF1-BP, HSS | ARF2 (AUXIN RESPONSE FACTOR 2); protein binding / transcription factor | chr5:24910358-24915214 FORWARD	-0.00556506
at1g77850	Symbols: ARF17 | ARF17 (AUXIN RESPONSE FACTOR 17); transcription factor | chr1:29272313-29275419 FORWARD	0.240157
at1g30330	Symbols: ARF6 | ARF6 (AUXIN RESPONSE FACTOR 6); transcription factor | chr1:10685822-10690036 REVERSE	-0.163156
at2g28350	Symbols: ARF10 | ARF10 (AUXIN RESPONSE FACTOR 10); miRNA binding / transcription factor | chr2:12114331-12116848 FORWARD	0.0969662
at2g46530	Symbols: ARF11 | ARF11 (AUXIN RESPONSE FACTOR 11); transcription factor | chr2:19105112-19108331 FORWARD	0.327751
at1g19220	Symbols: ARF19, IAA22, ARF11 | ARF19 (AUXIN RESPONSE FACTOR 19); DNA binding / transcription factor | chr1:6628068-6633087 REVERSE	0.139852
at1g19850	Symbols: MP, ARF5, IAA24 | MP (MONOPTEROS); transcription factor | chr1:6886879-6891374 FORWARD	-0.0590006
at3g61830	Symbols: ARF18 | ARF18 (AUXIN RESPONSE FACTOR 18); transcription factor | chr3:22887889-22891435 FORWARD	0.0861515
at4g23980	Symbols: ARF9 | ARF9 (AUXIN RESPONSE FACTOR 9); transcription factor | chr4:12451277-12455014 FORWARD	0.214407
at2g33860	Symbols: ETT, ARF3 | ETT (ETTIN); DNA binding / transcription factor | chr2:14325269-14328978 REVERSE	-0.122549
at4g30080	Symbols: ARF16 | ARF16 (AUXIN RESPONSE FACTOR 16); miRNA binding / transcription factor | chr4:14703201-14706336 REVERSE	0.111302
at1g59750	Symbols: ARF1 | ARF1 (AUXIN RESPONSE FACTOR 1); DNA binding / transcription factor | chr1:21979384-21984413 FORWARD	0.198463
at2g40670	Symbols: ARR16, RR16 | ARR16 (ARABIDOPSIS RESPONSE REGULATOR 16); transcription regulator/ two-component response regulator | chr2:16970258-16971207 FORWARD	0.0182054
at1g10470	Symbols: ARR4, MEE7, ATRR1, IBC7 | ARR4 (RESPONSE REGULATOR 4); protein binding / transcription regulator/ two-component response regulator | chr1:3442327-3443957 REVERSE	-0.0618416
at2g25180	Symbols: ARR12 | ARR12 (ARABIDOPSIS RESPONSE REGULATOR 12); transcription factor/ two-component response regulator | chr2:10724301-10726961 REVERSE	-0.272153
at2g01760	Symbols: ARR14 | ARR14 (ARABIDOPSIS RESPONSE REGULATOR 14); transcription factor/ two-component response regulator | chr2:332967-334696 FORWARD	0.238577
at5g58080	Symbols: ARR18 | ARR18 (ARABIDOPSIS RESPONSE REGULATOR 18); transcription factor/ two-component response regulator | chr5:23501785-23504143 REVERSE	-0.244603
at1g74890	Symbols: ARR15 | ARR15 (RESPONSE REGULATOR 15); transcription regulator/ two-component response regulator | chr1:28131590-28132710 REVERSE	-0.0807046
at1g19050	Symbols: ARR7 | ARR7 (RESPONSE REGULATOR 7); transcription regulator/ two-component response regulator | chr1:6577833-6579178 REVERSE	0.124665
at3g48100	Symbols: ARR5, ATRR2, IBC6 | ARR5 (ARABIDOPSIS RESPONSE REGULATOR 5); transcription regulator/ two-component response regulator | chr3:17758427-17760874 REVERSE	0.384819
at4g31920	Symbols: ARR10 | ARR10 (ARABIDOPSIS RESPONSE REGULATOR 10); transcription factor/ two-component response regulator | chr4:15444117-15446959 REVERSE	-0.2021
at3g57040	Symbols: ARR9, ATRR4 | ARR9 (RESPONSE REGULATOR 9); transcription regulator/ two-component response regulator | chr3:21109614-21111432 FORWARD	0.627673
at3g16857	Symbols: ARR1 | ARR1 (ARABIDOPSIS RESPONSE REGULATOR 1); transcription factor/ two-component response regulator | chr3:5755821-5759443 FORWARD	-0.0141204
at5g62920	Symbols: ARR6 | ARR6 (RESPONSE REGULATOR 6); transcription regulator/ two-component response regulator | chr5:25252386-25254212 REVERSE	0.661344
at4g16110	Symbols: ARR2 | ARR2 (ARABIDOPSIS RESPONSE REGULATOR 2); transcription factor/ two-component response regulator | chr4:9112686-9116164 FORWARD	-0.111711
at2g41310	Symbols: ATRR3, ARR8 | ATRR3 (RESPONSE REGULATOR 3); transcription regulator/ two-component response regulator | chr2:17221933-17224427 FORWARD	0.518118
at2g28160	Symbols: FIT1, ATBHLH029, FRU, BHLH029, ATBHLH29 | FRU (FER-LIKE REGULATOR OF IRON UPTAKE); DNA binding / transcription factor | chr2:12004708-12006122 FORWARD	0.724286
at5g37800	basic helix-loop-helix (bHLH) family protein | chr5:15036197-15037574 FORWARD	-0.591793
at1g09250	transcription factor | chr1:2989378-2990357 FORWARD	-0.162602
at4g16430	basic helix-loop-helix (bHLH) family protein | chr4:9267260-9269178 FORWARD	-0.193799
at3g23690	basic helix-loop-helix (bHLH) family protein | chr3:8528632-8531012 REVERSE	-0.00443026
at2g24260	basic helix-loop-helix (bHLH) family protein | chr2:10319334-10322222 REVERSE	0.056454
at1g73830	Symbols: BEE3 | BEE3 (BR ENHANCED EXPRESSION 3); DNA binding / transcription factor | chr1:27759975-27761447 FORWARD	0.536594
at5g15160	bHLH family protein | chr5:4921266-4922648 REVERSE	0.078346
at3g05800	transcription factor | chr3:1727306-1728296 FORWARD	0.223567
at4g34530	Symbols: CIB1 | CIB1 (CRYPTOCHROME-INTERACTING BASIC-HELIX-LOOP-HELIX 1); DNA binding / transcription factor | chr4:16498391-16500174 FORWARD	-0.410448
at1g26260	Symbols: CIB5 | CIB5 (CRYPTOCHROME-INTERACTING BASIC-HELIX-LOOP-HELIX 5); DNA binding / transcription factor | chr1:9087104-9089378 FORWARD	0.29924
at5g57150	basic helix-loop-helix (bHLH) family protein | chr5:23152319-23155066 FORWARD	0.549228
at2g42280	basic helix-loop-helix (bHLH) family protein | chr2:17611185-17613519 REVERSE	0.236284
at4g01460	basic helix-loop-helix (bHLH) family protein | chr4:620759-622945 FORWARD	0.297148
at4g00480	Symbols: ATMYC1, myc1 | myc-related transcription factor (MYC1) | chr4:216812-219743 REVERSE	-0.0526604
at4g17880	basic helix-loop-helix (bHLH) family protein | chr4:9933366-9935586 REVERSE	-0.331966
at5g48560	basic helix-loop-helix (bHLH) family protein | chr5:19684006-19687151 FORWARD	0.161967
at4g38070	bHLH family protein | chr4:17876535-17882569 FORWARD	-0.363727
at3g59060	Symbols: PIL6, PIF5 | PIL6 (PHYTOCHROME INTERACTING FACTOR 3-LIKE 6); DNA binding / transcription factor | chr3:21827978-21830507 REVERSE	0.24709
at1g51070	basic helix-loop-helix (bHLH) family protein | chr1:18927887-18929762 FORWARD	-0.0479497
at3g17100	transcription factor | chr3:5831253-5832419 FORWARD	0.110227
at5g46830	basic helix-loop-helix (bHLH) family protein | chr5:19002719-19004254 FORWARD	0.365858
at2g27230	Symbols: LHW | LHW (LONESOME HIGHWAY); protein homodimerization/ transcription activator/ transcription factor | chr2:11650358-11654116 FORWARD	-0.00299146
at4g09180	basic helix-loop-helix (bHLH) family protein | chr4:5847401-5849724 FORWARD	0.0181136
at2g41130	basic helix-loop-helix (bHLH) family protein | chr2:17143294-17144949 FORWARD	0.259155
at1g51140	basic helix-loop-helix (bHLH) family protein | chr1:18943457-18945753 REVERSE	-0.212344
at5g46690	Symbols: bHLH071 | bHLH071 (beta HLH protein 71); DNA binding / transcription factor | chr5:18945615-18947637 FORWARD	0.254798
at5g50915	basic helix-loop-helix (bHLH) family protein | chr5:20710209-20712315 REVERSE	-0.314991
at5g39860	Symbols: PRE1 | PRE1 (PACLOBUTRAZOL RESISTANCE1); DNA binding / transcription factor | chr5:15957417-15958455 FORWARD	-0.0297918
at4g09820	Symbols: TT8 | TT8 (TRANSPARENT TESTA 8); DNA binding / transcription factor | chr4:6182023-6186493 FORWARD	0.510293
at1g29950	transcription factor/ transcription regulator | chr1:10491698-10494598 FORWARD	0.16381
at2g46810	basic helix-loop-helix (bHLH) family protein | chr2:19239694-19242672 FORWARD	0.363032
at1g12860	Symbols: SCRM2, ICE2 | SCRM2 (SCREAM 2); DNA binding / transcription factor | chr1:4382223-4386392 FORWARD	-0.00898246
at1g72210	basic helix-loop-helix (bHLH) family protein (bHLH096) | chr1:27179790-27182430 FORWARD	-0.25637
at5g41315	Symbols: GL3, MYC6.2 | GL3 (GLABROUS 3); protein binding / transcription factor | chr5:16529455-16532879 FORWARD	-0.507825
at1g69010	Symbols: BIM2 | BIM2 (BES1-interacting Myc-like protein 2); DNA binding / transcription factor | chr1:25941675-25943836 FORWARD	0.0259069
at2g18300	basic helix-loop-helix (bHLH) family protein | chr2:7952667-7954567 REVERSE	0.189236
at3g23210	basic helix-loop-helix (bHLH) family protein | chr3:8283090-8285081 REVERSE	-0.0130903
at5g53210	Symbols: SPCH | SPCH (SPEECHLESS); DNA binding / transcription factor | chr5:21586606-21588941 REVERSE	-0.512803
at5g61270	Symbols: PIF7 | PIF7 (PHYTOCHROME-INTERACTING FACTOR7); DNA binding / double-stranded DNA binding / transcription factor | chr5:24638775-24640600 REVERSE	0.493845
at4g36540	Symbols: BEE2 | BEE2 (BR Enhanced Expression 2); DNA binding / transcription factor | chr4:17243583-17245296 FORWARD	0.243093
at2g31220	basic helix-loop-helix (bHLH) family protein | chr2:13302681-13304869 FORWARD	-0.0888094
at4g36060	basic helix-loop-helix (bHLH) family protein | chr4:17055393-17056704 FORWARD	0.483013
at5g67060	Symbols: HEC1 | HEC1 (HECATE 1); transcription factor | chr5:26766128-26767250 FORWARD	0.441791
at3g25710	Symbols: BHLH32, ATAIG1 | BHLH32 (BASIC HELIX-LOOP-HELIX 32); DNA binding / transcription factor | chr3:9369519-9371394 FORWARD	0.0682291
at3g06590	transcription factor | chr3:2054423-2055414 REVERSE	0.154182
at1g68920	basic helix-loop-helix (bHLH) family protein | chr1:25915012-25917906 FORWARD	-0.2808
at3g24140	Symbols: FMA | FMA (FAMA); DNA binding / transcription activator/ transcription factor | chr3:8715236-8718211 REVERSE	0.0815263
at4g00870	basic helix-loop-helix (bHLH) family protein | chr4:362169-363691 REVERSE	0.528484
at2g22770	Symbols: NAI1 | NAI1; DNA binding / transcription factor | chr2:9684725-9686595 FORWARD	-0.0114419
at1g05805	basic helix-loop-helix (bHLH) family protein | chr1:1744773-1747693 FORWARD	-0.298913
at3g26744	Symbols: ICE1, ATICE1, SCRM | ICE1 (INDUCER OF CBF EXPRESSION 1); DNA binding / transcription activator/ transcription factor | chr3:9832689-9835087 REVERSE	-0.179669
at1g01260	basic helix-loop-helix (bHLH) family protein | chr1:109032-111609 FORWARD	-0.0823809
at3g57800	basic helix-loop-helix (bHLH) family protein | chr3:21407789-21411612 REVERSE	-0.0233985
at3g06120	Symbols: MUTE | MUTE (MUTE); DNA binding / transcription factor | chr3:1846531-1848230 FORWARD	0.155054
at1g06150	transcription factor | chr1:1868987-1873718 REVERSE	-0.0171831
at2g42300	basic helix-loop-helix (bHLH) family protein | chr2:17621156-17624841 FORWARD	-0.152091
at5g46760	basic helix-loop-helix (bHLH) family protein | chr5:18974231-18976009 FORWARD	-0.552348
at4g30980	basic helix-loop-helix (bHLH) family protein | chr4:15079243-15081657 REVERSE	0.063091
at4g00050	Symbols: UNE10 | UNE10 (unfertilized embryo sac 10); DNA binding / transcription factor | chr4:17792-20066 FORWARD	-0.163976
at2g31280	Symbols: CPUORF7 | basic helix-loop-helix (bHLH) protein-related | chr2:13339087-13343662 FORWARD	-0.0436764
at1g10120	DNA binding / transcription factor | chr1:3304039-3306824 REVERSE	-0.0705222
at3g19860	basic helix-loop-helix (bHLH) family protein | chr3:6903833-6906128 FORWARD	0.179068
at2g46510	Symbols: ATAIB | ATAIB (ABA-INDUCIBLE BHLH-TYPE TRANSCRIPTION FACTOR); DNA binding / transcription factor | chr2:19090953-19093315 REVERSE	-0.0592191
at2g20180	Symbols: PIL5 | PIL5 (PHYTOCHROME INTERACTING FACTOR 3-LIKE 5); DNA binding / phytochrome binding / transcription factor | chr2:8704024-8706547 REVERSE	0.370973
at5g67110	Symbols: ALC | ALC (ALCATRAZ); DNA binding / transcription factor | chr5:26785106-26786383 REVERSE	0.803408
at1g10610	DNA binding / transcription factor | chr1:3506186-3509006 FORWARD	0.305824
at1g35460	basic helix-loop-helix (bHLH) family protein | chr1:13039916-13042102 FORWARD	0.106835
at4g14410	basic helix-loop-helix (bHLH) family protein | chr4:8299759-8301667 FORWARD	0.238934
at5g09460	transcription factor/ transcription regulator | chr5:2943738-2946839 REVERSE	0.222041
at4g36930	Symbols: SPT | SPT (SPATULA); DNA binding / transcription factor | chr4:17414127-17416294 FORWARD	0.123303
at5g10570	basic helix-loop-helix (bHLH) family protein | chr5:3341357-3342992 FORWARD	0.196749
at1g63650	Symbols: EGL3, EGL1, ATMYC-2 | EGL3 (ENHANCER OF GLABRA 3); DNA binding / transcription factor | chr1:23599653-23602902 FORWARD	0.0637228
at1g68810	basic helix-loop-helix (bHLH) family protein | chr1:25861123-25863120 FORWARD	-0.0606579
at3g56770	basic helix-loop-helix (bHLH) family protein | chr3:21029202-21030618 REVERSE	0.121493
at5g38860	Symbols: BIM3 | BIM3 (BES1-interacting Myc-like protein 3); DNA binding / transcription factor | chr5:15558956-15561126 FORWARD	0.30655
at5g64340	Symbols: SAC51 | SAC51 (SUPPRESSOR OF ACAULIS 51); transcription factor/ transcription regulator | chr5:25730335-25733313 REVERSE	0.250739
at5g54680	Symbols: ILR3 | ILR3 (iaa-leucine resistant3); DNA binding / transcription factor | chr5:22217055-22219274 FORWARD	0.00973326
at3g61950	basic helix-loop-helix (bHLH) family protein | chr3:22939546-22941451 FORWARD	0.233896
at1g59640	Symbols: ZCW32, BPEP | ZCW32; DNA binding / transcription factor | chr1:21909180-21911201 REVERSE	0.303095
at5g01310	basic helix-loop-helix (bHLH) family protein | chr5:125304-128960 FORWARD	-0.367489
at3g47640	basic helix-loop-helix (bHLH) family protein | chr3:17567597-17569315 FORWARD	0.230914
at1g62975	basic helix-loop-helix (bHLH) family protein (bHLH125) | chr1:23328850-23330776 FORWARD	0.222479
at4g02590	Symbols: UNE12 | UNE12 (unfertilized embryo sac 12); DNA binding / transcription factor | chr4:1137498-1140491 REVERSE	0.292715
at5g62610	basic helix-loop-helix (bHLH) family protein | chr5:25132899-25134788 REVERSE	-0.00432848
at5g65640	Symbols: bHLH093 | bHLH093 (beta HLH protein 93); DNA binding / transcription factor | chr5:26237055-26239084 FORWARD	-0.0519795
at1g22490	basic helix-loop-helix (bHLH) family protein | chr1:7938251-7940592 REVERSE	-0.293631
at1g61660	basic helix-loop-helix (bHLH) family protein | chr1:22753715-22756295 REVERSE	-0.0519196
at1g64625	transcription factor | chr1:24016656-24019271 FORWARD	0.377533
at2g33500	zinc finger (B-box type) family protein | chr2:14187987-14190254 REVERSE	0.0165206
at4g10240	zinc finger (B-box type) family protein | chr4:6368936-6369526 REVERSE	0.466709
at4g27310	zinc finger (B-box type) family protein | chr4:13675638-13676910 FORWARD	-0.294904
at1g06040	Symbols: STO | STO (SALT TOLERANCE); DNA binding / protein binding / transcription factor/ zinc ion binding | chr1:1828413-1829890 REVERSE	-0.0513142
at1g68520	zinc finger (B-box type) family protein | chr1:25709114-25710907 REVERSE	0.230035
at2g21320	zinc finger (B-box type) family protein | chr2:9126263-9127843 FORWARD	0.0751919
at3g21890	zinc finger (B-box type) family protein | chr3:7709113-7709733 REVERSE	-0.561688
at4g39070	zinc finger (B-box type) family protein | chr4:18204855-18206774 REVERSE	-0.246565
at1g28050	zinc finger (B-box type) family protein | chr1:9775528-9777810 REVERSE	-0.111653
at3g21150	zinc finger (B-box type) family protein | chr3:7412636-7413539 REVERSE	-0.148139
at5g48250	zinc finger (B-box type) family protein | chr5:19561319-19563722 REVERSE	0.246747
at2g47890	zinc finger (B-box type) family protein | chr2:19607996-19609645 FORWARD	-0.0800563
at4g38960	zinc finger (B-box type) family protein | chr4:18161353-18163303 FORWARD	0.114917
at5g54470	zinc finger (B-box type) family protein | chr5:22114304-22115472 REVERSE	-0.213543
at2g31380	Symbols: STH | STH; protein domain specific binding / transcription factor/ zinc ion binding | chr2:13381910-13383470 FORWARD	-0.158439
at3g07650	Symbols: COL9 | COL9 (CONSTANS-LIKE 9); transcription factor/ zinc ion binding | chr3:2441657-2444532 FORWARD	0.371407
at1g49130	zinc finger (B-box type) family protein | chr1:18174740-18175964 REVERSE	0.0292369
at1g75540	Symbols: STH2 | STH2 (SALT TOLERANCE HOMOLOG2); transcription factor/ zinc ion binding | chr1:28366027-28367652 FORWARD	-0.0232994
at1g68190	zinc finger (B-box type) family protein | chr1:25559246-25561212 FORWARD	0.494581
at5g24930	Symbols: ATCOL4, COL4 | zinc finger (B-box type) family protein | chr5:8589234-8591236 FORWARD	-0.0790331
at1g25440	zinc finger (B-box type) family protein | chr1:8933716-8935460 REVERSE	0.225547
at5g57660	Symbols: ATCOL5, COL5 | zinc finger (B-box type) family protein | chr5:23355464-23356989 FORWARD	0.0751262
at1g73870	zinc finger (B-box type) family protein | chr1:27779166-27780676 FORWARD	-0.348782
at1g78600	Symbols: LZF1, STH3 | LZF1 (LIGHT-REGULATED ZINC FINGER PROTEIN 1); transcription factor/ zinc ion binding | chr1:29567187-29568859 FORWARD	-0.0132084
at2g24790	Symbols: COL3, ATCOL3 | COL3 (CONSTANS-LIKE 3); protein binding / transcription factor/ zinc ion binding | chr2:10566898-10568145 FORWARD	-0.135622
at2g28510	Dof-type zinc finger domain-containing protein | chr2:12199098-12200765 REVERSE	0.203563
at1g64620	Dof-type zinc finger domain-containing protein | chr1:24006992-24008694 FORWARD	0.448603
at5g66940	Dof-type zinc finger domain-containing protein | chr5:26727989-26728666 REVERSE	-0.434682
at3g50410	Symbols: OBP1 | OBP1 (OBF BINDING PROTEIN 1); DNA binding / protein binding / transcription factor | chr3:18709748-18710760 FORWARD	-0.0697161
at1g28310	Dof-type zinc finger domain-containing protein | chr1:9911898-9913698 REVERSE	0.388845
at1g51700	Symbols: ADOF1 | ADOF1; DNA binding / transcription factor | chr1:19174070-19175189 FORWARD	-0.12694
at1g07640	Symbols: OBP2 | OBP2; DNA binding / transcription factor | chr1:2354354-2356227 REVERSE	0.233589
at5g60200	Dof-type zinc finger domain-containing protein | chr5:24240975-24242523 FORWARD	0.0925628
at4g24060	Dof-type zinc finger domain-containing protein | chr4:12503782-12505646 FORWARD	0.47659
at5g60850	Symbols: OBP4 | OBP4; DNA binding / transcription factor | chr5:24480449-24481873 FORWARD	0.0937983
at5g02460	Dof-type zinc finger domain-containing protein | chr5:539249-541112 REVERSE	0.165617
at5g62430	Symbols: CDF1 | CDF1 (CYCLING DOF FACTOR 1); DNA binding / protein binding / transcription factor | chr5:25069093-25070934 REVERSE	0.418167
at3g45610	Dof-type zinc finger domain-containing protein | chr3:16739289-16740445 REVERSE	0.221543
at1g69570	Dof-type zinc finger domain-containing protein | chr1:26161528-26163496 REVERSE	0.555529
at1g29160	Dof-type zinc finger domain-containing protein | chr1:10183797-10184324 REVERSE	0.196433
at5g39660	Symbols: CDF2 | CDF2 (CYCLING DOF FACTOR 2); DNA binding / protein binding / transcription factor | chr5:15878699-15881023 FORWARD	0.0528379
at2g37590	Symbols: ATDOF2.4, DOF2.4 | Dof-type zinc finger domain-containing protein | chr2:15769121-15770619 FORWARD	-0.309029
at3g61850	Symbols: DAG1 | DAG1 (dof affecting germination 1); DNA binding / transcription factor | chr3:22895268-22897488 FORWARD	0.263717
at3g21270	Symbols: ADOF2 | ADOF2; DNA binding / transcription factor | chr3:7474679-7475757 FORWARD	0.195175
at5g62940	Dof-type zinc finger domain-containing protein | chr5:25256919-25258681 REVERSE	-0.0616948
at1g21340	Dof-type zinc finger domain-containing protein | chr1:7476087-7476869 FORWARD	1.26989
at3g55370	Symbols: OBP3 | OBP3 (OBF-BINDING PROTEIN 3); DNA binding / transcription factor | chr3:20527063-20529291 FORWARD	0.272717
at2g28810	Dof-type zinc finger domain-containing protein | chr2:12363630-12365377 FORWARD	0.217374
at4g00950	Symbols: MEE47 | MEE47 (maternal effect embryo arrest 47); transcription factor | chr4:405673-407142 REVERSE	0.202322
at5g65590	Dof-type zinc finger domain-containing protein | chr5:26211746-26213136 REVERSE	-0.04408
at2g46590	Symbols: DAG2 | DAG2 (DOF AFFECTING GERMINATION 2); DNA binding / transcription factor | chr2:19133040-19134905 FORWARD	0.604211
at4g00940	Dof-type zinc finger domain-containing protein | chr4:403320-404810 REVERSE	-0.180484
at3g47500	Symbols: CDF3 | CDF3 (CYCLING DOF FACTOR 3); DNA binding / protein binding / transcription factor | chr3:17504000-17506058 REVERSE	0.0616375
at1g47655	Dof-type zinc finger domain-containing protein | chr1:17525365-17526306 FORWARD	0.368191
at4g17570	zinc finger (GATA type) family protein | chr4:9783884-9787460 REVERSE	0.239181
at1g51600	Symbols: ZML2, TIFY2A | TIFY2A; sequence-specific DNA binding / transcription factor/ zinc ion binding | chr1:19132221-19135541 FORWARD	-0.190544
at3g21175	Symbols: ZML1, TIFY2B | ZML1 (ZIM-LIKE 1); sequence-specific DNA binding / transcription factor/ zinc ion binding | chr3:7422036-7424905 FORWARD	-0.0788181
at5g49300	zinc finger (GATA type) family protein | chr5:19984849-19985697 REVERSE	0.247197
at4g26150	Symbols: CGA1 | CGA1 (CYTOKININ-RESPONSIVE GATA FACTOR 1); transcription factor | chr4:13253210-13254904 FORWARD	0.259457
at3g54810	Symbols: BME3-ZF, BME3 | zinc finger (GATA type) family protein | chr3:20296232-20298691 FORWARD	0.00693363
at3g60530	zinc finger (GATA type) family protein | chr3:22373215-22374387 FORWARD	0.208893
at1g08010	zinc finger (GATA type) family protein | chr1:2485906-2488027 REVERSE	-0.0410471
at4g24470	Symbols: ZIM, TIFY1 | TIFY1; transcription factor | chr4:12645646-12647965 FORWARD	-0.0355284
at3g06740	zinc finger (GATA type) family protein | chr3:2126414-2127467 FORWARD	0.342857
at5g25830	zinc finger (GATA type) family protein | chr5:9004313-9005502 REVERSE	0.413743
at3g51080	zinc finger (GATA type) family protein | chr3:18973213-18974892 FORWARD	0.0120963
at4g34680	GATA transcription factor 3, putative (GATA-3) | chr4:16553408-16554740 FORWARD	0.358509
at5g66320	zinc finger (GATA type) family protein | chr5:26495955-26497855 REVERSE	0.0914943
at2g45050	zinc finger (GATA type) family protein | chr2:18582872-18584083 FORWARD	0.218635
at4g36620	zinc finger (GATA type) family protein | chr4:17268906-17269743 REVERSE	0.33628
at3g24050	GATA transcription factor 1 (GATA-1) | chr3:8685873-8687677 FORWARD	-0.160844
at3g16870	zinc finger (GATA type) family protein | chr3:5763586-5764654 REVERSE	0.246343
at4g32890	zinc finger (GATA type) family protein | chr4:15875470-15876762 FORWARD	-0.180623
at1g08000	zinc finger (GATA type) family protein | chr1:2483240-2485109 REVERSE	0.0129582
at3g50870	Symbols: MNP | MNP (MONOPOLE); transcription factor | chr3:18910990-18912608 FORWARD	-0.0725527
at4g36240	zinc finger (GATA type) family protein | chr4:17147196-17148221 REVERSE	-0.0619139
at2g18380	transcription factor | chr2:7982868-7984096 REVERSE	-0.315117
at2g28340	zinc finger (GATA type) family protein | chr2:12103672-12106172 FORWARD	0.779625
at5g47140	zinc finger (GATA type) family protein | chr5:19144635-19147489 FORWARD	-0.170023
at5g56860	Symbols: GNC | GNC (GATA, nitrate-inducible, carbon metabolism-involved); transcription factor | chr5:22989265-22991467 REVERSE	0.207349
at5g42700	transcriptional factor B3 family protein | chr5:17122171-17124353 FORWARD	0.252389
at1g69180	Symbols: CRC | CRC (CRABS CLAW); transcription factor | chr1:26007465-26009059 REVERSE	0.368998
at2g26580	Symbols: YAB5 | YAB5 (YABBY5); transcription factor | chr2:11303590-11306850 REVERSE	0.0512916
at1g08465	Symbols: YAB2 | YAB2 (YABBY2); transcription factor | chr1:2675813-2679781 FORWARD	0.00957276
at3g58070	Symbols: GIS | GIS (GLABROUS INFLORESCENCE STEMS); nucleic acid binding / transcription factor/ zinc ion binding | chr3:21506613-21507654 REVERSE	-0.0400815
at1g66140	Symbols: ZFP4 | ZFP4 (ZINC FINGER PROTEIN 4); nucleic acid binding / transcription factor/ zinc ion binding | chr1:24619837-24622004 REVERSE	0.490492
at5g52010	zinc finger (C2H2 type) family protein | chr5:21121483-21122985 REVERSE	-0.240333
at3g50700	Symbols: AtIDD2 | AtIDD2 (Arabidopsis thaliana Indeterminate(ID)-Domain 2); nucleic acid binding / transcription factor/ zinc ion binding | chr3:18840411-18842950 FORWARD	-0.00915555
at4g16610	zinc finger (C2H2 type) family protein | chr4:9354321-9355287 REVERSE	0.10634
at5g06650	Symbols: GIS2 | GIS2 (GLABROUS INFLORESCENCE STEMS 2); nucleic acid binding / transcription factor/ zinc ion binding | chr5:2043486-2044061 FORWARD	0.281729
at3g45260	zinc finger (C2H2 type) family protein | chr3:16596381-16598698 REVERSE	0.180734
at1g27730	Symbols: STZ, ZAT10 | STZ (salt tolerance zinc finger); nucleic acid binding / transcription factor/ transcription repressor/ zinc ion binding | chr1:9648141-9649073 REVERSE	-0.613419
at1g75710	zinc finger (C2H2 type) family protein | chr1:28428706-28431249 FORWARD	-0.17784
at2g01940	Symbols: SGR5, ATIDD15 | nucleic acid binding / transcription factor/ zinc ion binding | chr2:432275-435077 FORWARD	0.0533581
at5g39550	Symbols: VIM3, ORTH1 | VIM3 (VARIANT IN METHYLATION 3); methyl-CpG binding / methyl-CpNpG binding / methyl-CpNpN binding / protein binding / ubiquitin-protein ligase/ zinc ion binding | chr5:15837210-15840638 REVERSE	-0.21934
at2g32930	Symbols: ZFN2 | ZFN2 (ZINC FINGER NUCLEASE 2); DNA binding / nuclease/ nucleic acid binding | chr2:13965990-13968419 REVERSE	0.0763743
at3g13810	Symbols: AtIDD11 | AtIDD11 (Arabidopsis thaliana Indeterminate(ID)-Domain 11); nucleic acid binding / transcription factor/ zinc ion binding | chr3:4544490-4547410 FORWARD	0.662103
at1g43850	Symbols: SEU | SEU (seuss); DNA binding / protein binding / protein heterodimerization/ transcription cofactor | chr1:16617152-16622049 FORWARD	-0.0271159
at3g52800	zinc finger (AN1-like) family protein | chr3:19569311-19570682 FORWARD	0.023633
at4g25610	zinc finger (C2H2 type) family protein | chr4:13063264-13067228 FORWARD	0.110316
at5g03510	zinc finger (C2H2 type) family protein | chr5:880225-881305 FORWARD	0.0565455
at1g34370	Symbols: STOP1 | STOP1 (sensitive to proton rhizotoxicity 1); nucleic acid binding / transcription factor/ zinc ion binding | chr1:12550446-12552629 FORWARD	0.0538012
at1g72050	Symbols: TFIIIA | TFIIIA (TRANSCRIPTION FACTOR IIIA); 5S rDNA binding / 5S rRNA binding / nucleic acid binding / transcription factor/ zinc ion binding | chr1:27115082-27117470 FORWARD	0.214813
at1g04990	zinc finger (CCCH-type) family protein | chr1:1419141-1421639 REVERSE	0.145222
at5g59820	Symbols: RHL41, ZAT12 | RHL41 (RESPONSIVE TO HIGH LIGHT 41); nucleic acid binding / transcription factor/ zinc ion binding | chr5:24102972-24103787 FORWARD	0.0185003
at3g60580	zinc finger (C2H2 type) family protein | chr3:22393939-22395044 FORWARD	-0.118216
at3g18290	Symbols: EMB2454 | EMB2454 (embryo defective 2454); protein binding / zinc ion binding | chr3:6273995-6280510 FORWARD	-0.311532
at1g75520	Symbols: SRS5 | SRS5 (SHI-RELATED SEQUENCE 5) | chr1:28351562-28353495 REVERSE	-0.0779446
at5g20220	zinc knuckle (CCHC-type) family protein | chr5:6821990-6825981 FORWARD	0.356087
at3g14740	PHD finger family protein | chr3:4952061-4953423 REVERSE	-0.167057
at5g66730	zinc finger (C2H2 type) family protein | chr5:26641652-26644402 REVERSE	-0.113128
at2g28200	nucleic acid binding / transcription factor/ zinc ion binding | chr2:12024149-12025306 FORWARD	-0.175637
at5g22480	zinc finger (ZPR1-type) family protein | chr5:7451505-7456685 REVERSE	-0.226375
at5g13920	zinc knuckle (CCHC-type) family protein | chr5:4485931-4487433 REVERSE	0.183472
at2g02070	Symbols: AtIDD5 | AtIDD5 (Arabidopsis thaliana Indeterminate(ID)-Domain 5); nucleic acid binding / transcription factor/ zinc ion binding | chr2:505487-509425 FORWARD	0.0695911
at4g31420	zinc finger (C2H2 type) family protein | chr4:15245816-15247924 REVERSE	-0.215405
at5g16540	Symbols: ZFN3 | ZFN3 (ZINC FINGER NUCLEASE 3); DNA binding / nuclease/ nucleic acid binding | chr5:5403188-5405154 FORWARD	0.234294
at3g51060	Symbols: STY1, SRS1 | STY1 (STYLISH 1); protein heterodimerization/ transcription factor | chr3:18964344-18966405 FORWARD	-0.0203361
at2g29660	zinc finger (C2H2 type) family protein | chr2:12678890-12680667 FORWARD	-0.459675
at3g02830	Symbols: ZFN1 | ZFN1 (ZINC FINGER PROTEIN 1); DNA binding / nuclease/ nucleic acid binding | chr3:613802-616144 FORWARD	0.243041
at4g17810	nucleic acid binding / transcription factor/ zinc ion binding | chr4:9906848-9907657 FORWARD	-0.297506
at1g80730	Symbols: ZFP1, ATZFP1 | ZFP1 (ZINC-FINGER PROTEIN 1); nucleic acid binding / transcription factor/ zinc ion binding | chr1:30339323-30340247 REVERSE	0.658165
at2g27100	Symbols: SE | SE (SERRATE); DNA binding / transcription factor | chr2:11572550-11576658 FORWARD	-0.104358
at2g45120	zinc finger (C2H2 type) family protein | chr2:18603618-18604751 FORWARD	0.069493
at5g10970	zinc finger (C2H2 type) family protein | chr5:3469268-3470086 FORWARD	-0.0402516
at3g07940	zinc finger and C2 domain protein, putative | chr3:2529204-2531533 FORWARD	0.252993
at2g02080	Symbols: AtIDD4 | AtIDD4 (Arabidopsis thaliana Indeterminate(ID)-Domain 4); transcription factor | chr2:518159-521707 REVERSE	0.327228
at4g05330	Symbols: AGD13 | AGD13 (ARF-GAP domain 13); ARF GTPase activator/ zinc ion binding | chr4:2720561-2723125 REVERSE	0.207133
at1g68480	Symbols: JAG | JAG (JAGGED); nucleic acid binding / transcription factor/ zinc ion binding | chr1:25684314-25686165 REVERSE	0.116598
at5g14140	zinc finger (C2H2 type) family protein | chr5:4561156-4564600 FORWARD	-0.0781044
at3g57670	Symbols: NTT | NTT (NO TRANSMITTING TRACT); nucleic acid binding / transcription factor/ zinc ion binding | chr3:21370903-21373446 FORWARD	0.323528
at5g40710	zinc finger (C2H2 type) family protein | chr5:16295036-16297004 FORWARD	0.17309
at1g68130	Symbols: AtIDD14 | AtIDD14 (Arabidopsis thaliana Indeterminate(ID)-Domain 14); nucleic acid binding / transcription factor/ zinc ion binding | chr1:25532244-25534586 FORWARD	0.337974
at1g70790	C2 domain-containing protein | chr1:26700412-26702342 FORWARD	0.29873
at1g14580	zinc finger (C2H2 type) family protein | chr1:4989563-4992732 FORWARD	-0.0627631
at4g27240	zinc finger (C2H2 type) family protein | chr4:13639963-13641792 FORWARD	0.0934398
at2g23740	nucleic acid binding / transcription factor/ zinc ion binding | chr2:10097559-10103398 FORWARD	-0.00202696
at1g68360	zinc finger protein-related | chr1:25621678-25622412 REVERSE	0.310371
at1g25250	Symbols: AtIDD16 | AtIDD16 (Arabidopsis thaliana Indeterminate(ID)-Domain 16); nucleic acid binding / transcription factor/ zinc ion binding | chr1:8849549-8851612 FORWARD	0.414281
at2g24500	Symbols: FZF | FZF; transcription factor | chr2:10401035-10402934 REVERSE	-0.157472
at3g42860	zinc knuckle (CCHC-type) family protein | chr3:14946188-14948167 REVERSE	0.123291
at1g30970	Symbols: SUF4 | SUF4 (suppressor of FRIGIDA4); DNA binding / protein heterodimerization/ protein homodimerization/ transcription factor | chr1:11040281-11043751 REVERSE	0.105781
at5g18550	nucleic acid binding / zinc ion binding | chr5:6160178-6163130 FORWARD	0.290552
at1g24625	Symbols: ZFP7 | ZFP7 (ZINC FINGER PROTEIN 7); nucleic acid binding / transcription factor/ zinc ion binding | chr1:8725883-8727212 REVERSE	0.270125
at2g19385	zinc ion binding | chr2:8387035-8388712 FORWARD	-0.255256
at3g02790	zinc finger (C2H2 type) family protein | chr3:604845-605421 FORWARD	0.0373323
at5g03150	Symbols: JKD | JKD (JACKDAW); nucleic acid binding / protein binding / protein homodimerization/ transcription factor/ zinc ion binding | chr5:745644-749007 FORWARD	0.348796
at4g21160	Symbols: ZAC, AGD12 | ZAC; ARF GTPase activator/ phospholipid binding | chr4:11284147-11286767 FORWARD	-0.1025
at2g41940	Symbols: ZFP8 | ZFP8 (ZINC FINGER PROTEIN 8); nucleic acid binding / transcription factor/ zinc ion binding | chr2:17507509-17508616 FORWARD	0.00990223
at4g12240	zinc finger (C2H2 type) family protein | chr4:7287803-7289225 FORWARD	-0.191127
at5g16470	zinc finger (C2H2 type) family protein | chr5:5379416-5380040 FORWARD	-0.125413
at4g02670	Symbols: AtIDD12 | AtIDD12 (Arabidopsis thaliana Indeterminate(ID)-Domain 12); nucleic acid binding / transcription factor/ zinc ion binding | chr4:1176190-1178489 REVERSE	-0.369636
at1g55110	Symbols: AtIDD7 | AtIDD7 (Arabidopsis thaliana Indeterminate(ID)-Domain 7); nucleic acid binding / transcription factor/ zinc ion binding | chr1:20560284-20563171 REVERSE	0.5516
at4g36260	Symbols: STY2, SRS2 | STY2 (STYLISH 2); transcription factor | chr4:17155556-17157245 REVERSE	-0.0129733
at5g12850	zinc finger (CCCH-type) family protein | chr5:4056187-4059580 FORWARD	-0.0444923
at3g12130	KH domain-containing protein / zinc finger (CCCH type) family protein | chr3:3864152-3866596 REVERSE	-0.0650811
at2g40140	Symbols: CZF1, ZFAR1, SZF2, ATSZF2 | CZF1; transcription factor | chr2:16772073-16774657 FORWARD	-0.325295
at3g47120	RNA recognition motif (RRM)-containing protein | chr3:17351141-17352822 REVERSE	0.255754
at4g25440	Symbols: ZFWD1 | ZFWD1 (zinc finger WD40 repeat protein 1); nucleic acid binding / zinc ion binding | chr4:13006727-13009608 REVERSE	0.151522
at3g19360	zinc finger (CCCH-type) family protein | chr3:6707241-6709028 FORWARD	-0.143083
at4g38890	dihydrouridine synthase family protein | chr4:18135800-18139100 REVERSE	-0.439807
at3g63450	RNA binding / nucleic acid binding / nucleotide binding | chr3:23426749-23428864 REVERSE	0.292401
at5g43630	Symbols: TZP | TZP; DNA binding / nucleic acid binding / zinc ion binding | chr5:17526751-17530516 FORWARD	-0.10181
at5g40880	WD-40 repeat family protein / zfwd3 protein (ZFWD3) | chr5:16378895-16381335 FORWARD	0.2854
at4g29190	zinc finger (CCCH-type) family protein | chr4:14391938-14393373 REVERSE	0.291613
at5g58620	zinc finger (CCCH-type) family protein | chr5:23693340-23696222 FORWARD	-0.177764
at5g06770	KH domain-containing protein / zinc finger (CCCH type) family protein | chr5:2090703-2092950 REVERSE	0.224424
at5g51980	WD-40 repeat family protein / zfwd2 protein (ZFWD2), putative | chr5:21113650-21116197 REVERSE	-0.0691745
at2g35430	zinc finger (CCCH-type) family protein | chr2:14900872-14902385 REVERSE	-0.015174
at2g19810	zinc finger (CCCH-type) family protein | chr2:8550313-8551858 FORWARD	0.0296675
at2g25900	Symbols: ATCTH | ATCTH; transcription factor | chr2:11041718-11043171 FORWARD	-0.0951382
at2g38185	zinc finger (C3HC4-type RING finger) family protein | chr2:15999964-16003168 FORWARD	0.258716
at3g55980	Symbols: SZF1, ATSZF1 | SZF1 (SALT-INDUCIBLE ZINC FINGER 1); transcription factor | chr3:20776295-20778842 FORWARD	-0.406993
at2g41900	zinc finger (CCCH-type) family protein | chr2:17490405-17493922 FORWARD	-0.0506871
at5g23090	Symbols: NF-YB13 | NF-YB13 (NUCLEAR FACTOR Y, SUBUNIT B13); transcription factor | chr5:7749070-7750544 FORWARD	0.19987
at1g72440	Symbols: EDA25 | EDA25 (embryo sac development arrest 25) | chr1:27268165-27273596 REVERSE	-0.190561
at5g08190	Symbols: NF-YB12 | NF-YB12 (NUCLEAR FACTOR Y, SUBUNIT B12); DNA binding / transcription factor | chr5:2635902-2637433 FORWARD	0.398798
at3g05690	Symbols: UNE8, ATHAP2B, HAP2B, NF-YA2 | NF-YA2 (NUCLEAR FACTOR Y, SUBUNIT A2); transcription factor | chr3:1676546-1678932 REVERSE	0.164634
at1g30500	Symbols: NF-YA7 | NF-YA7 (NUCLEAR FACTOR Y, SUBUNIT A7); specific transcriptional repressor/ transcription factor | chr1:10804450-10806319 REVERSE	0.292797
at2g34720	Symbols: NF-YA4 | NF-YA4 (NUCLEAR FACTOR Y, SUBUNIT A4); specific transcriptional repressor/ transcription factor | chr2:14649767-14651627 REVERSE	0.33761
at3g14020	Symbols: NF-YA6 | NF-YA6 (NUCLEAR FACTOR Y, SUBUNIT A6); transcription factor | chr3:4642968-4644301 FORWARD	0.270598
at3g20910	Symbols: NF-YA9 | NF-YA9 (NUCLEAR FACTOR Y, SUBUNIT A9); specific transcriptional repressor/ transcription factor | chr3:7326382-7328576 FORWARD	0.229229
at5g12840	Symbols: HAP2A, EMB2220, ATHAP2A, NF-YA1 | NF-YA1 (NUCLEAR FACTOR Y, SUBUNIT A1); transcription factor | chr5:4050840-4053534 REVERSE	0.315312
at1g54160	Symbols: NFYA5, NF-YA5 | NF-YA5 (NUCLEAR FACTOR Y, SUBUNIT A5); specific transcriptional repressor/ transcription factor | chr1:20217336-20219452 REVERSE	0.429536
at5g06510	Symbols: NF-YA10 | NF-YA10 (NUCLEAR FACTOR Y, SUBUNIT A10); transcription factor | chr5:1984991-1987044 FORWARD	0.26368
at1g17590	Symbols: NF-YA8 | NF-YA8 (NUCLEAR FACTOR Y, SUBUNIT A8); transcription factor | chr1:6050222-6052541 REVERSE	0.386487
at1g72830	Symbols: HAP2C, ATHAP2C, NF-YA3 | NF-YA3 (NUCLEAR FACTOR Y, SUBUNIT A3); transcription factor | chr1:27405461-27407969 REVERSE	0.474541
at2g38880	Symbols: NF-YB1 | NF-YB1 (NUCLEAR FACTOR Y, SUBUNIT B1); transcription factor | chr2:16238492-16240476 FORWARD	0.154473
at3g53340	Symbols: NF-YB10 | NF-YB10 (NUCLEAR FACTOR Y, SUBUNIT B10); transcription factor | chr3:19774331-19776205 REVERSE	0.265406
at5g47640	Symbols: NF-YB2 | NF-YB2 (NUCLEAR FACTOR Y, SUBUNIT B2); transcription factor | chr5:19309227-19310272 FORWARD	0.287924
at4g14540	Symbols: NF-YB3 | NF-YB3 (NUCLEAR FACTOR Y, SUBUNIT B3); transcription factor | chr4:8344616-8345218 FORWARD	-0.158352
at2g37060	Symbols: NF-YB8 | NF-YB8 (NUCLEAR FACTOR Y, SUBUNIT B8); transcription factor | chr2:15576063-15577877 FORWARD	0.0624563
at2g27470	Symbols: NF-YB11 | NF-YB11 (NUCLEAR FACTOR Y, SUBUNIT B11); transcription factor | chr2:11744981-11746411 REVERSE	-0.154839
at1g54830	Symbols: NF-YC3 | NF-YC3 (NUCLEAR FACTOR Y, SUBUNIT C3); DNA binding / transcription factor | chr1:20451609-20452671 FORWARD	-0.000699628
at1g07980	Symbols: NF-YC10 | NF-YC10 (NUCLEAR FACTOR Y, SUBUNIT C10); transcription factor | chr1:2473165-2474927 REVERSE	-0.108153
at1g08970	Symbols: HAP5C, NF-YC9 | NF-YC9 (NUCLEAR FACTOR Y, SUBUNIT C9); DNA binding / transcription factor | chr1:2882543-2884337 FORWARD	0.0672622
at5g63470	Symbols: NF-YC4 | NF-YC4 (NUCLEAR FACTOR Y, SUBUNIT C4); DNA binding / transcription factor | chr5:25415701-25417098 REVERSE	-0.0342288
at3g12480	Symbols: NF-YC11 | NF-YC11 (NUCLEAR FACTOR Y, SUBUNIT C11); DNA binding / transcription factor | chr3:3957777-3960472 FORWARD	-0.220666
at3g48590	Symbols: HAP5A, ATHAP5A, NF-YC1 | NF-YC1 (NUCLEAR FACTOR Y, SUBUNIT C1); DNA binding / transcription activator/ transcription factor | chr3:18008657-18009982 REVERSE	-0.0861262
at5g38140	Symbols: NF-YC12 | NF-YC12 (NUCLEAR FACTOR Y, SUBUNIT C12); DNA binding / transcription factor | chr5:15220208-15222272 REVERSE	1.07293
at1g56170	Symbols: HAP5B, ATHAP5B, NF-YC2 | NF-YC2 (NUCLEAR FACTOR Y, SUBUNIT C2); DNA binding / transcription activator/ transcription factor | chr1:21024764-21025883 FORWARD	-0.0119462
at5g43250	Symbols: NF-YC13 | NF-YC13 (NUCLEAR FACTOR Y, SUBUNIT C13); DNA binding / transcription factor | chr5:17356174-17356566 REVERSE	-0.294492
at3g22760	Symbols: SOL1 | SOL1; transcription factor | chr3:8044455-8047530 FORWARD	0.0711977
at4g14770	Symbols: TCX2, ATTCX2 | TCX2 (TESMIN/TSO1-LIKE CXC 2); transcription factor | chr4:8481374-8484825 REVERSE	-0.183436
at3g22780	Symbols: TSO1, ATTSO1 | TSO1 (CHINESE FOR 'UGLY'); transcription factor | chr3:8048802-8052260 FORWARD	-0.0648487
at3g04850	tesmin/TSO1-like CXC domain-containing protein | chr3:1331946-1335993 REVERSE	0.0870739
at2g20110	tesmin/TSO1-like CXC domain-containing protein | chr2:8684496-8687218 FORWARD	0.31278
at5g25790	transcription factor | chr5:8977100-8979259 REVERSE	0.0900756
at4g29000	tesmin/TSO1-like CXC domain-containing protein | chr4:14293513-14297066 FORWARD	-0.0462726
at5g03415	Symbols: DPB, ATDPB | DPB; protein binding / protein heterodimerization | chr5:842500-845415 FORWARD	0.232234
at2g36010	Symbols: E2F3, ATE2FA | E2F3 (E2F TRANSCRIPTION FACTOR 3); DNA binding / transcription factor | chr2:15119589-15123184 FORWARD	0.215129
at3g48160	Symbols: DEL1, E2L3, E2FE | DEL1 (DP-E2F-LIKE 1); DNA binding / transcription factor | chr3:17783331-17786099 FORWARD	-0.0296568
at5g02470	Symbols: DPA | DPA; transcription factor | chr5:542358-544900 REVERSE	0.0808855
at5g22220	Symbols: E2F1, E2FB, ATE2FB | E2F1; DNA binding / protein binding / transcription factor | chr5:7360535-7364454 FORWARD	0.270291
at5g14960	Symbols: DEL2, E2L1, E2FD | DEL2 (DP-E2F-LIKE 2); DNA binding / transcription factor | chr5:4843948-4846394 FORWARD	-0.0231175
at1g47870	Symbols: E2FC, ATE2F2, ATE2FC | ATE2F2; DNA binding / protein heterodimerization/ transcription factor | chr1:17634788-17637770 FORWARD	-0.238261
at3g01330	Symbols: DEL3, E2L2, E2FF | DEL3 (DP-E2F-LIKE PROTEIN 3); DNA binding / transcription factor | chr3:124379-126835 REVERSE	0.291687
at1g73730	Symbols: EIL3, SLIM1 | EIL3 (ETHYLENE-INSENSITIVE3-LIKE3); DNA binding / transcription factor | chr1:27730031-27732514 REVERSE	-0.0318864
at3g20770	Symbols: EIN3 | EIN3 (ETHYLENE-INSENSITIVE3); transcription factor | chr3:7260432-7263352 REVERSE	-0.218242
at2g27050	Symbols: EIL1 | EIL1 (ETHYLENE-INSENSITIVE3-LIKE 1); transcription factor/ transcription regulator | chr2:11545753-11548293 FORWARD	-0.0292921
at4g28610	Symbols: PHR1, AtPHR1 | PHR1 (PHOSPHATE STARVATION RESPONSE 1); transcription factor | chr4:14132856-14135259 REVERSE	-0.316209
at5g05090	myb family transcription factor | chr5:1503232-1504494 FORWARD	-0.121625
at2g01060	myb family transcription factor | chr2:73258-75389 REVERSE	0.215238
at2g20570	Symbols: GPRI1, GLK1 | GPRI1 (GBF'S PRO-RICH REGION-INTERACTING FACTOR 1); transcription factor/ transcription regulator | chr2:8855358-8857756 FORWARD	-0.0981373
at3g46640	Symbols: PCL1, LUX | PCL1 (PHYTOCLOCK 1); DNA binding / transcription factor | chr3:17183090-17184464 FORWARD	-0.0538903
at4g35940	unknown protein | chr4:17021672-17023764 FORWARD	0.300044
at2g40970	myb family transcription factor | chr2:17097550-17098695 REVERSE	-0.130025
at4g37180	myb family transcription factor | chr4:17504564-17506367 FORWARD	0.401146
at5g44190	Symbols: GLK2, ATGLK2, GPRI2 | GLK2 (GOLDEN2-LIKE 2); DNA binding / transcription factor/ transcription regulator | chr5:17798369-17800824 FORWARD	-0.203576
at5g18240	Symbols: MYR1, ATMYR1 | MYR1 (MYb-related protein 1); transcription factor | chr5:6028285-6030802 REVERSE	0.0394863
at3g13040	myb family transcription factor | chr3:4172142-4175227 REVERSE	0.123953
at3g04450	transcription factor | chr3:1184297-1186340 FORWARD	0.557895
at4g13640	Symbols: UNE16 | UNE16 (unfertilized embryo sac 16); transcription factor | chr4:7936606-7938645 REVERSE	0.144086
at1g32240	Symbols: KAN2 | KAN2 (KANADI 2); DNA binding / transcription factor | chr1:11625700-11630626 REVERSE	0.118656
at1g25550	myb family transcription factor | chr1:8976434-8978093 FORWARD	0.187305
at3g10760	myb family transcription factor | chr3:3369580-3371227 FORWARD	0.127757
at1g49560	myb family transcription factor | chr1:18342554-18344363 FORWARD	0.286907
at2g20400	myb family transcription factor | chr2:8799187-8801973 FORWARD	0.0464535
at4g17695	Symbols: KAN3 | KAN3 (KANADI 3); DNA binding / transcription factor | chr4:9848032-9850704 REVERSE	0.176262
at5g29000	myb family transcription factor | chr5:11022083-11024275 REVERSE	0.493512
at1g68670	myb family transcription factor | chr1:25782029-25784076 FORWARD	0.120246
at1g69580	transcription factor | chr1:26171943-26173612 FORWARD	-0.061283
at5g16560	Symbols: KAN, KAN1 | KAN (KANADI); transcription factor | chr5:5406863-5411424 REVERSE	0.0373071
at1g14600	DNA binding / transcription factor | chr1:5001011-5003370 REVERSE	0.233103
at1g79430	Symbols: APL, WDY | APL (ALTERED PHLOEM DEVELOPMENT); transcription factor/ transcription regulator | chr1:29877228-29879206 REVERSE	0.863801
at3g24120	myb family transcription factor | chr3:8705636-8708315 REVERSE	0.149215
at1g07520	scarecrow transcription factor family protein | chr1:2309564-2311805 REVERSE	0.0760113
at1g07530	Symbols: SCL14, ATGRAS2, GRAS2 | SCL14 (SCARECROW-LIKE 14); transcription factor | chr1:2313582-2316469 REVERSE	0.0486624
at1g63100	scarecrow transcription factor family protein | chr1:23399391-23401367 REVERSE	0.215872
at5g17490	Symbols: RGL3 | RGL3 (RGA-LIKE PROTEIN 3); transcription factor | chr5:5764063-5766077 REVERSE	-0.541094
at4g17230	Symbols: SCL13 | SCL13 (Scarecrow-like 13); transcription factor | chr4:9660985-9663774 REVERSE	-0.144284
at3g49950	scarecrow transcription factor family protein | chr3:18522510-18523906 FORWARD	-0.0648244
at5g25220	Symbols: KNAT3 | KNAT3 (KNOTTED1-LIKE HOMEOBOX GENE 3); transcription activator/ transcription factor | chr5:8736074-8738584 FORWARD	0.229348
at5g11060	Symbols: KNAT4 | KNAT4 (KNOTTED1-LIKE HOMEOBOX GENE 4); transcription activator/ transcription factor | chr5:3510118-3513305 FORWARD	0.138533
at3g61890	Symbols: ATHB-12, ATHB12 | ATHB-12 (ARABIDOPSIS THALIANA HOMEOBOX 12); transcription activator/ transcription factor | chr3:22914154-22915325 REVERSE	0.156253
at4g35550	Symbols: HB-4, WOX13, ATWOX13 | WOX13 (WUSCHEL-RELATED HOMEOBOX 13); DNA binding / transcription factor | chr4:16875521-16877306 REVERSE	0.0529025
at4g03250	homeobox-leucine zipper family protein | chr4:1425622-1427744 FORWARD	0.0150516
at4g00730	Symbols: ANL2, AHDP | ANL2 (ANTHOCYANINLESS 2); transcription factor/ transcription regulator | chr4:299359-304508 REVERSE	-0.261714
at1g30490	Symbols: PHV, ATHB9 | PHV (PHAVOLUTA); DNA binding / protein binding / transcription factor | chr1:10796135-10800961 REVERSE	-0.0288953
at4g16780	Symbols: ATHB-2, HAT4, ATHB2 | ATHB-2 (ARABIDOPSIS THALIANA HOMEOBOX PROTEIN 2); DNA binding / protein homodimerization/ sequence-specific DNA binding / transcription factor | chr4:9449114-9450743 FORWARD	0.284982
at5g15150	Symbols: ATHB-3, HAT7, ATHB3 | ATHB-3 (ARABIDOPSIS THALIANA HOMEOBOX 3); DNA binding / sequence-specific DNA binding / transcription factor | chr5:4913699-4915892 REVERSE	0.34297
at3g18380	sequence-specific DNA binding / transcription factor | chr3:6310736-6313318 REVERSE	0.106586
at1g26960	Symbols: AtHB23 | AtHB23 (ARABIDOPSIS THALIANA HOMEOBOX PROTEIN 23); DNA binding / transcription factor | chr1:9355920-9357460 FORWARD	0.0349652
at1g75410	Symbols: BLH3 | BLH3 (BEL1-LIKE HOMEODOMAIN 3); DNA binding / transcription factor | chr1:28299792-28302603 REVERSE	0.136634
at2g22430	Symbols: ATHB6 | ATHB6; DNA binding / protein binding / sequence-specific DNA binding / transcription activator/ transcription factor | chr2:9526095-9527830 REVERSE	0.276281
at1g69780	Symbols: ATHB13 | ATHB13; DNA binding / sequence-specific DNA binding / transcription factor | chr1:26258939-26260751 FORWARD	0.148912
at2g28610	Symbols: PRS, WOX3, PRS1 | PRS (PRESSED FLOWER); transcription factor | chr2:12262013-12263415 FORWARD	0.188361
at2g46680	Symbols: ATHB-7, ATHB7 | ATHB-7 (ARABIDOPSIS THALIANA HOMEOBOX 7); transcription activator/ transcription factor | chr2:19165403-19166949 REVERSE	0.593742
at1g27050	Symbols: ATHB54 | ATHB54 (ARABIDOPSIS THALIANA HOMEOBOX PROTEIN 54); nucleic acid binding / transcription factor | chr1:9391890-9394591 FORWARD	0.106804
at1g23380	Symbols: KNAT6, KNAT6L, KNAT6S | KNAT6; DNA binding / transcription activator/ transcription factor | chr1:8297291-8302600 REVERSE	-0.326338
at4g40060	Symbols: ATHB16, ATHB-16 | ATHB16 (ARABIDOPSIS THALIANA HOMEOBOX PROTEIN 16); sequence-specific DNA binding / transcription activator/ transcription factor | chr4:18571359-18573084 REVERSE	0.162088
at2g34710	Symbols: PHB, ATHB14, ATHB-14, PHB-1D | PHB (PHABULOSA); DNA binding / transcription factor | chr2:14639323-14644273 REVERSE	0.0258346
at3g01470	Symbols: ATHB-1, ATHB1, HD-ZIP-1, HAT5 | ATHB-1 (ARABIDOPSIS THALIANA HOMEOBOX 1); DNA binding / protein homodimerization/ sequence-specific DNA binding / transcription activator/ transcription factor | chr3:182396-184403 REVERSE	0.49859
at1g62990	Symbols: KNAT7, IXR11 | KNAT7 (KNOTTED-LIKE HOMEOBOX OF ARABIDOPSIS THALIANA 7); DNA binding / transcription activator/ transcription factor | chr1:23337365-23340688 FORWARD	-0.187588
at4g32880	Symbols: ATHB-8, ATHB8 | ATHB-8 (HOMEOBOX GENE 8); DNA binding / transcription factor | chr4:15863452-15868625 REVERSE	-0.163689
at1g28420	Symbols: HB-1 | HB-1 (homeobox-1); transcription factor | chr1:9979802-9987638 FORWARD	-0.0900766
at2g22800	Symbols: HAT9 | HAT9; DNA binding / transcription factor | chr2:9704706-9706150 REVERSE	0.387453
at4g32980	Symbols: ATH1 | ATH1 (ARABIDOPSIS THALIANA HOMEOBOX GENE 1); DNA binding / sequence-specific DNA binding / transcription factor | chr4:15914722-15918044 REVERSE	0.295083
at2g36610	Symbols: ATHB22 | ATHB22 (ARABIDOPSIS THALIANA HOMEOBOX PROTEIN 22); DNA binding / transcription factor | chr2:15349327-15350088 FORWARD	0.757093
at3g60390	Symbols: HAT3 | HAT3 (HOMEOBOX-LEUCINE ZIPPER PROTEIN 3); transcription factor | chr3:22320595-22322586 REVERSE	-0.0465213
at4g04890	Symbols: PDF2 | PDF2 (PROTODERMAL FACTOR 2); DNA binding / transcription factor | chr4:2476489-2482345 REVERSE	-0.140165
at3g18010	Symbols: WOX1 | WOX1 (WUSCHEL related homeobox 1); transcription factor | chr3:6161137-6163272 REVERSE	0.0464585
at5g65310	Symbols: ATHB5, ATHB-5 | ATHB5 (ARABIDOPSIS THALIANA HOMEOBOX PROTEIN 5); protein homodimerization/ sequence-specific DNA binding / transcription activator/ transcription factor | chr5:26101960-26104614 REVERSE	0.097134
at5g03790	Symbols: ATHB51, LMI1, HB51 | HB51; DNA binding / sequence-specific DNA binding / transcription factor | chr5:1004983-1006373 FORWARD	0.116418
at4g17460	Symbols: HAT1 | HAT1; DNA binding / transcription factor | chr4:9739663-9741146 FORWARD	0.0376646
at2g23760	Symbols: BLH4, SAW2 | BLH4 (BEL1-LIKE HOMEODOMAIN 4); DNA binding / transcription factor | chr2:10107709-10112823 REVERSE	0.0790319
at2g16400	Symbols: BLH7 | BLH7 (bell1-like homeodomain 7); DNA binding / transcription factor | chr2:7101330-7103921 REVERSE	0.251281
at1g52150	Symbols: ATHB-15, ATHB15, CNA, ICU4 | ATHB-15; DNA binding / transcription factor | chr1:19409711-19414678 REVERSE	-0.00522718
at4g34610	Symbols: BLH6 | BLH6 (BELL1-LIKE HOMEODOMAIN 6); DNA binding / transcription factor | chr4:16530346-16533034 REVERSE	0.180768
at4g21750	Symbols: ATML1 | ATML1 (MERISTEM LAYER 1); DNA binding / sequence-specific DNA binding / transcription factor | chr4:11556059-11560733 FORWARD	-0.298427
at1g05230	Symbols: HDG2 | HDG2 (HOMEODOMAIN GLABROUS 2); DNA binding / transcription factor | chr1:1512901-1517248 REVERSE	0.0375997
at5g44180	homeobox transcription factor, putative | chr5:17783172-17790011 FORWARD	-0.0049856
at1g73360	Symbols: HDG11, EDT1, ATHDG11 | HDG11 (HOMEODOMAIN GLABROUS 11); DNA binding / transcription factor | chr1:27578696-27582521 REVERSE	-0.102302
at5g02030	Symbols: LSN, PNY, HB-6, BLR, RPL, BLH9, VAN | RPL (REPLUMLESS); DNA binding / sequence-specific DNA binding / transcription factor | chr5:395634-399041 FORWARD	-0.134092
at1g19700	Symbols: BEL10, BLH10 | BEL10 (BEL1-LIKE HOMEODOMAIN 10); DNA binding / transcription factor | chr1:6809744-6812657 REVERSE	0.19884
at1g17920	Symbols: HDG12 | HDG12 (HOMEODOMAIN GLABROUS 12); transcription factor | chr1:6161872-6165382 REVERSE	0.101671
at2g44910	Symbols: ATHB4, ATHB-4 | ATHB4 (ARABIDOPSIS THALIANA HOMEOBOX-LEUCINE ZIPPER PROTEIN 4); DNA binding / transcription factor | chr2:18517887-18519525 REVERSE	-0.109482
at5g46880	Symbols: HB-7, HDG5 | HB-7 (HOMEOBOX-7); DNA binding / transcription factor | chr5:19031540-19035388 FORWARD	0.117561
at5g41410	Symbols: BEL1 | BEL1 (BELL 1); DNA binding / protein binding / transcription factor | chr5:16580044-16584008 FORWARD	-0.299793
at3g19510	Symbols: HAT3.1 | HAT3.1; DNA binding / sequence-specific DNA binding / transcription activator/ transcription factor | chr3:6762764-6766588 REVERSE	0.312495
at4g36870	Symbols: BLH2, SAW1 | BLH2 (BEL1-LIKE HOMEODOMAIN 2); DNA binding / transcription factor | chr4:17369320-17373930 FORWARD	0.0417568
at1g46480	Symbols: WOX4 | WOX4 (WUSCHEL RELATED HOMEOBOX 4); transcription factor | chr1:17236678-17238053 REVERSE	0.311647
at1g75430	Symbols: BLH11 | BLH11 (BEL1-LIKE HOMEODOMAIN 11); transcription factor | chr1:28308121-28309610 REVERSE	-0.3931
at5g47370	Symbols: HAT2 | HAT2; DNA binding / transcription factor/ transcription repressor | chr5:19216312-19217909 REVERSE	0.0141412
at3g11260	Symbols: WOX5 | WOX5 (WUSCHEL RELATED HOMEOBOX 5); transcription factor | chr3:3527575-3528433 FORWARD	0.185926
at1g44890	unknown protein | chr1:16963144-16964966 FORWARD	0.204277
at2g35940	Symbols: BLH1, EDA29 | BLH1 (BEL1-LIKE HOMEODOMAIN 1); DNA binding / protein heterodimerization/ protein homodimerization/ transcription factor | chr2:15088833-15092415 REVERSE	0.156018
at3g02990	Symbols: ATHSFA1E, HSFA1E | ATHSFA1E; DNA binding / transcription factor | chr3:673472-676403 FORWARD	-0.0367368
at5g62020	Symbols: AT-HSFB2A, HSFB2A | AT-HSFB2A; DNA binding / transcription factor | chr5:24916089-24917643 FORWARD	-0.458332
at2g26150	Symbols: ATHSFA2, HSFA2 | ATHSFA2; DNA binding / transcription factor | chr2:11135682-11137396 FORWARD	-1.50193
at4g19630	heat shock factor protein-related / heat shock transcription factor-related | chr4:10683936-10684683 REVERSE	-0.340503
at1g67970	Symbols: AT-HSFA8, HSFA8 | AT-HSFA8; DNA binding / transcription factor | chr1:25484699-25486462 REVERSE	0.0112743
at4g17600	Symbols: LIL3:1 | LIL3:1; transcription factor | chr4:9803705-9804872 FORWARD	-0.0219441
at1g32330	Symbols: ATHSFA1D, HSFA1D | ATHSFA1D; DNA binding / transcription factor | chr1:11656986-11660376 REVERSE	0.153141
at5g03720	Symbols: AT-HSFA3, HSFA3 | AT-HSFA3; DNA binding / transcription factor | chr5:971786-973683 REVERSE	0.00702758
at1g46264	Symbols: AT-HSFB4, HSFB4 | AT-HSFB4; DNA binding / transcription factor | chr1:17224842-17226280 FORWARD	0.0693255
at3g24520	Symbols: AT-HSFC1, HSFC1 | AT-HSFC1; DNA binding / transcription factor | chr3:8941066-8942874 FORWARD	0.369754
at4g17750	Symbols: HSF1, HSFA1A, ATHSF1, ATHSFA1A | HSF1 (HEAT SHOCK FACTOR 1); DNA binding / protein binding / transcription factor | chr4:9869818-9871603 REVERSE	0.0084081
at1g12800	S1 RNA-binding domain-containing protein | chr1:4361551-4365331 REVERSE	-0.221417
at4g13980	Symbols: AT-HSFA5, HSFA5 | AT-HSFA5; DNA binding / transcription factor | chr4:8076980-8079314 REVERSE	0.230087
at1g77570	DNA binding / transcription factor | chr1:29143350-29144003 FORWARD	-0.153129
at5g45710	Symbols: AT-HSFA4C, RHA1, HSFA4C | RHA1 (ROOT HANDEDNESS 1); DNA binding / transcription factor | chr5:18540850-18542863 FORWARD	0.280816
at1g77080	Symbols: MAF1, FLM, AGL27 | MAF1 (MADS AFFECTING FLOWERING 1); transcription factor | chr1:28955637-28960096 FORWARD	0.453721
at3g49400	transducin family protein / WD-40 repeat family protein | chr3:18319249-18324482 REVERSE	0.157358
at5g65050	Symbols: AGL31, MAF2 | AGL31 (AGAMOUS LIKE MADS-BOX PROTEIN 31); transcription factor | chr5:25982254-25986326 FORWARD	0.586541
at5g60440	Symbols: AGL62 | AGL62 (Agamous-like 62); DNA binding / transcription factor | chr5:24306294-24307716 FORWARD	-0.0556108
at3g57390	Symbols: AGL18 | AGL18; transcription factor | chr3:21233701-21235911 FORWARD	-0.198981
at4g22950	Symbols: AGL19, GL19 | AGL19 (AGAMOUS-LIKE 19); transcription factor | chr4:12023915-12027421 REVERSE	0.510807
at5g10140	Symbols: FLC, FLF, AGL25 | FLC (FLOWERING LOCUS C); specific transcriptional repressor/ transcription factor | chr5:3173497-3179448 REVERSE	-0.0925011
at3g57230	Symbols: AGL16 | AGL16 (AGAMOUS-LIKE 16); transcription factor | chr3:21177423-21180932 FORWARD	0.141207
at2g45660	Symbols: AGL20, SOC1 | AGL20 (AGAMOUS-LIKE 20); transcription factor | chr2:18807538-18811047 REVERSE	0.281074
at2g03710	Symbols: SEP4, AGL3 | SEP4 (SEPALLATA 4); DNA binding / transcription factor | chr2:1129268-1131838 FORWARD	0.413174
at1g24260	Symbols: SEP3, AGL9 | SEP3 (SEPALLATA3); DNA binding / protein binding / transcription factor | chr1:8593642-8596098 REVERSE	-0.626836
at4g24540	Symbols: AGL24 | AGL24 (AGAMOUS-LIKE 24); protein binding / protein heterodimerization/ protein homodimerization/ sequence-specific DNA binding / transcription factor | chr4:12670965-12674072 REVERSE	-0.234975
at5g65080	Symbols: MAF5, AGL68 | MAF5 (MADS AFFECTING FLOWERING 5); transcription factor | chr5:25997504-26002465 FORWARD	0.264342
at2g34440	Symbols: AGL29 | AGL29 (AGAMOUS-LIKE 29); transcription factor | chr2:14526950-14527689 FORWARD	0.492696
at1g22590	Symbols: AGL87 | MADS-box family protein | chr1:7983511-7984235 FORWARD	-0.632517
at1g18750	Symbols: AGL65 | AGL65 (AGAMOUS-LIKE 65); DNA binding / transcription factor | chr1:6466761-6469640 FORWARD	0.391567
at5g65060	Symbols: MAF3, FCL3, AGL70 | MAF3 (MADS AFFECTING FLOWERING 3); transcription factor | chr5:25987429-25991315 FORWARD	0.421912
at5g65070	Symbols: MAF4, FCL4 | MAF4 (MADS AFFECTING FLOWERING 4); transcription factor | chr5:25992260-25996134 FORWARD	0.360815
at1g66230	Symbols: MYB20, AtMYB20 | MYB20 (myb domain protein 20); DNA binding / transcription factor | chr1:24677154-24678415 FORWARD	-0.357077
at1g14350	Symbols: FLP, AtMYB124, MYB124 | FLP (FOUR LIPS); DNA binding / transcription factor | chr1:4908255-4911168 FORWARD	0.379923
at5g17800	Symbols: AtMYB56 | AtMYB56 (myb domain protein 56); DNA binding / transcription factor | chr5:5877189-5879331 FORWARD	0.26372
at5g41020	myb family transcription factor | chr5:16425883-16427797 REVERSE	-0.242464
at3g55730	Symbols: MYB109, AtMYB109 | MYB109 (myb domain protein 109); DNA binding / transcription factor | chr3:20681904-20684053 REVERSE	-0.228495
at4g09460	Symbols: ATMYB6 | ATMYB6; DNA binding / transcription factor | chr4:5992966-5994258 FORWARD	-0.476121
at2g39880	Symbols: MYB25, AtMYB25 | MYB25 (myb domain protein 25); DNA binding / transcription factor | chr2:16647945-16649479 REVERSE	-0.125947
at1g25360	pentatricopeptide (PPR) repeat-containing protein | chr1:8894428-8896800 FORWARD	-0.498637
at4g37260	Symbols: MYB73, ATMYB73 | MYB73 (MYB DOMAIN PROTEIN 73); DNA binding / transcription factor | chr4:17540490-17541799 FORWARD	-0.225384
at3g27220	kelch repeat-containing protein | chr3:10051612-10053678 REVERSE	0.217766
at1g01150	DNA binding / protein binding / zinc ion binding | chr1:70115-72138 REVERSE	-0.38958
at3g50060	Symbols: MYB77 | MYB77; DNA binding / transcription factor | chr3:18557970-18559106 REVERSE	-0.269921
at1g74430	Symbols: MYB95, ATMYB95, ATMYBCP66 | MYB95 (myb domain protein 95); DNA binding / transcription factor | chr1:27975179-27977434 FORWARD	-0.00754846
at3g10113	myb family transcription factor | chr3:3118043-3119391 REVERSE	-0.761231
at4g01680	Symbols: MYB55 | MYB55 (myb domain protein 55); DNA binding / transcription factor | chr4:716021-717415 REVERSE	0.670209
at5g26660	Symbols: ATMYB4, ATMYB86 | ATMYB86 (MYB DOMAIN PROTEIN 86); specific transcriptional repressor/ transcription repressor | chr5:9331573-9333174 REVERSE	1.00677
at5g02320	Symbols: ATMYB3R5, MYB3R-5 | MYB3R-5 (MYB DOMAIN PROTEIN 3R-5); DNA binding / transcription factor | chr5:483123-486434 REVERSE	0.265271
at5g06100	Symbols: MYB33, ATMYB33 | MYB33 (MYB DOMAIN PROTEIN 33); DNA binding / transcription factor | chr5:1837914-1840727 FORWARD	0.517746
at5g11510	Symbols: MYB3R-4, AtMYB3R4 | MYB3R-4 (myb domain protein 3R-4); DNA binding / transcription coactivator/ transcription factor | chr5:3679808-3684877 FORWARD	-0.201926
at4g38620	Symbols: ATMYB4, MYB4 | MYB4; DNA binding / transcription factor | chr4:18053551-18054999 FORWARD	0.100624
at1g06910	Symbols: TRFL7 | TRFL7 (TRF-LIKE 7); DNA binding / transcription factor | chr1:2120991-2123748 FORWARD	0.0286176
at2g36890	Symbols: RAX2, MYB38, ATMYB38, BIT1 | RAX2 (REGULATOR OF AXILLARY MERISTEMS 2); DNA binding / transcription factor | chr2:15485779-15487277 FORWARD	-0.200999
at2g47210	myb family transcription factor | chr2:19378869-19382418 FORWARD	-0.157139
at2g03470	myb family transcription factor / ELM2 domain-containing protein | chr2:1045456-1047684 REVERSE	0.0264035
at2g23290	Symbols: AtMYB70 | AtMYB70 (myb domain protein 70); DNA binding / transcription factor | chr2:9904787-9905920 REVERSE	-0.342829
at3g52250	DNA binding / transcription factor | chr3:19376138-19383100 FORWARD	-0.119356
at3g62610	Symbols: ATMYB11, PFG2 | ATMYB11 (MYB DOMAIN PROTEIN 11); DNA binding / transcription factor | chr3:23154758-23156585 FORWARD	0.608176
at1g09710	DNA binding | chr1:3140872-3144370 FORWARD	0.189987
at3g05380	Symbols: ALY2, ATALY2 | DNA binding / nucleic acid binding / transcription factor | chr3:1539582-1546396 FORWARD	0.0503306
at3g61250	Symbols: AtMYB17 | AtMYB17 (myb domain protein 17); DNA binding / transcription factor | chr3:22671002-22672738 FORWARD	0.196479
at2g30380	FUNCTIONS IN: molecular_function unknown; INVOLVED IN: biological_process unknown; CONTAINS InterPro DOMAIN/s: F-box associated type 1 (InterPro:IPR017451), Protein of unknown function DUF641, plant (InterPro:IPR006943); BEST Arabidopsis thaliana protein match is: unknown protein (TAIR:AT2G45260.1); Has 272 Blast hits to 271 proteins in 24 species: Archae - 0; Bacteria - 0; Metazoa - 2; Fungi - 2…	0.252549
at3g47680	DNA binding | chr3:17577483-17578391 REVERSE	0.55214
at1g22640	Symbols: ATMYB3, MYB3 | MYB3 (MYB DOMAIN PROTEIN 3); DNA binding / transcription factor | chr1:8006195-8007428 FORWARD	0.312488
at1g66390	Symbols: ATMYB90, PAP2, MYB90 | MYB90 (MYB DOMAIN PROTEIN 90); DNA binding / transcription factor | chr1:24763957-24765541 FORWARD	-0.407853
at3g27920	Symbols: GL1, ATMYB0, ATGL1 | ATMYB0 (MYB DOMAIN PROTEIN 0); DNA binding / protein binding / transcription activator/ transcription factor | chr3:10361945-10363506 REVERSE	0.0172654
at5g16770	Symbols: AtMYB9 | AtMYB9 (myb domain protein 9); DNA binding / transcription factor | chr5:5514884-5516936 FORWARD	1.42175
at3g47600	Symbols: MYB94, ATMYBCP70, ATMYB94 | ATMYB94 (MYB DOMAIN PROTEIN 94); DNA binding / transcription factor | chr3:17539338-17541230 REVERSE	0.0902966
at4g32730	Symbols: PC-MYB1, MYB3R-1, ATMYB3R-1, ATMYB3R1 | PC-MYB1; DNA binding / transcription coactivator/ transcription factor | chr4:15790345-15795854 FORWARD	0.161923
at5g52600	Symbols: AtMYB82 | AtMYB82 (myb domain protein 82); DNA binding / transcription factor | chr5:21343102-21343968 REVERSE	0.548345
at2g36960	Symbols: TKI1 | TKI1 (TSL-kinase interacting protein 1); DNA binding / transcription factor | chr2:15522920-15527477 FORWARD	-0.192369
at1g74650	Symbols: ATY13, ATMYB31, MYB31 | MYB31 (MYB DOMAIN PROTEIN 31); DNA binding / transcription factor | chr1:28041191-28042995 FORWARD	-0.00418332
at5g62470	Symbols: MYB96 | MYB96 (myb domain protein 96); DNA binding / transcription factor | chr5:25078991-25081101 REVERSE	-0.00964377
at4g34990	Symbols: AtMYB32 | AtMYB32 (myb domain protein 32); DNA binding / transcription factor | chr4:16661329-16662367 REVERSE	0.193618
at1g13880	ELM2 domain-containing protein | chr1:4748873-4751212 FORWARD	0.223669
at5g67300	Symbols: ATMYBR1, ATMYB44, MYBR1 | MYBR1 (MYB DOMAIN PROTEIN R1); DNA binding / transcription factor | chr5:26854022-26856006 FORWARD	-0.235637
at5g10280	Symbols: MYB92, ATMYB92, ATMYB64 | ATMYB92 (MYB DOMAIN PROTEIN 92); DNA binding / transcription factor | chr5:3232569-3234210 FORWARD	0.512022
[truncated: 1,128 more rows]

## Sheet: Zea mays (Study 2)
TAIR_ID	Description	Log2FC
[truncated: 769 more rows]

## Sheet: Solanum tuberosum
TAIR_ID	Description	Log2FC
[truncated: 654 more rows]

## Sheet: Solanum lycopersicum
TAIR_ID	Description	Log2FC
[truncated: 784 more rows]

## Sheet: Vitis vinifera (Study 1)
TAIR_ID	Description	Log2FC
[truncated: 823 more rows]

## Sheet: Vitis vinifera (Study 2)
TAIR_ID	Description	Log2FC
[truncated: 672 more rows]

[truncated: 1 more sheets: Triticum aestivum]
