# Supplementary material for: Identification of key genes and its chromosome regions linked to drought responses in leaves across different crops through meta-analysis of RNA-Seq data
Source: BMC Plant Biol. 2019 May 10;19:194. doi: 10.1186/s12870-019-1794-y (PMC6511156; doi:10.1186/s12870-019-1794-y)
Supplement: Supplementary file 12 — Table S5. Genes involved in drought response at different leaf developmental stages (unique for seedling, unique for mature and common for seedling and mature) were shown. TAIR ID, log2FC and expression pattern were indicated. (XLSX 56 kb) [file 12870_2019_1794_MOESM12_ESM.xlsx]

## Sheet: Seedling_Unique
Table S6 : Genes uniquely identified in seedling leaves studies. TAIR ID, Log2FC, Up/Down were indicated.
TAIR_ID	Log2FC	Up/Down
AT4G29950	-0.426614	Down
AT3G05700	0.0915791	Up
AT2G21790	-0.124493	Down
AT1G77810	1.96582	Up
AT5G13160	-0.240763	Down
AT3G09100	-0.0878548	Down
AT1G05170	0.239867	Up
AT3G16270	-0.409648	Down
AT2G01970	-0.110127	Down
AT4G09580	0.354495	Up
AT4G32520	-0.168947	Down
AT5G42240	-0.54759	Down
AT2G44680	0.445061	Up
AT1G06890	-0.826158	Down
ATCG00520	0.366226	Up
AT2G21940	0.280314	Up
AT3G55270	-0.662134	Down
AT2G23910	-0.113151	Down
AT2G01490	0.0929247	Up
AT1G77280	-0.349312	Down
AT4G25570	-0.0304919	Down
AT5G49960	0.413287	Up
AT2G25760	-0.225434	Down
AT1G70410	-0.609055	Down
AT1G68550	0.0369564	Up
AT5G04460	-0.908136	Down
AT5G14790	-0.230611	Down
AT5G04560	-0.00665206	Down
AT1G75900	-0.043996	Down
AT1G51700	-0.465024	Down
AT5G47900	0.506368	Up
AT3G22960	-0.171792	Down
AT5G55160	0.0929677	Up
AT1G31320	1.60056	Up
AT4G36020	-0.287032	Down
AT3G01980	0.0914115	Up
AT1G53040	0.0912573	Up
AT1G55930	-0.0251621	Down
AT4G24820	-0.0241395	Down
AT5G21140	0.0368998	Up
AT5G50350	-0.0786561	Down
AT5G51910	-0.327334	Down
AT1G69580	-0.171612	Down
AT5G47240	-0.264782	Down
AT4G02530	-0.744966	Down
AT5G20510	0.546671	Up
AT5G42560	0.153864	Up
AT3G08960	0.184377	Up
AT3G55400	-0.0242097	Down
AT4G17870	-0.0228423	Down
AT3G62980	0.0867084	Up
AT3G59660	0.371464	Up
AT2G15290	-0.20812	Down
AT3G01160	-0.493707	Down
AT4G29390	0.236406	Up
AT4G19900	-1.07868	Down
AT4G13730	0.606036	Up
AT3G23700	0.0843094	Up
AT4G11660	-0.171645	Down
AT3G14080	1.8286	Up
AT5G22330	-0.0731461	Down
AT1G67850	-0.125889	Down
AT4G22550	-0.341526	Down
AT3G06240	0.216883	Up
AT3G53390	-0.181778	Down
AT1G26880	0.462256	Up
AT3G21640	-0.77941	Down
AT1G08360	0.0915763	Up
AT4G29820	1.09254	Up
AT4G33150	0.344139	Up
AT1G67040	-0.389915	Down
AT1G55870	0.828415	Up
AT1G64390	0.399388	Up
AT4G22260	-0.493294	Down
AT5G49700	-0.0835771	Down
AT3G16630	-0.196346	Down
AT3G21070	0.216917	Up
AT1G47670	-0.316216	Down
AT4G05180	-1.9382	Down
AT5G60910	0.0928833	Up
AT2G33770	-0.364306	Down
AT1G76405	-0.464793	Down
AT3G25400	0.0923272	Up
AT3G19510	0.00604464	Up
AT4G36630	0.155512	Up
AT1G14360	1.21163	Up
AT5G16030	-0.432156	Down
AT2G11890	-2.23044	Down
AT5G64290	-0.152274	Down
AT1G56050	-0.271187	Down
AT5G02020	0.621004	Up
AT3G46450	0.0440029	Up
AT5G56170	0.0276262	Up
AT4G11110	0.273053	Up
AT3G03380	-0.133755	Down
AT5G51020	0.00158156	Up
AT1G76710	0.172714	Up
AT1G70180	0.451564	Up
AT5G45190	0.30886	Up
AT1G74040	-0.0607042	Down
AT5G27990	-0.033882	Down
AT2G42710	-0.624876	Down
AT1G60070	-0.122897	Down
AT5G49610	0.234167	Up
AT3G18690	-0.715779	Down
AT1G08490	0.32674	Up
AT1G71240	0.588961	Up
AT5G02070	0.0962269	Up
AT3G18140	-0.423198	Down
AT2G37480	0.110065	Up
AT5G19820	-0.40598	Down
AT3G20290	0.266408	Up
AT2G15900	0.129736	Up
AT1G78440	-1.06615	Down
AT2G41130	0.198439	Up
AT2G46870	-0.249714	Down
AT5G65950	-0.0885006	Down
AT5G55670	-0.533242	Down
AT1G78580	-0.771275	Down
AT3G47570	0.0468263	Up
AT1G04940	-0.0104041	Down
AT1G07480	0.0289457	Up
AT1G05830	0.694329	Up
AT5G01520	1.93936	Up
AT4G35785	0.854412	Up
AT2G31600	0.305598	Up
AT2G37550	-0.516948	Down
AT5G53300	0.15283	Up
AT3G45040	0.211621	Up
AT3G48000	-0.00824986	Down
AT4G26270	-1.23063	Down
AT3G25800	-0.66362	Down
AT1G24265	-0.700088	Down
AT1G80150	0.0209512	Up
AT3G12520	0.348743	Up
AT3G06670	0.650697	Up
AT5G12040	-0.199574	Down
AT1G08470	-0.221636	Down
AT5G01230	1.00393	Up
AT5G48660	-1.13093	Down
AT3G18830	-0.0513902	Down
AT3G25480	-0.131061	Down
AT1G76040	0.208103	Up
AT1G76010	0.0660254	Up
AT3G60340	0.975951	Up
AT1G80380	-0.208074	Down
AT3G19000	0.450805	Up
AT3G58760	0.0912975	Up
AT5G54680	0.207968	Up
AT1G08370	-0.686243	Down
AT1G73760	0.100203	Up
AT2G34660	-0.184429	Down
AT4G01100	-0.81542	Down
AT5G47070	0.0913494	Up
AT1G27760	-0.131082	Down
AT4G32480	0.0915449	Up
AT3G47600	0.0913846	Up
AT5G22350	0.249978	Up
AT5G12470	-0.560723	Down
AT3G52760	-0.726778	Down
AT2G04039	1.09152	Up
AT5G24740	0.0916952	Up
AT1G32240	0.0913993	Up
AT5G26760	-0.381514	Down
AT1G05270	0.297772	Up
AT5G06350	2.09149	Up
AT5G39660	0.0552217	Up
AT1G76390	0.0572858	Up
AT1G60160	0.139054	Up
AT1G71920	0.165349	Up
AT5G40650	0.0918966	Up
AT3G26000	0.332293	Up
AT5G58070	-0.286816	Down
AT2G27480	0.0913945	Up
AT4G27450	-0.0193283	Down
AT3G59470	0.606123	Up
AT2G40840	-0.29888	Down
AT5G02810	0.215376	Up
AT1G62660	-0.0517012	Down
AT3G22530	0.161011	Up
AT5G13610	-0.382619	Down
AT5G65200	0.150152	Up
AT2G03800	0.509711	Up
AT4G35840	0.243534	Up
AT3G56190	-0.293443	Down
AT1G52870	-0.0895674	Down
AT1G28110	0.152723	Up
AT1G04140	0.135055	Up
AT1G60620	1.09135	Up
AT4G19140	0.534996	Up
AT2G17030	0.550761	Up
AT3G05560	-0.659963	Down
AT3G14205	0.0786292	Up
AT1G52640	-0.252715	Down
AT5G48150	-0.568642	Down
AT3G10130	0.279744	Up
AT5G24710	-1.32377	Down
AT3G24040	1.41331	Up
AT1G03250	-0.366192	Down
AT3G59540	0.716236	Up
AT2G17550	0.629325	Up
AT5G48040	0.0913055	Up
AT5G14520	-0.24434	Down
AT2G02360	0.796052	Up
AT5G22800	-0.0317053	Down
AT1G72710	0.0360676	Up
AT1G56180	0.801819	Up
AT1G76880	0.0335751	Up
AT3G53700	-0.908511	Down
AT1G69160	0.0913899	Up
AT3G44750	-0.0661834	Down
AT1G42960	-0.299684	Down
AT3G18380	0.761123	Up
AT1G25380	0.118343	Up
AT5G19690	-0.301078	Down
AT5G05610	0.188551	Up
AT4G23850	-0.297781	Down
AT3G47550	0.127936	Up
AT1G12700	-0.493712	Down
AT3G24550	-0.180568	Down
AT1G33410	-0.00567507	Down
AT2G39830	-0.188803	Down
AT2G26140	-0.179899	Down
AT4G02560	0.0306691	Up
AT5G19485	0.0666019	Up
AT4G27490	0.606062	Up
AT5G47680	-0.493565	Down
AT5G58620	-1.23049	Down
AT1G30470	-0.0877395	Down
AT3G15150	1.16548	Up
AT4G19420	0.743414	Up
AT4G37790	0.120588	Up
AT5G55600	0.0155758	Up
AT5G11640	0.506451	Up
AT4G31460	-0.323509	Down
AT5G58140	-0.230678	Down
AT5G42765	0.0925171	Up
AT4G00110	-0.230605	Down
AT1G67680	-0.169709	Down
AT4G01210	-0.18612	Down
AT5G48300	-0.123086	Down
AT5G28750	-0.171397	Down
AT1G10210	0.141987	Up
AT1G68660	0.4138	Up
AT1G13180	0.0913388	Up
AT5G16370	-0.0147321	Down
AT3G07760	-0.782335	Down
AT5G63135	0.43494	Up
AT3G23325	0.281505	Up
AT3G03860	0.178983	Up
AT5G61530	0.506387	Up
AT5G11030	-0.208281	Down
AT1G76760	0.47508	Up
AT4G20325	1.50652	Up
AT5G27970	0.0564225	Up
AT2G37920	-0.026556	Down
AT4G23900	0.76045	Up
AT3G11110	-0.367544	Down
AT5G56180	0.769688	Up
AT1G03370	-0.160869	Down
AT2G17250	0.249926	Up
AT1G24360	-0.188707	Down
AT3G23600	1.09148	Up
AT1G71696	0.156415	Up
AT1G79350	-0.100229	Down
AT1G65470	0.190805	Up
AT1G36320	-0.493434	Down
AT3G12280	-0.0242675	Down
AT5G66320	0.0483355	Up
AT1G58290	-0.0362469	Down
AT1G10430	-0.125693	Down
AT2G46000	1.09184	Up
AT5G64390	-0.25271	Down
AT5G11560	-0.126971	Down
AT5G47650	1.0916	Up
AT2G26300	0.184464	Up
AT1G08410	-0.0215969	Down
AT5G59180	-0.152325	Down
AT4G31200	-0.0963627	Down
AT5G28530	-0.0784415	Down
AT5G55710	-0.715776	Down
AT4G23840	0.299845	Up
AT1G69750	0.769603	Up
AT5G13570	0.310714	Up
AT5G24330	0.228798	Up
AT4G29080	0.024125	Up
AT5G04550	-0.00826812	Down
AT1G50460	-0.0681872	Down
AT1G22640	0.676378	Up
AT4G31530	-0.236989	Down
AT1G23780	0.368838	Up
AT5G14170	-0.882739	Down
AT4G02590	0.10544	Up
AT5G22030	0.631812	Up
AT2G18040	-0.11201	Down
AT5G28850	-0.110346	Down
AT1G29050	-0.0139837	Down
AT4G34890	-0.0491803	Down
AT3G62220	0.232526	Up
AT4G39870	-0.0290127	Down
AT4G32350	0.0439453	Up
AT4G27070	-0.422083	Down
AT5G01270	0.0159283	Up
AT5G07020	-0.586527	Down
AT1G04340	-1.10981	Down
AT5G27600	0.00929238	Up
AT3G53900	-0.130951	Down
AT3G20390	1.67673	Up
AT5G43500	-0.71571	Down
AT2G19810	0.0612155	Up
AT3G19830	0.0298494	Up
AT5G38830	-0.602617	Down
AT4G33430	-0.354561	Down
AT4G29510	-0.8155	Down
AT5G08570	-0.107528	Down
AT4G26640	0.320734	Up
AT2G24200	-0.0785992	Down
AT1G78780	0.198576	Up
AT2G39090	0.243505	Up
AT1G23170	-0.16249	Down
AT3G13160	-0.168511	Down
AT1G15370	0.233754	Up
AT1G54710	-0.735638	Down
AT2G39170	0.22571	Up
AT1G57820	-0.541987	Down
AT5G07720	-0.355487	Down
AT1G52780	-0.466791	Down
AT4G22320	0.660806	Up
AT3G07030	-0.609132	Down
AT1G65410	-0.15656	Down
AT3G51840	0.0427592	Up
AT2G18465	0.158632	Up
AT4G39220	0.0212046	Up
AT2G42880	0.246283	Up
AT4G04920	-0.12826	Down
AT2G15890	0.298275	Up
AT5G49940	-0.286699	Down
AT4G23810	0.747419	Up
AT1G75730	0.0436646	Up
AT2G47300	0.274264	Up
AT2G14740	-0.0190329	Down
AT5G02790	0.464577	Up
AT5G44240	-0.406071	Down
AT2G44950	0.141848	Up
AT3G08020	0.0681329	Up
AT5G58430	-0.386785	Down
AT4G24710	-1.43223	Down
AT5G64970	0.152654	Up
AT5G15270	-0.381693	Down
AT5G28840	-0.0906889	Down
AT4G34150	-0.745068	Down
AT5G49555	-0.159267	Down
AT2G39700	0.217014	Up
AT1G06840	0.258368	Up
AT1G06780	0.380776	Up
AT1G14130	-0.378167	Down
AT1G79230	-1.71589	Down
AT1G63160	-1.11032	Down
AT4G09650	-0.124725	Down
AT1G60800	0.442109	Up
AT4G26620	-0.0461937	Down
AT5G18670	-0.047446	Down
AT1G17280	0.254941	Up
AT2G34980	0.164066	Up
AT4G08920	-0.315046	Down
AT2G38670	-0.0786012	Down
AT3G50210	0.0324677	Up
AT1G53350	0.372408	Up
AT5G54630	-0.0809941	Down
AT5G49630	-0.0304331	Down
AT4G17190	-0.415668	Down
AT5G57330	-0.9084	Down
AT3G58970	0.311511	Up
AT4G38180	0.147807	Up
AT4G34530	-0.158249	Down
AT3G16760	1.09132	Up
AT1G52300	0.439997	Up
AT4G24730	-0.0782983	Down
AT5G64350	-0.0263322	Down
AT1G32750	-0.149825	Down
AT4G20150	0.436528	Up
AT5G16990	0.439273	Up
AT1G49430	-0.0342925	Down
AT1G13950	0.262752	Up
AT2G04865	0.137755	Up
AT1G51650	0.473848	Up
AT5G03340	-0.169004	Down
AT5G16630	0.136315	Up
AT2G30620	-0.0914331	Down
AT2G32440	2.09388	Up
AT1G10950	-0.607801	Down
AT2G39770	-0.0512015	Down
AT4G27280	-1.90751	Down
AT5G55850	0.0939621	Up
AT1G08980	-0.547961	Down
AT1G75660	-0.0209943	Down
AT1G71720	-0.109286	Down
AT3G23590	0.306467	Up
AT4G24090	-0.407829	Down
AT2G38430	-0.295674	Down
AT2G20650	0.261208	Up
AT3G28970	0.0104822	Up
AT5G18380	-0.0997208	Down
AT1G29700	-0.924918	Down
AT3G45290	-0.122006	Down
AT4G23885	0.426261	Up
AT3G05545	0.0914126	Up
AT4G36480	0.0506139	Up
AT5G58200	0.184529	Up
AT5G04240	0.134912	Up
AT2G34160	0.263741	Up
AT3G57650	-0.716051	Down
AT2G46820	0.0609053	Up
AT3G50780	0.16499	Up
AT4G01570	0.246513	Up
AT5G15070	0.06737	Up
AT3G57050	-0.21351	Down
AT3G16200	-0.386754	Down
AT2G34070	0.676451	Up
AT2G36410	0.199834	Up
AT1G66330	-0.295796	Down
AT5G35930	0.198127	Up
AT1G26740	0.165872	Up
AT1G28490	-0.0504341	Down
AT2G41140	0.325741	Up
AT2G01980	0.0793815	Up
AT3G56850	-0.259158	Down
AT4G36930	0.390922	Up
AT4G27940	-0.101307	Down
AT3G52090	0.550611	Up
AT3G50360	-0.766195	Down
AT3G23820	-0.301739	Down
AT1G04190	0.413322	Up
AT3G22170	-0.012393	Down
AT2G32700	-0.180582	Down
AT3G20500	1.09164	Up
AT1G18890	-0.0302405	Down
AT3G09890	3.67658	Up
AT5G58760	0.0494375	Up
AT1G66740	0.828542	Up
AT5G11810	-0.36112	Down
AT5G25150	0.185711	Up
AT3G51780	-0.274084	Down
AT2G22720	1.09129	Up
AT4G15800	0.360101	Up
AT4G26900	-0.131122	Down
AT1G50660	-0.766717	Down
AT3G58470	0.413434	Up
AT1G55750	0.261182	Up
AT5G04490	-0.333884	Down
AT4G01050	-0.125471	Down
AT4G29890	0.354419	Up
AT5G46800	-0.0786505	Down
AT3G16857	-0.205726	Down
AT4G32272	1.89871	Up
AT1G77590	-0.0914205	Down
AT5G17270	-0.5812	Down
AT5G35690	0.194848	Up
AT2G32720	-0.715263	Down
AT5G13000	-0.114286	Down
AT3G23610	0.0915137	Up
AT5G63980	-0.0606883	Down
AT5G03730	-0.0462717	Down
AT2G19790	1.50686	Up
AT5G18570	-0.00186704	Down
AT1G10130	0.310524	Up
AT1G19000	0.00896517	Up
AT5G19900	-0.073121	Down
AT1G79900	0.354333	Up
AT4G22740	-0.358671	Down
AT5G55280	-0.0911611	Down
AT4G16420	-0.426563	Down
AT1G11390	-0.344842	Down
AT2G23740	-0.131198	Down
AT1G80530	-1.41079	Down
AT2G04550	0.404253	Up
AT5G04290	-0.00156414	Down
AT1G65650	-0.153745	Down
AT3G10660	-0.465154	Down
AT5G35730	0.643864	Up
AT1G02330	-0.224292	Down
AT1G06040	-0.0737272	Down
AT3G62390	0.231723	Up
AT3G54250	-0.10135	Down
AT4G19006	-0.13104	Down
AT1G09420	0.320762	Up
AT2G42670	0.284183	Up
AT1G76570	0.343623	Up
AT2G31955	0.807541	Up
AT5G56780	-0.130896	Down
AT4G26650	-0.0460675	Down
AT3G49645	0.354379	Up
AT3G10410	0.0494757	Up
AT5G47720	0.0163292	Up
AT3G18210	0.506519	Up
AT3G25150	-0.136752	Down
AT4G09720	0.391142	Up
AT5G48030	-0.405119	Down
AT4G25760	2.09263	Up
AT5G14260	-0.230661	Down
AT5G21482	-0.0825369	Down
AT5G41980	1.38085	Up
AT1G48570	-0.432231	Down
AT5G23280	0.178907	Up
AT2G43540	3.09181	Up
AT5G05930	0.317645	Up
AT5G14680	0.400696	Up
AT5G07240	0.447454	Up
AT1G29900	-0.130887	Down
AT1G73100	0.165652	Up
AT5G05980	-0.0462304	Down
AT4G18950	-0.337529	Down
AT1G10840	-0.272549	Down
AT1G60710	-0.194031	Down
AT3G53990	-0.603422	Down
AT1G35420	0.053855	Up
AT5G25190	0.413657	Up
AT3G16170	-0.146934	Down
AT4G24120	-0.185266	Down
AT2G47240	-1.02397	Down
AT1G36310	-0.188731	Down
AT5G61910	-0.0783185	Down
AT1G27060	0.261249	Up
AT1G08450	-0.107461	Down
AT4G22920	0.198399	Up
AT3G30390	-0.284196	Down
AT4G36980	0.197258	Up
AT2G01350	0.0785088	Up
AT4G38760	0.298944	Up
AT5G59790	0.0469246	Up
AT5G51170	-0.54094	Down
AT1G09150	-0.046065	Down
AT5G51810	-0.359313	Down
AT4G02715	-0.167783	Down
AT1G27290	0.320499	Up
AT1G77090	0.00401061	Up
AT5G47430	-0.121728	Down
AT5G23520	0.368872	Up
AT5G53020	0.103621	Up
AT2G43410	-0.0964155	Down
AT5G20110	0.167122	Up
AT4G29590	-0.0892663	Down
AT1G51560	0.0333145	Up
AT1G09920	1.19856	Up
AT4G33920	0.0566024	Up
AT5G02160	-0.492713	Down
AT5G22930	0.72891	Up
AT5G65380	0.157509	Up
AT4G39710	-0.0019787	Down
AT4G04640	-0.0155524	Down
AT3G05070	0.921564	Up
AT1G72170	1.60629	Up
AT4G25050	-2.23	Down
AT2G35350	0.396652	Up
AT2G47580	-0.230539	Down
AT1G78540	0.492172	Up
AT5G14660	-0.386401	Down
AT2G31660	-0.320606	Down
AT3G06050	0.168255	Up
AT3G52210	0.439176	Up
AT1G22800	1.41339	Up
AT3G07990	0.0517727	Up
AT3G10350	0.00734097	Up
AT1G70160	-0.100787	Down
AT2G45590	-0.110406	Down
AT3G22680	0.261445	Up
AT3G06540	0.178759	Up
AT1G27300	0.160298	Up
AT5G53150	0.20059	Up
AT2G31260	0.346469	Up
AT5G55960	-0.206418	Down
AT3G53950	0.0446524	Up
AT1G07960	0.439866	Up
AT1G08130	-0.0480278	Down
AT1G26850	-0.13116	Down
AT2G37025	0.204492	Up
AT1G76320	-0.0563482	Down
AT4G35140	-0.098809	Down
AT3G21290	-0.17183	Down
AT1G72880	-0.089991	Down
AT5G16510	-0.690136	Down
AT1G69420	-0.184374	Down
AT4G24670	-0.0954801	Down
AT2G26930	-0.148862	Down
AT5G05520	-0.41128	Down
AT1G14030	0.129766	Up
AT5G09260	0.459289	Up
AT4G35420	0.228912	Up
AT5G05170	-0.574369	Down
AT5G53180	0.128523	Up
AT3G10970	-1.03591	Down
AT5G03530	0.0915057	Up
AT1G01380	0.0952006	Up
AT2G39805	0.712954	Up
AT3G09250	-1.30087	Down
AT5G44280	0.162867	Up
AT3G26040	0.0603018	Up
AT5G16120	1.284	Up
AT1G17210	-0.405231	Down
AT5G01110	-0.171828	Down
AT3G32940	0.111971	Up
AT5G54960	1.09388	Up
AT3G45740	0.413316	Up
AT2G39630	0.261304	Up
AT5G53350	-0.237727	Down
AT3G49240	-0.0555805	Down
AT1G30960	-0.0071117	Down
AT5G66130	0.0368191	Up
AT1G35660	0.266281	Up
AT2G01110	-0.206206	Down
AT1G02840	-0.244439	Down
AT1G01930	-0.00679366	Down
AT1G49590	0.506448	Up
AT5G37790	-0.275494	Down
AT1G64600	0.283926	Up
AT5G53050	-0.128809	Down
AT4G11560	-0.171774	Down
AT5G66005	0.290409	Up
AT5G14250	-0.171717	Down
AT5G22250	0.602229	Up
AT3G23530	-0.00258274	Down
AT1G18660	0.205711	Up
AT1G74690	-0.853632	Down
AT2G28000	-2.07814	Down
AT4G11570	-0.230643	Down
AT5G58380	0.16595	Up
AT1G32780	-0.118768	Down
AT1G78230	0.248945	Up
AT2G15000	1.57864	Up
AT4G09830	0.17074	Up
AT2G01080	2.1617	Up
AT3G56820	0.192481	Up
AT4G31850	-0.188122	Down
AT3G03790	-0.0551782	Down
AT5G59010	-2.49324	Down
AT5G11380	-0.734724	Down
AT5G20890	-0.141742	Down
AT1G25370	-0.830602	Down
AT2G23090	0.548042	Up
AT4G25030	-0.0554828	Down
AT4G34830	-0.022712	Down
AT5G42670	0.0913613	Up
AT4G14240	0.828242	Up
AT3G49660	0.413256	Up
AT3G06720	-2.27788	Down
AT5G23430	0.0913973	Up
AT4G38840	0.829197	Up
AT2G16090	0.339952	Up
AT2G24580	-0.543373	Down
AT5G16550	0.606042	Up
AT1G47830	1.09161	Up
AT2G34730	-0.069239	Down
AT1G67960	0.181411	Up
AT3G21760	-0.0432244	Down
AT1G04130	-0.156696	Down
AT4G02800	0.198288	Up
AT2G06000	0.390811	Up
AT1G27700	0.526575	Up
AT5G58003	1.09166	Up
AT1G23360	0.156584	Up
AT1G01470	-0.165455	Down
AT4G29990	1.50641	Up
AT1G61850	0.167822	Up
AT5G23740	0.251192	Up
AT3G05250	0.621811	Up
AT4G32730	0.219201	Up
AT2G30980	0.0364254	Up
AT3G54140	0.846126	Up
AT5G42920	-0.184975	Down
AT4G38160	-0.0461386	Down
AT5G28350	-0.554889	Down
AT3G57930	0.537977	Up
AT5G49910	-0.0489507	Down
AT5G49830	-0.156686	Down
AT4G13540	0.0301032	Up
AT4G33410	-0.20426	Down
AT1G54730	0.0912852	Up
AT1G13360	0.0370639	Up
AT2G15790	-0.153876	Down
AT5G12320	0.50662	Up
AT4G38600	-0.133497	Down
AT3G15790	0.404721	Up
AT3G21690	-0.166092	Down
AT3G56460	-0.125165	Down
AT3G59980	-0.0352616	Down
AT5G66420	-0.0068913	Down
AT2G33500	0.049804	Up
AT2G44280	0.390956	Up
AT4G30100	0.09624	Up
AT3G22320	-0.353168	Down
AT1G69523	0.555237	Up
AT3G17510	0.455584	Up
AT2G25140	-0.158018	Down
AT4G35550	0.728778	Up
AT5G14060	-0.195541	Down
AT2G32400	-0.0765638	Down
AT5G09995	0.0557669	Up
AT3G27060	-0.166255	Down
AT5G35160	-0.252708	Down
AT1G64260	0.121664	Up
AT3G07180	-0.230678	Down
AT1G68760	-0.321335	Down
ATMG01360	0.369477	Up
AT4G16100	0.152791	Up
AT2G41430	-0.0953549	Down
AT3G51630	0.227978	Up
AT5G25800	0.297722	Up
AT5G13240	0.828384	Up
AT2G44970	-0.397544	Down
AT2G04270	0.0911939	Up
AT4G37300	-0.353911	Down
AT5G03610	-0.287139	Down
AT4G36210	0.506351	Up
AT1G15170	0.531838	Up
AT1G72510	0.463548	Up
AT5G65760	-0.120623	Down
AT2G03510	-0.0191512	Down
AT2G46680	0.181456	Up
AT5G13640	-0.359413	Down
AT1G24095	0.676376	Up
AT3G47490	0.609119	Up
AT3G19184	0.275719	Up
AT2G17980	-0.120786	Down
AT1G63780	-0.959221	Down
AT2G47010	-0.716086	Down
AT1G05205	0.229149	Up
AT4G39620	-0.684006	Down
AT5G18860	0.43411	Up
AT5G11730	0.921428	Up
AT1G11050	-0.222651	Down
AT2G47210	-0.111836	Down
AT2G46170	-0.121244	Down
AT1G55300	0.995261	Up
AT2G35760	-0.394007	Down
AT4G27030	-0.0169201	Down
AT2G32040	0.0912873	Up
AT4G02350	-0.0786996	Down
AT5G59900	-0.359436	Down
AT4G35910	-0.0963394	Down
AT5G49150	0.229274	Up
AT5G06550	-0.205766	Down
AT2G02060	0.0925446	Up
AT2G43790	0.173804	Up
AT1G69980	0.169065	Up
AT5G66550	-1.81546	Down
AT1G68910	0.953753	Up
AT3G15210	0.41344	Up
AT1G17860	-0.153239	Down
ATCG00020	0.524889	Up
ATCG00340	0.292357	Up
AT2G41250	0.556375	Up
AT3G55920	0.215295	Up
ATCG00500	0.44085	Up
AT5G53060	-0.0758075	Down
AT1G53760	-0.184181	Down
AT1G27970	0.387379	Up
ATCG00170	0.189751	Up
AT1G32120	0.898824	Up
AT3G57080	-0.341632	Down
AT4G14746	-0.493383	Down
AT5G14280	-1.14914	Down
AT3G63420	0.314995	Up
ATCG00190	0.661338	Up
AT4G09900	2.41396	Up
ATMG00080	0.167474	Up
ATCG00790	0.0258859	Up
ATCG00740	0.0672433	Up
AT5G42000	1.09191	Up
AT2G26500	0.0753581	Up
AT3G24590	-0.360392	Down
AT3G07910	0.244095	Up
AT5G61170	-0.536251	Down
AT3G11760	0.507066	Up
AT3G28450	-0.0754325	Down
AT4G19450	-1.13044	Down
AT2G40950	0.0930125	Up
AT4G35300	0.0827333	Up
AT1G15550	0.348834	Up
AT5G16040	0.175346	Up
AT4G22140	0.0576376	Up
AT3G06790	-0.000435472	Down
AT1G54380	0.235637	Up
AT5G63890	-0.339425	Down
AT3G53750	-0.218995	Down
AT1G51580	-0.262374	Down
AT3G51320	-0.432284	Down
AT5G60690	0.178698	Up
AT1G12500	0.506617	Up
AT2G35110	-0.0281017	Down
AT5G51880	-0.0890368	Down
AT3G17860	0.396209	Up
AT4G16447	0.0916097	Up
AT1G68560	-0.515434	Down
AT3G09650	-0.0450094	Down
AT1G13040	-0.493686	Down
ATCG00350	0.0704487	Up
AT3G53630	-0.0239937	Down
AT5G13950	0.315814	Up
AT5G62910	0.1256	Up
AT1G69490	0.70443	Up
AT1G10890	0.216979	Up
AT2G29420	-0.0604268	Down
ATCG01240	2.09189	Up
AT4G17010	0.828622	Up
AT3G19508	0.379515	Up
AT4G00100	0.227859	Up
AT3G01400	0.129158	Up
AT5G44730	1.25196	Up
AT3G54720	-1.07853	Down
AT5G64180	1.09191	Up
AT5G01020	0.0469331	Up
AT4G18210	0.760143	Up
AT1G53300	-0.271336	Down
AT4G20410	-0.323567	Down
AT4G08455	0.506494	Up
AT5G51300	-0.109749	Down
AT1G78830	-0.546114	Down
AT5G60680	0.506824	Up
AT4G39840	-1.74998	Down
AT1G14980	0.830124	Up
AT1G01225	-0.367945	Down
AT3G49170	-0.609208	Down
AT4G01250	-0.815503	Down
AT1G50480	-0.380052	Down
AT2G44500	0.743351	Up
ATCG00540	0.549833	Up
AT1G23710	-1.64559	Down
AT1G65290	-0.840751	Down
AT1G19860	0.223752	Up
AT3G07350	0.293909	Up
AT3G22990	-0.173824	Down
AT4G38430	-0.428121	Down
AT1G07400	-0.90812	Down
AT3G24140	0.371426	Up
AT5G20200	-0.200865	Down
AT2G47450	-0.00393841	Down
AT3G47420	-0.0713004	Down
AT2G41835	-0.756561	Down
AT3G60900	-0.896179	Down
AT5G51720	-0.172232	Down
AT3G02740	-0.0955695	Down
AT1G33970	1.29781	Up
AT3G14610	-1.49365	Down
AT5G18310	1.41339	Up
AT5G53750	0.091347	Up
AT1G17100	-0.0207365	Down
AT1G78600	-0.0901807	Down
AT3G61640	0.512401	Up
AT1G53240	-0.199253	Down
AT5G59560	0.184559	Up
AT5G61480	-0.323817	Down
AT2G18390	0.0916998	Up
AT1G21450	-0.0635431	Down
AT3G47500	0.240174	Up
AT5G40470	0.31719	Up
AT4G22350	0.243442	Up
AT5G24660	1.0927	Up
AT2G02470	-0.271226	Down
AT5G24010	-0.356239	Down
AT3G01140	0.235695	Up
AT3G51000	0.428362	Up
AT5G50840	-0.249726	Down
AT1G67620	0.544153	Up
AT3G13230	0.129102	Up
AT4G15410	-1.6742	Down
AT2G32250	-0.115232	Down
AT1G30520	0.0859052	Up
AT1G35210	-0.130552	Down
AT3G16720	-0.373201	Down
AT1G44960	-0.211067	Down
AT3G61620	0.158533	Up
AT2G41940	0.23119	Up
AT4G37380	-0.0462386	Down
AT2G39020	0.350627	Up
AT3G43230	-0.0745745	Down
ATCG00670	0.870873	Up
AT3G62770	-0.0130069	Down
AT1G24120	-0.299112	Down
AT5G09300	0.0822064	Up
AT1G73470	-0.162379	Down
AT1G32540	0.72715	Up
AT3G26020	1.09235	Up
AT5G51540	0.258357	Up
AT5G32470	0.728771	Up
AT1G15980	-0.0210305	Down
AT1G08110	0.245562	Up
AT4G30010	0.219178	Up
AT1G72830	2.09143	Up
AT5G39410	-0.173962	Down
AT5G35570	0.198756	Up
AT5G18410	-0.164056	Down
AT5G24120	0.0100416	Up
AT1G02070	0.123274	Up
AT4G17770	-0.0860793	Down
AT3G18390	-0.0011657	Down
AT4G14050	1.67623	Up
AT4G36800	0.317966	Up
AT1G15710	-0.476334	Down
AT4G37640	-0.123848	Down
AT3G01640	-1.36806	Down
AT1G29760	0.17599	Up
AT1G79660	1.50836	Up
AT1G14060	0.413585	Up
AT5G15780	-0.367952	Down
AT4G27760	-0.359305	Down
AT1G08350	-0.796261	Down
AT4G21790	-0.344661	Down
AT3G01310	-0.0213228	Down
AT1G09770	-0.0402646	Down
AT1G73830	0.202648	Up
AT5G46550	-0.113417	Down
AT4G39280	-0.586583	Down
AT1G58340	0.354317	Up
AT1G01170	0.786435	Up
AT5G65860	0.220681	Up
AT1G15440	-0.0462768	Down
AT5G26610	0.0610136	Up
AT4G28100	1.2434	Up
AT3G59400	-0.388984	Down
AT2G34680	-0.766794	Down
AT3G54860	-0.273727	Down
AT4G09550	1.09551	Up
AT1G32690	0.325996	Up
AT5G55140	0.751696	Up
ATCG00480	0.688218	Up
AT3G60680	-1.39413	Down
AT5G41560	2.09202	Up
AT3G60590	0.0913945	Up
AT3G24730	0.354958	Up
AT5G48655	1.17906	Up
AT5G14040	-0.0147795	Down
AT3G11090	-0.230188	Down
AT2G14120	0.28531	Up
AT4G25910	0.244945	Up

## Sheet: Mature_Unique
Table S6 : Genes uniquely identified in mature leaves studies. TAIR ID, Log2FC, Up/Down were indicated.
TAIR_ID	Log2FC	Up/Down
AT5G62670	-0.247758	Down
AT2G26570	-0.251418	Down
AT3G18280	-0.702108	Down
AT2G16485	-0.76409	Down
AT3G07160	-0.712707	Down
AT3G57870	-1.02712	Down
AT2G40095	-0.418315	Down
AT4G01150	-0.901257	Down
AT5G51710	-2.37251	Down
AT5G04810	-0.801644	Down
AT1G42430	-0.418315	Down
AT2G05710	-0.096387	Down
AT3G13460	-0.623673	Down
AT3G47910	-0.960967	Down
AT1G14020	-5.32521	Down
AT1G34300	-1.00328	Down
AT5G47550	-1.00328	Down
AT3G63530	-1.22567	Down
AT5G19350	-1.18128	Down
AT5G21930	-0.756231	Down
AT2G05940	-2.35691	Down
AT2G05840	-3.07039	Down
AT1G71140	-2.15528	Down
AT5G10940	-0.672592	Down
AT5G64220	-0.877747	Down
AT2G13840	-1.13201	Down
AT1G04080	-1.4839	Down
AT1G49850	-0.0463463	Down
AT1G27460	-1.74024	Down
AT5G66730	-2.4887	Down
AT5G10180	-0.717875	Down
AT5G65840	-1.15528	Down
AT3G02090	-0.691334	Down
AT1G43770	-1.41832	Down
AT4G00550	-0.698423	Down
AT1G76340	-1.74024	Down
AT4G13780	-0.382514	Down
AT5G63840	-0.650976	Down
AT2G19130	-1.18904	Down
AT4G16110	-0.883979	Down
AT5G65780	-1.90374	Down
AT4G37790	-1.11875	Down
AT1G20460	-1.76624	Down
AT1G59960	-0.376696	Down
AT1G14740	-1.06826	Down
AT1G20580	-1.28707	Down
AT2G36960	-1.0194	Down
AT4G34980	-1.51785	Down
AT1G01120	-0.195923	Down
AT1G12420	-3.00328	Down
AT5G62290	-1.49632	Down
AT4G14970	-1.41832	Down
AT4G26090	-0.118755	Down
AT2G29560	-2.00328	Down
AT3G54050	-0.0609454	Down
AT5G05840	0.0671118	Up
AT2G39840	-0.64939	Down
AT3G09350	-1.41832	Down
AT1G07540	-2.64658	Down
AT2G28840	-0.974708	Down
AT5G41060	-0.676627	Down
AT2G37500	-0.00879457	Down
AT4G33070	-1.22567	Down
AT2G40290	-0.475648	Down
AT1G48830	-0.567541	Down
AT4G29040	0.335524	Up
AT5G05350	-0.418315	Down
AT4G16120	2.16665	Up
AT4G16180	-1.10184	Down
AT3G06560	-0.453939	Down
AT2G27030	0.245636	Up
AT3G14470	-0.418315	Down
AT4G13830	-0.00327756	Down
AT3G03610	-1.30813	Down
AT3G56490	-0.704936	Down
AT5G46170	-1.41832	Down
AT4G28610	-0.327407	Down
AT3G51550	-1.21021	Down
AT5G20920	-1.85127	Down
AT2G40600	-0.96531	Down
AT3G51620	-0.827329	Down
AT2G40490	-1.08633	Down
AT3G48740	-0.418315	Down
AT5G18650	0.581685	Up
AT1G15110	-0.055745	Down
AT2G47900	-0.945245	Down
AT1G08830	-0.502305	Down
AT3G12390	-0.235193	Down
AT1G17020	-1.04635	Down
AT2G36000	-0.65278	Down
AT3G01150	-1.3114	Down
AT2G02970	-0.922358	Down
AT4G17910	-0.128808	Down
AT1G71790	-0.630366	Down
AT4G35160	-1.63404	Down
AT4G40030	-0.428529	Down
AT2G01710	-2.74024	Down
AT3G14270	-1.44073	Down
AT1G60420	-0.371922	Down
AT2G44310	-0.216681	Down
AT4G31500	-0.381921	Down
AT1G26355	-1.23024	Down
AT1G26580	-1.22955	Down
AT5G15450	-0.424713	Down
AT4G24220	-1.71377	Down
AT2G43820	-0.333565	Down
AT3G52525	-0.418315	Down
AT1G65810	-0.00327756	Down
AT2G45910	0.318651	Up
AT4G00460	-0.941877	Down
AT2G44940	0.166647	Up
AT1G13980	-1.0244	Down
AT4G26000	-1.52367	Down
AT5G16680	-0.513472	Down
AT5G52980	-0.381789	Down
AT3G13580	-1.00328	Down
AT2G39420	-0.293924	Down
AT1G14870	-1.50892	Down
AT2G36850	-0.85461	Down
AT4G27670	-0.418315	Down
AT1G31360	-1.13821	Down
AT2G14095	-0.418315	Down
AT4G04970	-1.15528	Down
AT2G31400	-0.103804	Down
AT3G26900	-0.769627	Down
AT3G47650	-0.630536	Down
AT3G47570	-0.925275	Down
AT1G78955	-0.485429	Down
AT3G19540	-1.00328	Down
AT4G37340	-0.418315	Down
AT4G13930	-0.770678	Down
AT3G53270	-1.22567	Down
AT5G10530	-0.418315	Down
AT1G16670	-1.92082	Down
AT1G71980	-1.15528	Down
AT4G18370	-0.636495	Down
AT5G38640	-1.38857	Down
AT2G26580	-0.898308	Down
AT5G45170	-0.952651	Down
AT4G34610	-0.0530306	Down
AT5G65700	0.613801	Up
AT2G04240	-0.418315	Down
AT1G21230	-2.47565	Down
AT2G03880	-0.418315	Down
AT3G62870	0.0160878	Up
AT4G27250	0.219115	Up
AT3G24160	-1.23972	Down
AT5G18460	-0.418315	Down
AT2G36910	-0.702108	Down
AT5G59790	-1.41832	Down
AT1G54630	1.01662	Up
AT4G23160	1.16665	Up
AT3G47520	-0.00327756	Down
AT3G47470	0.864476	Up
AT1G68810	-1.41832	Down
AT5G23890	-0.418315	Down
AT1G60660	1.58168	Up
AT2G46550	0.107754	Up
AT5G23090	0.835442	Up
AT5G58140	0.655409	Up
AT1G76550	-0.165857	Down
AT4G36220	0.581685	Up
AT5G09810	-0.418315	Down
AT3G11760	-0.753299	Down
AT1G11000	-0.373921	Down
AT4G05320	1.16665	Up
AT4G13720	0.47477	Up
AT5G03530	-0.096387	Down
AT2G36970	-0.195923	Down
AT3G22790	-0.250615	Down
AT5G10360	-0.418315	Down
AT5G03760	1.71919	Up
AT2G02800	0.185756	Up
AT5G55050	0.166647	Up
AT5G15790	-0.096387	Down
AT3G22750	-0.309086	Down
AT5G41770	-0.0398034	Down
AT4G37740	-1.08589	Down
AT3G03773	-1.74024	Down
AT5G62680	0.874467	Up
AT5G19860	1.16665	Up
AT2G41900	0.141112	Up
AT1G50030	0.401113	Up
AT2G16250	-0.51723	Down
AT1G19400	-1.13201	Down
AT3G10260	-0.61096	Down
AT3G10650	0.960197	Up
AT5G35220	-0.474899	Down
AT3G03770	-0.096387	Down
AT1G03070	0.0886449	Up
AT2G44290	-0.584325	Down
AT5G28150	0.829612	Up
AT1G55360	0.645815	Up
AT1G55340	-1.00328	Down
AT4G16580	-0.055745	Down
AT2G27510	-0.485023	Down
AT3G48660	0.166647	Up
AT5G47870	-3.00328	Down
AT1G09020	-0.195923	Down
AT3G23240	0.38904	Up
AT2G45850	0.166647	Up
AT1G15820	-0.729901	Down
AT4G27650	1.16665	Up
AT3G16150	0.581685	Up
AT1G15290	-0.740243	Down
AT5G65180	-2.41832	Down
AT4G32410	0.903613	Up
AT3G20800	-0.418315	Down
AT5G09400	-3.74024	Down
AT1G21270	0.581685	Up
AT1G32060	0.166647	Up
AT5G47060	1.16665	Up
AT5G64030	-2.32521	Down
AT3G54420	1.16665	Up
AT2G43320	-0.418315	Down
AT5G33406	-1.83335	Down
AT5G44950	-0.418315	Down
AT3G11670	-1.41832	Down
AT4G35880	2.16665	Up
AT5G09320	-0.833353	Down
AT1G19250	-0.418315	Down
AT1G58350	-1.41832	Down
AT1G24190	-0.418315	Down
AT5G47750	-0.00327756	Down
AT1G23820	1.28212	Up
AT4G04885	-2.69133	Down
AT3G26580	-0.273925	Down
AT1G74270	-1.00328	Down
AT4G24900	-1.83335	Down
AT2G33490	-0.096387	Down
AT3G59080	1.16665	Up
AT1G02090	0.581685	Up
AT5G47010	2.71097	Up
AT1G61800	0.581685	Up
AT2G03200	0.581685	Up
AT4G36810	1.16665	Up
AT3G26618	0.681221	Up
AT1G22170	0.581685	Up
AT1G22180	-0.00327756	Down
AT1G26460	-0.418315	Down
AT1G70600	1.31865	Up
AT4G21105	-0.096387	Down
AT3G63470	-0.0960109	Down
AT4G10340	1.24465	Up
AT1G43850	-0.096387	Down
AT5G50600	0.844719	Up
AT3G19340	-1.41832	Down
AT2G26560	-6.74624	Down
AT5G27380	-0.306422	Down
AT1G71400	-0.488704	Down
AT2G42520	-1.03365	Down
AT3G54540	1.38904	Up
AT3G03940	0.581685	Up
AT3G03800	2.16665	Up
AT1G30360	-0.347182	Down
AT5G61150	2.58168	Up
AT2G46220	0.581685	Up
AT5G46230	1.75161	Up
AT4G18960	-1.33585	Down
AT2G25670	0.122253	Up
AT5G62960	-0.344734	Down
AT5G16150	0.581685	Up
AT1G26110	2.38904	Up
AT5G62810	1.16665	Up
AT2G26990	2.38904	Up
AT4G23630	-2.58824	Down
AT4G27300	-1.41832	Down
AT1G74790	1.90361	Up
AT2G43950	-1.00328	Down
AT3G16520	-2.48245	Down
AT1G50420	2.58168	Up
AT3G25520	-0.329048	Down
AT1G52570	-0.418315	Down
AT3G55960	0.38904	Up
AT3G08760	-0.848949	Down
AT2G40730	-3.11875	Down
AT1G61250	0.581685	Up
AT5G04885	0.581685	Up
AT4G29000	-2.00328	Down
AT5G24090	0.814347	Up
AT1G16890	-0.266312	Down
AT5G55190	-5.32521	Down
AT4G33050	1.16665	Up
AT1G05840	0.581685	Up
AT3G51730	1.25976	Up
AT5G51130	-0.418315	Down
AT5G20480	-0.771952	Down
AT5G67390	2.16665	Up
AT1G53570	0.659687	Up
AT3G63190	-0.418315	Down
AT3G45750	1.58168	Up
AT1G13580	2.75161	Up
AT4G19170	-0.65278	Down
AT4G34530	1.16665	Up
AT5G56190	0.581685	Up
AT3G62260	-0.833353	Down
AT5G45290	1.58168	Up
AT2G29120	1.90361	Up
AT5G16260	1.38904	Up
AT5G23535	-0.418315	Down
AT4G15550	1.58168	Up
AT4G24630	0.581685	Up
AT3G06860	1.96996	Up
AT3G61600	-0.418315	Down
AT1G15520	-0.418315	Down
AT1G54320	-2.41832	Down
AT2G35120	-0.00327756	Down
AT5G64270	-1.13452	Down
AT1G11950	0.581685	Up
AT1G57770	2.28212	Up
AT3G18600	0.282125	Up
AT1G03670	-2.00328	Down
AT5G06710	-0.418315	Down
AT2G33150	-0.195923	Down
AT4G31540	-0.418315	Down
AT3G10250	-0.418315	Down
AT5G32440	-0.055745	Down
AT1G21065	-0.418315	Down
AT5G46070	-1.41832	Down
AT1G67280	0.581685	Up
AT2G46240	0.969956	Up
AT5G53140	1.90361	Up
AT5G11970	0.581685	Up
AT2G36780	-1.74024	Down
AT2G34410	0.581685	Up
AT3G52090	-0.418315	Down
AT4G00170	-0.155281	Down
AT5G52660	0.166647	Up
AT1G32450	2.13627	Up
AT5G10770	2.38904	Up
AT1G74470	0.756459	Up
AT1G74520	-0.640707	Down
AT1G05010	0.581685	Up
AT5G57610	0.507684	Up
AT2G32070	0.581685	Up
AT3G24170	2.75161	Up
AT2G30410	-3.74024	Down
AT3G26300	-1.02959	Down
AT4G36920	2.58168	Up
AT3G06290	-0.096387	Down
AT2G23380	-1.41832	Down
AT5G17230	1.16665	Up
AT4G38500	-0.418315	Down
AT5G24810	1.01053	Up
AT1G53720	1.16665	Up
AT1G50920	2.04112	Up
AT1G09580	1.16665	Up
AT2G46500	0.581685	Up
AT4G28980	2.16665	Up
AT5G37820	-0.0812801	Down
AT3G02850	0.581685	Up
AT4G26750	1.16665	Up
AT5G35200	-0.155281	Down
AT1G27000	-1.09639	Down
AT5G47890	2.04112	Up
AT5G06970	0.581685	Up
AT4G02370	-0.740243	Down
AT2G48070	0.221509	Up
AT1G68570	-0.418315	Down
AT1G71950	1.42968	Up
AT3G20680	0.581685	Up
AT1G75510	-2.00328	Down
AT1G28240	-0.418315	Down
AT5G11950	-0.00327756	Down
AT3G09360	-1.00328	Down
AT1G52230	1.38043	Up
AT1G11260	1.16665	Up
AT5G66600	0.233762	Up
AT3G14420	0.996722	Up
AT5G52520	0.75161	Up
AT3G57280	-0.523285	Down
AT3G05350	1.58168	Up
AT5G02700	1.16665	Up
AT5G09640	0.996722	Up
AT5G23950	2.16665	Up
AT5G62890	0.903613	Up
AT1G26550	1.38904	Up
AT5G61190	-0.670857	Down
AT1G04970	0.166647	Up
AT2G17350	1.16665	Up
AT3G51980	-2.00328	Down
AT2G43980	-0.418315	Down
AT1G76080	1.06711	Up
AT1G31050	1.16665	Up
AT5G54830	0.581685	Up
AT1G29930	1.13224	Up
AT4G17050	-0.418315	Down
AT3G23560	0.851774	Up
AT5G54310	0.269741	Up
AT5G19780	0.581685	Up
AT5G12110	1.00795	Up
AT1G61110	1.58168	Up
AT2G11890	0.581685	Up
AT1G27980	3.66915	Up
AT5G01960	-0.571666	Down
AT5G11200	-0.833353	Down
AT1G30450	-0.00327756	Down
AT3G43810	-0.096387	Down
AT1G26670	-0.418315	Down
AT1G18390	-1.61995	Down
AT4G09720	-3.41832	Down
AT5G27730	-0.598887	Down
AT5G19740	1.90361	Up
AT3G43190	-0.662671	Down
AT1G72680	-2.41832	Down
AT1G31170	1.90361	Up
AT5G51690	-0.334251	Down
AT3G21250	-0.418315	Down
AT3G44620	-0.558493	Down
AT1G52140	-4.66624	Down
AT2G42760	-2.00328	Down
AT5G20140	-2.83335	Down
AT5G20350	-4.9729	Down
AT4G03390	0.259757	Up
AT5G51600	0.259757	Up
AT3G13600	-0.418315	Down
AT3G06130	-3.66624	Down
AT5G12020	0.903613	Up
AT5G58510	-4.4844	Down
AT3G60520	-0.533792	Down
AT2G06025	-0.418315	Down
AT5G11880	-0.418315	Down
AT3G16850	-0.418315	Down
AT1G05680	-1.74024	Down
AT5G53310	-0.418315	Down
AT3G22470	0.318651	Up
AT5G66390	1.8427	Up
AT3G04120	2.415	Up
AT2G26310	0.1712	Up
AT1G05850	1.0807	Up
AT3G50930	0.9375	Up
AT5G19730	2.057	Up
AT1G48880	0.0628	Up
AT5G16080	1.8051	Up
AT5G05830	0.1839	Up
AT4G14465	-0.4092	Down
AT4G16710	-1.6982	Down
AT5G65640	-1.0214	Down
AT3G56070	-0.5534	Down
AT1G72210	-1.2927	Down
AT3G57270	-2.6414	Down
AT1G06660	-2.8866	Down
AT3G02645	-2.833	Down

## Sheet: Seedling_Mature_Common
Table S6 : Genes commonly regulated in seedling and mature leaves studies. TAIR ID, Log2FC, Up/Down were indicated.
TAIR_ID	Log2FC	Up/Down
AT4G29390	0.236406	Up
AT3G46450	0.0440029	Up
AT3G25800	-0.66362	Down
AT1G27760	-0.131082	Down
AT5G24740	0.0916952	Up
AT1G52870	-0.0895674	Down
AT5G05610	0.188551	Up
AT3G53900	-0.130951	Down
AT4G26640	0.320734	Up
AT1G54710	-0.735638	Down
AT2G47300	0.274264	Up
AT1G79230	-1.71589	Down
AT5G03340	-0.169004	Down
AT3G56850	-0.259158	Down
AT5G18570	-0.00186704	Down
AT1G69420	-0.184374	Down
AT3G06720	-2.27788	Down
AT3G54140	0.846126	Up
AT5G49910	-0.0489507	Down
AT4G30100	0.09624	Up
AT3G17510	0.455584	Up
AT4G37640	-0.123848	Down
